# Supplementary material for: Glycosylation Analysis of Urinary Peptidome Highlights IGF2 Glycopeptides in Association with CKD
Source: Int J Mol Sci. 2023 Mar 11;24(6):5402. doi: 10.3390/ijms24065402 (PMC10048973; doi:10.3390/ijms24065402)
Supplement: Supplementary file 1 [file ijms-24-05402-s001.zip]

Archive with 7 entries (7 files):
- Supplementary Information.pdf
- Table S1.xlsx
- Table S2.xlsx
- Table S3.xlsx
- Table S4.xlsx
- Table S5.xlsx
- Table S6.xlsx
