# Supplementary material for: Glycosylation Analysis of Urinary Peptidome Highlights IGF2 Glycopeptides in Association with CKD
Source: Int J Mol Sci. 2023 Mar 11;24(6):5402. doi: 10.3390/ijms24065402 (PMC10048973; doi:10.3390/ijms24065402)
Supplement: Supplementary file 1 [file ijms-24-05402-s001.zip › Table S1.xlsx]

## Sheet: Healthy1
Accession	Description	Score	Coverage	# Proteins	# Unique Peptides	# Peptides	# PSMs	Area	# AAs	MW [kDa]	calc. pI
P02452	Collagen alpha-1(I) chain OS=Homo sapiens OX=9606 GN=COL1A1 PE=1 SV=5 - [CO1A1_HUMAN]	2885.36	47.68	11	137	144	780	3.09626e+09	1464	138.857	5.79541
P02768	Albumin OS=Homo sapiens OX=9606 GN=ALB PE=1 SV=2 - [ALBU_HUMAN]	1436.91	6.57	1	4	4	409	2.97337e+08	609	69.3215	6.27783
P07911	Uromodulin OS=Homo sapiens OX=9606 GN=UMOD PE=1 SV=1 - [UROM_HUMAN]	1229.52	8.28	1	20	20	376	6.50993e+09	640	69.7144	5.23682
P02461	Collagen alpha-1(III) chain OS=Homo sapiens OX=9606 GN=COL3A1 PE=1 SV=4 - [CO3A1_HUMAN]	519.77	42.56	9	63	66	166	6.81657e+08	1466	138.479	6.60986
P01344	Insulin-like growth factor II OS=Homo sapiens OX=9606 GN=IGF2 PE=1 SV=1 - [IGF2_HUMAN]	450.387	11.67	1	4	4	142	362834238	180	20.1273	9.31982
P02671	Fibrinogen alpha chain OS=Homo sapiens OX=9606 GN=FGA PE=1 SV=2 - [FIBA_HUMAN]	449.444	2.89	1	15	15	100	2.35604e+09	866	94.9144	6.01123
P02760	Protein AMBP OS=Homo sapiens OX=9606 GN=AMBP PE=1 SV=1 - [AMBP_HUMAN]	446.33	16.19	1	9	9	126	46433789	352	38.974	6.25244
P69905	Hemoglobin subunit alpha OS=Homo sapiens OX=9606 GN=HBA1 PE=1 SV=2 - [HBA_HUMAN]	285.524	47.89	1	8	8	66	129406917	142	15.2479	8.67529
Q96FE7	Phosphoinositide-3-kinase-interacting protein 1 OS=Homo sapiens OX=9606 GN=PIK3IP1 PE=1 SV=2 - [P3IP1_HUMAN]	262.235	11.03	1	8	8	93	5.40162e+07	263	28.2299	5.0083
P41222	Prostaglandin-H2 D-isomerase OS=Homo sapiens OX=9606 GN=PTGDS PE=1 SV=1 - [PTGDS_HUMAN]	221.603	22.63	1	6	6	50	5.14849e+07	190	21.0153	7.79639
P08123	Collagen alpha-2(I) chain OS=Homo sapiens OX=9606 GN=COL1A2 PE=1 SV=7 - [CO1A2_HUMAN]	217.787	30.67	9	31	32	66	1.87442e+08	1366	129.235	8.95361
P10451	Osteopontin OS=Homo sapiens OX=9606 GN=SPP1 PE=1 SV=1 - [OSTP_HUMAN]	163.371	29.3	1	6	6	44	9.38259e+07	314	35.4012	4.57666
P01042	Kininogen-1 OS=Homo sapiens OX=9606 GN=KNG1 PE=1 SV=2 - [KNG1_HUMAN]	147.94	7.92	1	5	5	48	9.25181e+07	644	71.9122	6.81494
P01833	Polymeric immunoglobulin receptor OS=Homo sapiens OX=9606 GN=PIGR PE=1 SV=4 - [PIGR_HUMAN]	138.014	6.68	1	9	9	31	4.12258e+08	764	83.2317	5.74463
P39060	Collagen alpha-1(XVIII) chain OS=Homo sapiens OX=9606 GN=COL18A1 PE=1 SV=5 - [COIA1_HUMAN]	118.854	11.63	9	8	10	39	1.07824e+08	1754	178.077	6.01123
P02462	Collagen alpha-1(IV) chain OS=Homo sapiens OX=9606 GN=COL4A1 PE=1 SV=4 - [CO4A1_HUMAN]	100.068	9.05	9	10	12	39	3.95377e+08	1669	160.51	8.27979
P14209	CD99 antigen OS=Homo sapiens OX=9606 GN=CD99 PE=1 SV=1 - [CD99_HUMAN]	90.7112	23.78	1	11	11	27	2.52379e+08	185	18.8363	4.75439
O15240	Neurosecretory protein VGF OS=Homo sapiens OX=9606 GN=VGF PE=1 SV=2 - [VGF_HUMAN]	88.3437	6.02	1	3	3	15	2.48869e+08	615	67.2176	4.77979
Q92945	Far upstream element-binding protein 2 OS=Homo sapiens OX=9606 GN=KHSRP PE=1 SV=4 - [FUBP2_HUMAN]	86.9983	9.14	1	9	9	22	574570495	711	73.07	7.29834
Q14050	Collagen alpha-3(IX) chain OS=Homo sapiens OX=9606 GN=COL9A3 PE=1 SV=2 - [CO9A3_HUMAN]	79.5156	25.29	9	7	8	32	2.82683e+07	684	63.5771	7.6792
P53420	Collagen alpha-4(IV) chain OS=Homo sapiens OX=9606 GN=COL4A4 PE=1 SV=3 - [CO4A4_HUMAN]	73.9377	8.52	9	5	7	31	1.7095e+08	1690	163.934	8.6167
Q01851	POU domain, class 4, transcription factor 1 OS=Homo sapiens OX=9606 GN=POU4F1 PE=1 SV=4 - [PO4F1_HUMAN]	70.2028	15.99	1	10	10	21	2.09071e+08	419	42.6705	9.01221
Q01955	Collagen alpha-3(IV) chain OS=Homo sapiens OX=9606 GN=COL4A3 PE=1 SV=3 - [CO4A3_HUMAN]	65.3157	7.96	9	5	6	27	7.77163e+07	1670	161.711	9.15869
P02458	Collagen alpha-1(II) chain OS=Homo sapiens OX=9606 GN=COL2A1 PE=1 SV=3 - [CO2A1_HUMAN]	63.0099	19.57	9	12	14	24	3.91133e+08	1487	141.699	6.91748
Q8NFW1	Collagen alpha-1(XXII) chain OS=Homo sapiens OX=9606 GN=COL22A1 PE=2 SV=2 - [COMA1_HUMAN]	62.8184	7.87	2	5	6	25	1.51662e+08	1626	161.046	7.2251
Q8N3D4	EH domain-binding protein 1-like protein 1 OS=Homo sapiens OX=9606 GN=EHBP1L1 PE=1 SV=2 - [EH1L1_HUMAN]	56.3009	2.56	1	1	1	16	1.4797e+09	1523	161.756	4.83057
P10909	Clusterin OS=Homo sapiens OX=9606 GN=CLU PE=1 SV=1 - [CLUS_HUMAN]	52.5743	7.57	1	3	3	18	6.39282e+07	449	52.461	6.26514
P01308	Insulin OS=Homo sapiens OX=9606 GN=INS PE=1 SV=1 - [INS_HUMAN]	49.6076	28.18	1	2	2	14	5.90091e+07	110	11.973	5.30029
P68871	Hemoglobin subunit beta OS=Homo sapiens OX=9606 GN=HBB PE=1 SV=2 - [HBB_HUMAN]	47.3914	39.46	5	5	5	17	3.05197e+07	147	15.9883	7.28369
Q02388	Collagen alpha-1(VII) chain OS=Homo sapiens OX=9606 GN=COL7A1 PE=1 SV=2 - [CO7A1_HUMAN]	47.1273	4.48	1	4	7	20	9.71642e+07	2944	295.041	6.26514
O75444	Transcription factor Maf OS=Homo sapiens OX=9606 GN=MAF PE=1 SV=2 - [MAF_HUMAN]	46.1302	20.91	1	10	10	15	2.02105e+08	373	38.4687	6.93213
Q8WZ42	Titin OS=Homo sapiens OX=9606 GN=TTN PE=1 SV=4 - [TITIN_HUMAN]	44.9095	0.04	1	1	1	19	2.64882e+08	34350	3813.65	6.354
P20908	Collagen alpha-1(V) chain OS=Homo sapiens OX=9606 GN=COL5A1 PE=1 SV=3 - [CO5A1_HUMAN]	42.446	12.46	9	8	10	16	1.84097e+08	1838	183.447	5.05908
O14594	Neurocan core protein OS=Homo sapiens OX=9606 GN=NCAN PE=1 SV=3 - [NCAN_HUMAN]	40.795	2.5	1	1	1	11	1.18222e+09	1321	143.003	5.37646
Q6NV74	CRACD-like protein OS=Homo sapiens OX=9606 GN=CRACDL PE=1 SV=3 - [CRCDL_HUMAN]	40.4759	9.36	1	4	4	11	9.57169e+08	962	102.095	7.95752
P25940	Collagen alpha-3(V) chain OS=Homo sapiens OX=9606 GN=COL5A3 PE=1 SV=3 - [CO5A3_HUMAN]	39.0287	9.8	9	9	10	15	7.87527e+07	1745	172.016	6.87354
Q96A84	EMI domain-containing protein 1 OS=Homo sapiens OX=9606 GN=EMID1 PE=2 SV=1 - [EMID1_HUMAN]	38.6576	14.06	9	4	5	15	3.98107e+07	441	45.2636	9.1001
P05997	Collagen alpha-2(V) chain OS=Homo sapiens OX=9606 GN=COL5A2 PE=1 SV=3 - [CO5A2_HUMAN]	36.9825	12.21	9	8	9	13	1.68816e+08	1499	144.821	6.45557
Q8N196	Homeobox protein SIX5 OS=Homo sapiens OX=9606 GN=SIX5 PE=1 SV=3 - [SIX5_HUMAN]	36.1694	6.36	1	3	3	9	1.45763e+08	739	74.5158	4.95752
P98088	Mucin-5AC OS=Homo sapiens OX=9606 GN=MUC5AC PE=1 SV=4 - [MUC5A_HUMAN]	35.6564	6.61	1	11	11	12	2.00293e+08	5654	585.199	7.02002
P35247	Pulmonary surfactant-associated protein D OS=Homo sapiens OX=9606 GN=SFTPD PE=1 SV=3 - [SFTPD_HUMAN]	35.578	12.53	1	4	4	10	2.8543e+08	375	37.7047	6.59521
Q14993	Collagen alpha-1(XIX) chain OS=Homo sapiens OX=9606 GN=COL19A1 PE=1 SV=3 - [COJA1_HUMAN]	34.8415	1.93	9	1	3	14	6.53388e+07	1142	115.149	8.32373
P78559	Microtubule-associated protein 1A OS=Homo sapiens OX=9606 GN=MAP1A PE=1 SV=6 - [MAP1A_HUMAN]	33.8949	1.78	2	3	3	13	2.31361e+08	2803	305.298	4.91943
Q92830	Histone acetyltransferase KAT2A OS=Homo sapiens OX=9606 GN=KAT2A PE=1 SV=3 - [KAT2A_HUMAN]	33.3932	8	1	3	3	9	1.63713e+07	837	93.8655	9.0415
Q9HBB8	Cadherin-related family member 5 OS=Homo sapiens OX=9606 GN=CDHR5 PE=1 SV=3 - [CDHR5_HUMAN]	32.8231	11.24	1	9	9	10	1.92355e+08	845	88.1687	4.93213
Q17RW2	Collagen alpha-1(XXIV) chain OS=Homo sapiens OX=9606 GN=COL24A1 PE=1 SV=2 - [COOA1_HUMAN]	32.6024	3.03	1	2	3	12	1.39733e+08	1714	175.388	8.26514
Q2UY09	Collagen alpha-1(XXVIII) chain OS=Homo sapiens OX=9606 GN=COL28A1 PE=2 SV=2 - [COSA1_HUMAN]	32.3646	3.11	1	2	2	14	4.93812e+07	1125	116.585	6.40479
P04070	Vitamin K-dependent protein C OS=Homo sapiens OX=9606 GN=PROC PE=1 SV=1 - [PROC_HUMAN]	31.1387	4.56	1	2	2	11	51887555	461	52.0375	6.27783
Q8NHW3	Transcription factor MafA OS=Homo sapiens OX=9606 GN=MAFA PE=1 SV=2 - [MAFA_HUMAN]	30.8085	17	1	3	3	11	4.52901e+08	353	36.9591	7.82568
Q99932	Sperm-associated antigen 8 OS=Homo sapiens OX=9606 GN=SPAG8 PE=1 SV=3 - [SPAG8_HUMAN]	30.7306	17.11	1	8	8	11	287789703	485	51.1065	5.97314
Q9UMD9	Collagen alpha-1(XVII) chain OS=Homo sapiens OX=9606 GN=COL17A1 PE=1 SV=3 - [COHA1_HUMAN]	30.2829	10.49	9	4	5	11	3.70101e+07	1497	150.326	8.79248
Q2VWA4	SKI family transcriptional corepressor 2 OS=Homo sapiens OX=9606 GN=SKOR2 PE=1 SV=3 - [SKOR2_HUMAN]	28.7224	6.31	64	1	3	11	2.15081e+07	1015	105.743	6.60986
Q17R89	Rho GTPase-activating protein 44 OS=Homo sapiens OX=9606 GN=ARHGAP44 PE=1 SV=1 - [RHG44_HUMAN]	28.1816	4.77	1	3	3	8	1.69281e+08	818	89.1903	6.55127
Q12778	Forkhead box protein O1 OS=Homo sapiens OX=9606 GN=FOXO1 PE=1 SV=2 - [FOXO1_HUMAN]	26.6999	14.05	1	3	3	9	3.44703e+07	655	69.6174	6.771
P0CG48	Polyubiquitin-C OS=Homo sapiens OX=9606 GN=UBC PE=1 SV=3 - [UBC_HUMAN]	25.5137	95.91	4	3	3	4	1.97807e+08	685	76.9915	7.66455
A0A1W2PS18	Transmembrane protein PMIS2 OS=Homo sapiens OX=9606 GN=PMIS2 PE=3 SV=1 - [PMIS2_HUMAN]	24.8298	38	1	4	4	7	1.17357e+08	150	15.8088	4.1958
Q07092	Collagen alpha-1(XVI) chain OS=Homo sapiens OX=9606 GN=COL16A1 PE=1 SV=2 - [COGA1_HUMAN]	24.8078	10.47	1	8	8	10	5.41667e+07	1604	157.653	7.84033
P29400	Collagen alpha-5(IV) chain OS=Homo sapiens OX=9606 GN=COL4A5 PE=1 SV=2 - [CO4A5_HUMAN]	23.5237	7.89	1	5	6	11	1.09177e+08	1685	160.943	7.62061
Q9ULL5	Proline-rich protein 12 OS=Homo sapiens OX=9606 GN=PRR12 PE=1 SV=3 - [PRR12_HUMAN]	23.2506	1.92	64	1	3	10	6.52431e+06	2036	210.914	7.86963
Q86Y38	Xylosyltransferase 1 OS=Homo sapiens OX=9606 GN=XYLT1 PE=1 SV=1 - [XYLT1_HUMAN]	22.2829	5.74	1	3	3	7	2.39297e+08	959	107.501	9.21729
Q9Y467	Sal-like protein 2 OS=Homo sapiens OX=9606 GN=SALL2 PE=1 SV=4 - [SALL2_HUMAN]	21.831	5.26	64	1	3	9	5.93941e+07	1007	105.244	6.30322
P46379	Large proline-rich protein BAG6 OS=Homo sapiens OX=9606 GN=BAG6 PE=1 SV=2 - [BAG6_HUMAN]	21.3602	4.06	64	1	3	9	1.00493e+07	1132	119.334	5.60498
Q96T25	Zinc finger protein ZIC 5 OS=Homo sapiens OX=9606 GN=ZIC5 PE=1 SV=2 - [ZIC5_HUMAN]	21.3008	9.35	64	1	3	9	9.60167e+06	663	68.4043	8.76318
Q86Y22	Collagen alpha-1(XXIII) chain OS=Homo sapiens OX=9606 GN=COL23A1 PE=1 SV=1 - [CONA1_HUMAN]	21.0496	16.3	9	3	4	8	8.57648e+07	540	51.9123	7.25439
Q15032	R3H domain-containing protein 1 OS=Homo sapiens OX=9606 GN=R3HDM1 PE=1 SV=3 - [R3HD1_HUMAN]	20.638	1.46	67	1	3	9	1.07027e+07	1099	120.621	8.74854
P08572	Collagen alpha-2(IV) chain OS=Homo sapiens OX=9606 GN=COL4A2 PE=1 SV=4 - [CO4A2_HUMAN]	20.2973	5.55	2	5	7	8	1.00895e+08	1712	167.449	8.66064
Q6W2J9	BCL-6 corepressor OS=Homo sapiens OX=9606 GN=BCOR PE=1 SV=1 - [BCOR_HUMAN]	20.2965	2.85	1	2	2	8	1.73465e+07	1755	192.069	6.48096
Q12805	EGF-containing fibulin-like extracellular matrix protein 1 OS=Homo sapiens OX=9606 GN=EFEMP1 PE=1 SV=2 - [FBLN3_HUMAN]	19.8977	3.45	1	1	1	8	5.72378e+07	493	54.6042	5.07178
Q9Y6W5	Wiskott-Aldrich syndrome protein family member 2 OS=Homo sapiens OX=9606 GN=WASF2 PE=1 SV=3 - [WASF2_HUMAN]	19.7319	7.03	27	1	2	8	1.36876e+07	498	54.2504	5.52881
Q8TAB5	UPF0500 protein C1orf216 OS=Homo sapiens OX=9606 GN=C1orf216 PE=1 SV=1 - [CA216_HUMAN]	19.6101	23.14	1	3	3	7	4.89091e+07	229	24.9523	5.30029
Q6BEB4	Transcription factor Sp5 OS=Homo sapiens OX=9606 GN=SP5 PE=2 SV=1 - [SP5_HUMAN]	19.6054	13.57	27	1	2	8	9.04663e+06	398	41.9373	9.26123
Q8N769	Uncharacterized protein C14orf178 OS=Homo sapiens OX=9606 GN=C14orf178 PE=2 SV=1 - [CN178_HUMAN]	18.7698	31.15	1	2	2	7	4.6005e+07	122	13.3683	5.92236
P26927	Hepatocyte growth factor-like protein OS=Homo sapiens OX=9606 GN=MST1 PE=1 SV=2 - [HGFL_HUMAN]	18.5902	1.97	2	1	1	6	879131626	711	80.2675	7.6792
Q8N377	Putative uncharacterized protein LOC387726 OS=Homo sapiens OX=9606 PE=5 SV=2 - [YJ004_HUMAN]	18.5128	29.11	1	3	3	6	1.43734e+08	158	15.5884	7.69385
O14511	Pro-neuregulin-2, membrane-bound isoform OS=Homo sapiens OX=9606 GN=NRG2 PE=1 SV=1 - [NRG2_HUMAN]	18.4262	1.65	1	1	1	9	2.85644e+07	850	91.6216	9.39307
P12107	Collagen alpha-1(XI) chain OS=Homo sapiens OX=9606 GN=COL11A1 PE=1 SV=4 - [COBA1_HUMAN]	18.4146	11.46	1	6	7	8	9.69068e+07	1806	180.954	5.17334
A0A0J9YXQ4	Paraneoplastic antigen Ma6E OS=Homo sapiens OX=9606 GN=PNMA6E PE=4 SV=1 - [PMA6E_HUMAN]	18.3406	29.68	1	6	6	6	3.073e+08	647	65.115	4.62744
P39059	Collagen alpha-1(XV) chain OS=Homo sapiens OX=9606 GN=COL15A1 PE=1 SV=2 - [COFA1_HUMAN]	18.0805	10.88	9	3	4	8	2.45201e+07	1388	141.632	4.99561
Q03692	Collagen alpha-1(X) chain OS=Homo sapiens OX=9606 GN=COL10A1 PE=1 SV=2 - [COAA1_HUMAN]	17.9485	12.65	9	3	4	8	2.53105e+07	680	66.1168	9.67139
P13942	Collagen alpha-2(XI) chain OS=Homo sapiens OX=9606 GN=COL11A2 PE=1 SV=5 - [COBA2_HUMAN]	17.8226	12.62	1	7	7	7	2.05019e+08	1736	171.686	6.21436
P25067	Collagen alpha-2(VIII) chain OS=Homo sapiens OX=9606 GN=COL8A2 PE=1 SV=2 - [CO8A2_HUMAN]	17.7987	7.97	9	2	3	7	2.25273e+07	703	67.2023	8.98291
Q8NFD5	AT-rich interactive domain-containing protein 1B OS=Homo sapiens OX=9606 GN=ARID1B PE=1 SV=2 - [ARI1B_HUMAN]	17.6394	7.92	1	6	6	6	7.01034e+07	2236	235.974	6.72705
Q14031	Collagen alpha-6(IV) chain OS=Homo sapiens OX=9606 GN=COL4A6 PE=1 SV=3 - [CO4A6_HUMAN]	17.5433	3.84	9	2	3	7	1.55729e+07	1691	163.704	9.20264
Q99715	Collagen alpha-1(XII) chain OS=Homo sapiens OX=9606 GN=COL12A1 PE=1 SV=2 - [COCA1_HUMAN]	17.5033	1.73	9	2	3	7	1.55225e+08	3063	332.941	5.52881
Q6IN85	Serine/threonine-protein phosphatase 4 regulatory subunit 3A OS=Homo sapiens OX=9606 GN=PPP4R3A PE=1 SV=1 - [P4R3A_HUMAN]	17.3902	1.8	1	1	1	7	172229250	833	95.308	4.94482
Q7Z5P9	Mucin-19 OS=Homo sapiens OX=9606 GN=MUC19 PE=1 SV=3 - [MUC19_HUMAN]	17.1582	2.41	1	5	5	6	1.76981e+07	8384	804.768	5.0083
Q6ZMZ0	E3 ubiquitin-protein ligase RNF19B OS=Homo sapiens OX=9606 GN=RNF19B PE=1 SV=2 - [RN19B_HUMAN]	16.7655	3.55	1	1	1	5	4.41754e+08	732	77.8749	6.18896
Q6ZTA4	Tripartite motif-containing protein 67 OS=Homo sapiens OX=9606 GN=TRIM67 PE=2 SV=3 - [TRI67_HUMAN]	16.7042	6.9	1	2	2	5	19035526	783	83.7694	7.32764
P20849	Collagen alpha-1(IX) chain OS=Homo sapiens OX=9606 GN=COL9A1 PE=1 SV=3 - [CO9A1_HUMAN]	16.674	3.58	11	1	3	7	4.00844e+07	921	91.8125	8.71924
Q9Y2P8	RNA 3'-terminal phosphate cyclase-like protein OS=Homo sapiens OX=9606 GN=RCL1 PE=1 SV=3 - [RCL1_HUMAN]	16.6693	3.49	1	1	1	7	5.75138e+07	373	40.8166	9.26123
Q5TAT6	Collagen alpha-1(XIII) chain OS=Homo sapiens OX=9606 GN=COL13A1 PE=1 SV=1 - [CODA1_HUMAN]	16.5707	3.63	9	2	3	7	1.42932e+07	717	69.9066	9.17334
P22001	Potassium voltage-gated channel subfamily A member 3 OS=Homo sapiens OX=9606 GN=KCNA3 PE=1 SV=3 - [KCNA3_HUMAN]	16.5543	4.35	1	1	1	6	1.16935e+08	575	63.8011	5.87158
O14924	Regulator of G-protein signaling 12 OS=Homo sapiens OX=9606 GN=RGS12 PE=1 SV=1 - [RGS12_HUMAN]	16.4931	4.22	1	3	3	6	2.00113e+08	1447	156.261	7.44482
Q86XN8	RNA-binding protein MEX3D OS=Homo sapiens OX=9606 GN=MEX3D PE=1 SV=3 - [MEX3D_HUMAN]	16.2367	12.44	1	3	3	6	9.11082e+07	651	64.8424	5.35107
Q8N398	von Willebrand factor A domain-containing protein 5B2 OS=Homo sapiens OX=9606 GN=VWA5B2 PE=2 SV=3 - [VW5B2_HUMAN]	16.0524	2.01	1	1	1	6	1.31344e+08	1242	131.585	6.45557
P29966	Myristoylated alanine-rich C-kinase substrate OS=Homo sapiens OX=9606 GN=MARCKS PE=1 SV=4 - [MARCS_HUMAN]	15.9477	48.49	1	6	6	6	2.26824e+07	332	31.5359	4.44971
P0DOY2	Immunoglobulin lambda constant 2 OS=Homo sapiens OX=9606 GN=IGLC2 PE=1 SV=1 - [IGLC2_HUMAN]	15.8073	30.19	2	1	1	4	5.21513e+06	106	11.2865	7.23975
Q2M1Z3	Rho GTPase-activating protein 31 OS=Homo sapiens OX=9606 GN=ARHGAP31 PE=1 SV=2 - [RHG31_HUMAN]	15.5849	1.87	1	1	1	5	473750598	1444	156.888	5.75732
Q9H461	Frizzled-8 OS=Homo sapiens OX=9606 GN=FZD8 PE=1 SV=1 - [FZD8_HUMAN]	15.0736	7.64	1	4	4	5	6.03155e+07	694	73.2524	8.19189
Q9NRR5	Ubiquilin-4 OS=Homo sapiens OX=9606 GN=UBQLN4 PE=1 SV=2 - [UBQL4_HUMAN]	14.516	7.82	1	1	1	4	137369654	601	63.8124	5.22412
O75962	Triple functional domain protein OS=Homo sapiens OX=9606 GN=TRIO PE=1 SV=2 - [TRIO_HUMAN]	14.1043	2.03	1	3	3	5	1.17133e+08	3097	346.683	6.3667
Q9C0A1	Zinc finger homeobox protein 2 OS=Homo sapiens OX=9606 GN=ZFHX2 PE=1 SV=3 - [ZFHX2_HUMAN]	13.5036	4.67	1	5	5	5	3.45248e+08	2572	274.003	5.88428
Q99674	Cell growth regulator with EF hand domain protein 1 OS=Homo sapiens OX=9606 GN=CGREF1 PE=2 SV=3 - [CGRE1_HUMAN]	13.4127	11.32	1	1	1	4	344357849	318	33.4358	4.38623
Q52LJ0	Protein FAM98B OS=Homo sapiens OX=9606 GN=FAM98B PE=1 SV=2 - [FA98B_HUMAN]	13.2844	18.48	1	4	4	4	2.03992e+07	433	45.5187	8.68994
Q10571	Transcriptional activator MN1 OS=Homo sapiens OX=9606 GN=MN1 PE=1 SV=3 - [MN1_HUMAN]	13.2309	7.42	1	3	3	4	1.16146e+08	1320	135.917	6.7124
O95248	Myotubularin-related protein 5 OS=Homo sapiens OX=9606 GN=SBF1 PE=1 SV=4 - [MTMR5_HUMAN]	13.0254	1.12	1	1	1	6	2.6849e+08	1868	208.312	6.90283
Q5HYC2	Uncharacterized protein KIAA2026 OS=Homo sapiens OX=9606 GN=KIAA2026 PE=2 SV=2 - [K2026_HUMAN]	12.8445	5.28	1	2	2	5	2.03318e+07	2103	227.945	9.0415
Q8WVN6	Secreted and transmembrane protein 1 OS=Homo sapiens OX=9606 GN=SECTM1 PE=1 SV=2 - [SCTM1_HUMAN]	12.7698	14.52	1	2	2	5	3.6511e+06	248	27.0217	7.43018
Q8TAX7	Mucin-7 OS=Homo sapiens OX=9606 GN=MUC7 PE=1 SV=2 - [MUC7_HUMAN]	12.4843	29.71	1	4	4	4	3.84124e+08	377	39.1347	8.77783
P34810	Macrosialin OS=Homo sapiens OX=9606 GN=CD68 PE=1 SV=2 - [CD68_HUMAN]	12.0883	16.67	1	4	4	4	1.63302e+07	354	37.3849	8.86572
P06702	Protein S100-A9 OS=Homo sapiens OX=9606 GN=S100A9 PE=1 SV=1 - [S10A9_HUMAN]	12.0738	32.46	1	3	3	4	2.41701e+07	114	13.2335	6.12549
Q14332	Frizzled-2 OS=Homo sapiens OX=9606 GN=FZD2 PE=1 SV=1 - [FZD2_HUMAN]	12.0711	5.84	1	1	1	4	2.58599e+08	565	63.512	8.104
Q6ZN16	Mitogen-activated protein kinase kinase kinase 15 OS=Homo sapiens OX=9606 GN=MAP3K15 PE=1 SV=2 - [M3K15_HUMAN]	11.9293	1.45	1	1	1	4	146258686	1313	147.344	5.63037
Q5T5Y3	Calmodulin-regulated spectrin-associated protein 1 OS=Homo sapiens OX=9606 GN=CAMSAP1 PE=1 SV=2 - [CAMP1_HUMAN]	11.8653	1.19	1	1	1	5	7049616	1602	177.861	6.72705
Q12873	Chromodomain-helicase-DNA-binding protein 3 OS=Homo sapiens OX=9606 GN=CHD3 PE=1 SV=3 - [CHD3_HUMAN]	11.7926	0.7	1	1	1	5	1.59358e+08	2000	226.45	7.29834
Q14995	Nuclear receptor subfamily 1 group D member 2 OS=Homo sapiens OX=9606 GN=NR1D2 PE=1 SV=4 - [NR1D2_HUMAN]	11.7141	2.59	1	1	1	4	879131626	579	64.6012	7.84033
Q8IWN7	Retinitis pigmentosa 1-like 1 protein OS=Homo sapiens OX=9606 GN=RP1L1 PE=1 SV=5 - [RP1L1_HUMAN]	11.6799	5.33	1	3	3	3	1.20226e+08	2400	252.136	4.44971
P51532	Transcription activator BRG1 OS=Homo sapiens OX=9606 GN=SMARCA4 PE=1 SV=2 - [SMCA4_HUMAN]	11.5393	5.89	1	3	3	4	1.71741e+08	1647	184.53	7.88428
O75335	Liprin-alpha-4 OS=Homo sapiens OX=9606 GN=PPFIA4 PE=2 SV=3 - [LIPA4_HUMAN]	11.3954	1.69	1	1	1	4	2.83691e+08	1185	134.321	6.7417
Q8NCB2	CaM kinase-like vesicle-associated protein OS=Homo sapiens OX=9606 GN=CAMKV PE=2 SV=2 - [CAMKV_HUMAN]	11.3164	4.19	1	1	1	4	1.61293e+08	501	54.3202	5.5542
Q86Z23	Complement C1q-like protein 4 OS=Homo sapiens OX=9606 GN=C1QL4 PE=1 SV=1 - [C1QL4_HUMAN]	11.1029	7.98	2	2	3	5	4.96067e+07	238	24.8934	8.27979
Q9H1C7	Cysteine-rich and transmembrane domain-containing protein 1 OS=Homo sapiens OX=9606 GN=CYSTM1 PE=1 SV=1 - [CYTM1_HUMAN]	11.0829	35.05	1	2	2	3	4.94862e+08	97	10.6238	4.32275
C9JFL3	Proline, histidine and glycine-rich protein 1 OS=Homo sapiens OX=9606 GN=PHGR1 PE=4 SV=1 - [PHGR1_HUMAN]	10.8868	43.9	1	1	1	3	6.13306e+08	82	7.70035	7.60596
O95886	Disks large-associated protein 3 OS=Homo sapiens OX=9606 GN=DLGAP3 PE=1 SV=3 - [DLGP3_HUMAN]	10.737	7.56	1	2	2	3	9.3592e+06	979	105.975	8.76318
P84550	SKI family transcriptional corepressor 1 OS=Homo sapiens OX=9606 GN=SKOR1 PE=1 SV=1 - [SKOR1_HUMAN]	10.7227	11.19	1	4	4	4	1.43842e+07	965	99.7683	6.53662
Q6ZMQ8	Serine/threonine-protein kinase LMTK1 OS=Homo sapiens OX=9606 GN=AATK PE=1 SV=2 - [LMTK1_HUMAN]	10.7215	2.4	1	1	1	3	1.57137e+09	1374	144.479	4.56396
Q17RH7	Putative protein TPRXL OS=Homo sapiens OX=9606 GN=TPRXL PE=5 SV=2 - [TPRXL_HUMAN]	10.6909	17.83	1	3	3	3	1.50824e+08	258	24.1253	11.4731
O00187	Mannan-binding lectin serine protease 2 OS=Homo sapiens OX=9606 GN=MASP2 PE=1 SV=4 - [MASP2_HUMAN]	10.6392	1.75	1	1	1	5		686	75.6536	5.63037
Q8NDC0	MAPK-interacting and spindle-stabilizing protein-like OS=Homo sapiens OX=9606 GN=MAPK1IP1L PE=1 SV=4 - [MISSL_HUMAN]	10.5699	24.08	1	2	2	3	2.64711e+08	245	24.2535	5.61768
Q04725	Transducin-like enhancer protein 2 OS=Homo sapiens OX=9606 GN=TLE2 PE=1 SV=2 - [TLE2_HUMAN]	10.5351	2.96	1	1	1	4	2075361393	743	79.7908	6.62451
Q969V6	Myocardin-related transcription factor A OS=Homo sapiens OX=9606 GN=MRTFA PE=1 SV=1 - [MRTFA_HUMAN]	10.4851	3.97	1	2	2	3	3.86037e+07	931	98.8578	5.85889
Q9UNN8	Endothelial protein C receptor OS=Homo sapiens OX=9606 GN=PROCR PE=1 SV=1 - [EPCR_HUMAN]	10.3926	7.56	1	1	1	4	5019440	238	26.6546	7.18115
A0A0J9YX94	Paraneoplastic antigen Ma6F OS=Homo sapiens OX=9606 GN=PNMA6F PE=4 SV=1 - [PMA6F_HUMAN]	10.3737	5.88	1	1	1	3	1.5813e+08	578	60.0344	4.52588
P01834	Immunoglobulin kappa constant OS=Homo sapiens OX=9606 GN=IGKC PE=1 SV=2 - [IGKC_HUMAN]	10.3176	13.08	2	1	1	5	17908896	107	11.7578	6.52197
Q96QC0	Serine/threonine-protein phosphatase 1 regulatory subunit 10 OS=Homo sapiens OX=9606 GN=PPP1R10 PE=1 SV=1 - [PP1RA_HUMAN]	10.2719	6.91	1	3	3	4	1.68679e+08	940	98.996	9.17334
Q5H9R4	Armadillo repeat-containing X-linked protein 4 OS=Homo sapiens OX=9606 GN=ARMCX4 PE=1 SV=3 - [ARMX4_HUMAN]	10.2388	5.81	1	5	5	6	2.75217e+08	2290	235.819	5.8335
Q96F45	Zinc finger protein 503 OS=Homo sapiens OX=9606 GN=ZNF503 PE=1 SV=1 - [ZN503_HUMAN]	10.1613	17.34	1	3	3	3	1.84582e+07	646	62.5158	8.70459
Q9NVR5	Protein kintoun OS=Homo sapiens OX=9606 GN=DNAAF2 PE=1 SV=2 - [KTU_HUMAN]	10.1541	4.42	1	1	1	3	14239313	837	91.0582	5.19873
P24928	DNA-directed RNA polymerase II subunit RPB1 OS=Homo sapiens OX=9606 GN=POLR2A PE=1 SV=2 - [RPB1_HUMAN]	10.1316	7.72	1	4	4	4	2.12393e+08	1970	217.039	7.37158
Q9NYA3	Golgin subfamily A member 6A OS=Homo sapiens OX=9606 GN=GOLGA6A PE=1 SV=3 - [GOG6A_HUMAN]	10.0652	2.74	1	1	1	4	5.84954e+08	693	79.8976	5.41455
P35658	Nuclear pore complex protein Nup214 OS=Homo sapiens OX=9606 GN=NUP214 PE=1 SV=2 - [NU214_HUMAN]	10.0287	3.68	1	2	2	4	6.58761e+06	2090	213.488	7.47412
Q9NSC2	Sal-like protein 1 OS=Homo sapiens OX=9606 GN=SALL1 PE=1 SV=2 - [SALL1_HUMAN]	9.9364	2.04	1	1	1	4	437004800	1324	140.317	7.02002
P61296	Heart- and neural crest derivatives-expressed protein 2 OS=Homo sapiens OX=9606 GN=HAND2 PE=1 SV=1 - [HAND2_HUMAN]	9.89985	9.22	1	2	2	4	1.36763e+07	217	23.651	9.17334
P24468	COUP transcription factor 2 OS=Homo sapiens OX=9606 GN=NR2F2 PE=1 SV=1 - [COT2_HUMAN]	9.65257	16.91	1	3	3	3	1.67124e+08	414	45.5416	8.27979
Q12816	Trophinin OS=Homo sapiens OX=9606 GN=TRO PE=1 SV=3 - [TROP_HUMAN]	9.6371	7.9	1	3	3	3	1.5445e+08	1431	143.628	9.02686
Q96EP5	DAZ-associated protein 1 OS=Homo sapiens OX=9606 GN=DAZAP1 PE=1 SV=1 - [DAZP1_HUMAN]	9.61687	18.67	1	2	2	3	39970436	407	43.3561	8.55811
A7XYQ1	Sine oculis-binding protein homolog OS=Homo sapiens OX=9606 GN=SOBP PE=1 SV=2 - [SOBP_HUMAN]	9.60589	7.56	1	3	3	3	146855954	873	92.5984	7.6792
Q9UKN1	Mucin-12 OS=Homo sapiens OX=9606 GN=MUC12 PE=1 SV=2 - [MUC12_HUMAN]	9.57285	4.22	1	5	5	5	3.63711e+07	5478	557.831	5.5542
Q8NF64	Zinc finger MIZ domain-containing protein 2 OS=Homo sapiens OX=9606 GN=ZMIZ2 PE=1 SV=2 - [ZMIZ2_HUMAN]	9.4919	6.52	1	2	2	3	3.29841e+07	920	96.4757	7.12256
O75081	Protein CBFA2T3 OS=Homo sapiens OX=9606 GN=CBFA2T3 PE=1 SV=2 - [MTG16_HUMAN]	9.43916	4.75	1	2	2	3	2.65848e+07	653	71.1476	8.17725
P18825	Alpha-2C adrenergic receptor OS=Homo sapiens OX=9606 GN=ADRA2C PE=1 SV=2 - [ADA2C_HUMAN]	9.31448	14.07	1	2	2	3	1.68349e+07	462	49.4907	10.3013
Q15270	NK1 transcription factor-related protein 1 OS=Homo sapiens OX=9606 GN=NKX1-1 PE=2 SV=2 - [NKX11_HUMAN]	9.31123	11.92	1	2	2	3	9.19815e+07	411	40.6341	6.26514
Q2KJY2	Kinesin-like protein KIF26B OS=Homo sapiens OX=9606 GN=KIF26B PE=1 SV=1 - [KI26B_HUMAN]	9.28105	1.85	1	2	2	4	52269711	2108	223.744	8.44092
Q01844	RNA-binding protein EWS OS=Homo sapiens OX=9606 GN=EWSR1 PE=1 SV=1 - [EWS_HUMAN]	9.28076	12.04	1	2	2	3	12264659	656	68.4357	9.33447
Q7Z404	Transmembrane channel-like protein 4 OS=Homo sapiens OX=9606 GN=TMC4 PE=1 SV=3 - [TMC4_HUMAN]	9.26835	2.11	1	2	2	4	9.66216e+06	712	79.1571	8.93896
Q9C0C9	(E3-independent) E2 ubiquitin-conjugating enzyme OS=Homo sapiens OX=9606 GN=UBE2O PE=1 SV=3 - [UBE2O_HUMAN]	9.11806	4.26	1	2	2	3	292664692	1292	141.205	5.12256
Q9P2E5	Chondroitin sulfate glucuronyltransferase OS=Homo sapiens OX=9606 GN=CHPF2 PE=2 SV=2 - [CHPF2_HUMAN]	9.0481	1.94	1	1	1	4	8.12013e+06	772	85.8942	7.82568
Q9P2R6	Arginine-glutamic acid dipeptide repeats protein OS=Homo sapiens OX=9606 GN=RERE PE=1 SV=2 - [RERE_HUMAN]	8.71699	3.38	1	2	2	3	9.28684e+07	1566	172.317	7.69385
P10589	COUP transcription factor 1 OS=Homo sapiens OX=9606 GN=NR2F1 PE=1 SV=1 - [COT1_HUMAN]	8.6837	16.55	1	3	3	3	1.37428e+07	423	46.1258	8.25049
Q9P0X4	Voltage-dependent T-type calcium channel subunit alpha-1I OS=Homo sapiens OX=9606 GN=CACNA1I PE=1 SV=1 - [CAC1I_HUMAN]	8.5101	2.92	1	2	2	4	4.35015e+07	2223	244.945	6.53662
P31314	T-cell leukemia homeobox protein 1 OS=Homo sapiens OX=9606 GN=TLX1 PE=1 SV=1 - [TLX1_HUMAN]	8.48232	18.18	1	3	3	3	1.81575e+07	330	34.3432	9.45166
Q9UPA5	Protein bassoon OS=Homo sapiens OX=9606 GN=BSN PE=1 SV=4 - [BSN_HUMAN]	8.47932	2.19	1	3	3	3	7.3288e+07	3926	416.214	7.54736
A2VEC9	SCO-spondin OS=Homo sapiens OX=9606 GN=SSPOP PE=2 SV=2 - [SSPO_HUMAN]	8.41204	2.27	1	3	3	5	7.3464e+07	5150	547.47	6.02393
Q86UU0	B-cell CLL/lymphoma 9-like protein OS=Homo sapiens OX=9606 GN=BCL9L PE=1 SV=1 - [BCL9L_HUMAN]	8.40649	5.2	1	3	3	3	2.68233e+07	1499	157.027	8.63135
P56975	Pro-neuregulin-3, membrane-bound isoform OS=Homo sapiens OX=9606 GN=NRG3 PE=1 SV=1 - [NRG3_HUMAN]	8.37167	6.67	1	3	3	4	84244403	720	77.8517	7.66455
Q9BYK8	Helicase with zinc finger domain 2 OS=Homo sapiens OX=9606 GN=HELZ2 PE=1 SV=6 - [HELZ2_HUMAN]	8.30861	1.55	1	1	1	2	4.27554e+08	2649	294.465	7.48877
A0A286YF58	Transmembrane protein 271 OS=Homo sapiens OX=9606 GN=TMEM271 PE=3 SV=1 - [TM271_HUMAN]	8.28314	15.84	1	3	3	5	2.77259e+07	385	39.103	9.33447
Q06416	Putative POU domain, class 5, transcription factor 1B OS=Homo sapiens OX=9606 GN=POU5F1B PE=5 SV=2 - [P5F1B_HUMAN]	8.21503	10.03	1	1	1	2	1.18222e+09	359	38.5634	6.68311
Q96JG9	Zinc finger protein 469 OS=Homo sapiens OX=9606 GN=ZNF469 PE=2 SV=3 - [ZN469_HUMAN]	7.95545	3.64	1	4	4	5	8.01275e+07	3925	409.949	7.72314
Q96C12	Armadillo repeat-containing protein 5 OS=Homo sapiens OX=9606 GN=ARMC5 PE=1 SV=2 - [ARMC5_HUMAN]	7.77609	4.39	1	1	1	2	111932870	935	97.6202	7.10791
Q7Z2Z1	Treslin OS=Homo sapiens OX=9606 GN=TICRR PE=1 SV=2 - [TICRR_HUMAN]	7.68614	1.62	1	1	1	2	1.57137e+09	1910	210.725	8.77783
O95948	One cut domain family member 2 OS=Homo sapiens OX=9606 GN=ONECUT2 PE=2 SV=2 - [ONEC2_HUMAN]	7.64776	10.12	1	2	2	2	210942251	504	54.2688	9.61279
Q8TBC5	Zinc finger and SCAN domain-containing protein 18 OS=Homo sapiens OX=9606 GN=ZSCAN18 PE=1 SV=2 - [ZSC18_HUMAN]	7.64287	4.51	1	1	1	2	2.78932e+08	510	54.7698	4.81787
Q9BXJ5	Complement C1q tumor necrosis factor-related protein 2 OS=Homo sapiens OX=9606 GN=C1QTNF2 PE=1 SV=1 - [C1QT2_HUMAN]	7.60239	9.47	1	2	2	3	5.70656e+06	285	29.9329	8.86572
P17542	T-cell acute lymphocytic leukemia protein 1 OS=Homo sapiens OX=9606 GN=TAL1 PE=1 SV=2 - [TAL1_HUMAN]	7.53389	4.83	1	1	1	3	1.07889e+09	331	34.2494	8.01611
Q96JB3	Hypermethylated in cancer 2 protein OS=Homo sapiens OX=9606 GN=HIC2 PE=1 SV=2 - [HIC2_HUMAN]	7.4028	8.94	1	2	2	3	2.8515e+08	615	66.1141	6.37939
O95382	Mitogen-activated protein kinase kinase kinase 6 OS=Homo sapiens OX=9606 GN=MAP3K6 PE=1 SV=3 - [M3K6_HUMAN]	7.34951	1.32	1	1	1	4	165253688	1288	142.506	7.10791
P16112	Aggrecan core protein OS=Homo sapiens OX=9606 GN=ACAN PE=1 SV=3 - [PGCA_HUMAN]	7.20666	3.36	1	2	2	2	4.27554e+08	2530	261.169	4.13232
Q9P206	Uncharacterized protein KIAA1522 OS=Homo sapiens OX=9606 GN=KIAA1522 PE=1 SV=2 - [K1522_HUMAN]	7.13821	1.35	1	1	1	3	9.78998e+08	1035	107.03	9.72998
P14653	Homeobox protein Hox-B1 OS=Homo sapiens OX=9606 GN=HOXB1 PE=1 SV=2 - [HXB1_HUMAN]	7.08793	10.63	1	1	1	2	728136828	301	32.1733	6.90283
P12109	Collagen alpha-1(VI) chain OS=Homo sapiens OX=9606 GN=COL6A1 PE=1 SV=3 - [CO6A1_HUMAN]	7.07862	4.38	1	1	1	2	2.10537e+07	1028	108.462	5.42725
Q9BVT8	Transmembrane and ubiquitin-like domain-containing protein 1 OS=Homo sapiens OX=9606 GN=TMUB1 PE=1 SV=1 - [TMUB1_HUMAN]	7.05995	6.5	1	1	1	3	1.12923e+08	246	26.2446	5.71924
Q9ULI4	Kinesin-like protein KIF26A OS=Homo sapiens OX=9606 GN=KIF26A PE=1 SV=3 - [KI26A_HUMAN]	7.02242	2.23	1	1	1	2	499780420	1882	194.468	8.80713
Q5SQQ9	Ventral anterior homeobox 1 OS=Homo sapiens OX=9606 GN=VAX1 PE=1 SV=1 - [VAX1_HUMAN]	6.99854	12.87	1	1	1	2	231896148	334	34.6918	9.37842
Q9Y6Q6	Tumor necrosis factor receptor superfamily member 11A OS=Homo sapiens OX=9606 GN=TNFRSF11A PE=1 SV=1 - [TNR11_HUMAN]	6.90957	5.03	1	1	1	2	114762096	616	65.9911	5.33838
O43365	Homeobox protein Hox-A3 OS=Homo sapiens OX=9606 GN=HOXA3 PE=1 SV=1 - [HXA3_HUMAN]	6.87507	7.9	1	1	1	2	287933150	443	46.3397	9.23193
Q12852	Mitogen-activated protein kinase kinase kinase 12 OS=Homo sapiens OX=9606 GN=MAP3K12 PE=1 SV=2 - [M3K12_HUMAN]	6.76325	3.26	1	1	1	2	1.20169e+08	859	93.1609	6.45557
P0DMQ5	Putative transmembrane protein INAFM2 OS=Homo sapiens OX=9606 GN=INAFM2 PE=2 SV=1 - [INAM2_HUMAN]	6.50278	26.14	1	2	2	2	1.79342e+08	153	15.4299	9.30518
Q9P2P5	E3 ubiquitin-protein ligase HECW2 OS=Homo sapiens OX=9606 GN=HECW2 PE=1 SV=2 - [HECW2_HUMAN]	6.45523	3.05	1	1	1	2	1.07427e+08	1572	175.66	5.41455
Q96NY7	Chloride intracellular channel protein 6 OS=Homo sapiens OX=9606 GN=CLIC6 PE=2 SV=3 - [CLIC6_HUMAN]	6.44307	10.8	1	2	2	2	2.31244e+08	704	72.9677	4.37354
O15027	Protein transport protein Sec16A OS=Homo sapiens OX=9606 GN=SEC16A PE=1 SV=4 - [SC16A_HUMAN]	6.39953	1.4	1	2	2	3	4.86108e+07	2357	251.738	5.79541
Q7Z3Y7	Keratin, type I cytoskeletal 28 OS=Homo sapiens OX=9606 GN=KRT28 PE=1 SV=2 - [K1C28_HUMAN]	6.34025	8.84	1	1	1	2	2.48014e+08	464	50.5359	5.46533
Q7L5A3	Protein FAM214B OS=Homo sapiens OX=9606 GN=FAM214B PE=1 SV=1 - [F214B_HUMAN]	6.33766	4.65	1	1	1	2	178907646	538	56.6549	8.86572
Q71SY5	Mediator of RNA polymerase II transcription subunit 25 OS=Homo sapiens OX=9606 GN=MED25 PE=1 SV=2 - [MED25_HUMAN]	6.33289	10.17	1	3	3	3		747	78.1214	8.33838
P01024	Complement C3 OS=Homo sapiens OX=9606 GN=C3 PE=1 SV=2 - [CO3_HUMAN]	6.33041	3.55	1	2	2	2	8.35666e+07	1663	187.03	6.40479
Q92540	Protein SMG7 OS=Homo sapiens OX=9606 GN=SMG7 PE=1 SV=2 - [SMG7_HUMAN]	6.32205	4.22	1	2	2	2	7.55627e+07	1137	127.202	8.71924
P41271	Neuroblastoma suppressor of tumorigenicity 1 OS=Homo sapiens OX=9606 GN=NBL1 PE=1 SV=2 - [NBL1_HUMAN]	6.31693	10.5	1	1	1	2	342476758	181	19.3952	5.2876
O14497	AT-rich interactive domain-containing protein 1A OS=Homo sapiens OX=9606 GN=ARID1A PE=1 SV=3 - [ARI1A_HUMAN]	6.27933	4.2	1	2	2	2	9.89802e+06	2285	241.892	6.69775
Q13263	Transcription intermediary factor 1-beta OS=Homo sapiens OX=9606 GN=TRIM28 PE=1 SV=5 - [TIF1B_HUMAN]	6.26052	7.19	1	2	2	2	38001297	835	88.4934	5.77002
Q9Y662	Heparan sulfate glucosamine 3-O-sulfotransferase 3B1 OS=Homo sapiens OX=9606 GN=HS3ST3B1 PE=1 SV=1 - [HS3SB_HUMAN]	6.19861	11.03	1	2	2	2	1.35219e+07	390	43.2965	9.62744
O60814	Histone H2B type 1-K OS=Homo sapiens OX=9606 GN=H2BC12 PE=1 SV=3 - [H2B1K_HUMAN]	6.14942	10.32	5	1	1	2	5.23791e+07	126	13.8816	10.3159
Q6RFH8	Double homeobox protein 4C OS=Homo sapiens OX=9606 GN=DUX4L9 PE=1 SV=1 - [DUX4C_HUMAN]	6.14889	8.29	4	2	2	2	2.06992e+07	374	39.4181	11.1069
Q9HAB3	Solute carrier family 52, riboflavin transporter, member 2 OS=Homo sapiens OX=9606 GN=SLC52A2 PE=1 SV=1 - [S52A2_HUMAN]	6.13477	9.21	1	2	2	2	3.19274e+07	445	45.7474	7.15186
E9PI22	Proline-rich protein 23D1 OS=Homo sapiens OX=9606 GN=PRR23D1 PE=1 SV=1 - [P23D1_HUMAN]	6.10968	10.04	1	1	1	2	1.74336e+07	279	31.0307	6.52197
P11161	E3 SUMO-protein ligase EGR2 OS=Homo sapiens OX=9606 GN=EGR2 PE=1 SV=3 - [EGR2_HUMAN]	6.08822	9.03	1	2	2	3	1.45029e+08	476	50.2698	8.71924
Q96QR8	Transcriptional activator protein Pur-beta OS=Homo sapiens OX=9606 GN=PURB PE=1 SV=3 - [PURB_HUMAN]	6.08731	5.77	1	1	1	3	1.12185e+08	312	33.2205	5.42725
O60548	Forkhead box protein D2 OS=Homo sapiens OX=9606 GN=FOXD2 PE=1 SV=2 - [FOXD2_HUMAN]	6.05683	9.9	1	2	2	2	1.04769e+07	495	48.7172	7.2251
Q8N9W4	Golgin subfamily A member 6-like protein 2 OS=Homo sapiens OX=9606 GN=GOLGA6L2 PE=1 SV=3 - [GG6L2_HUMAN]	6.05466	6.71	1	2	2	2	105294880	909	100.549	4.66553
P98160	Basement membrane-specific heparan sulfate proteoglycan core protein OS=Homo sapiens OX=9606 GN=HSPG2 PE=1 SV=4 - [PGBM_HUMAN]	6.0415	0.34	1	1	1	3	3.82227e+06	4391	468.532	6.50732
A6NC98	Coiled-coil domain-containing protein 88B OS=Homo sapiens OX=9606 GN=CCDC88B PE=1 SV=1 - [CC88B_HUMAN]	6.03819	3.59	1	2	2	2	14087877	1476	164.71	5.10986
Q9C0J8	pre-mRNA 3' end processing protein WDR33 OS=Homo sapiens OX=9606 GN=WDR33 PE=1 SV=2 - [WDR33_HUMAN]	6.02483	2.1	1	2	2	2		1336	145.799	9.17334
Q14671	Pumilio homolog 1 OS=Homo sapiens OX=9606 GN=PUM1 PE=1 SV=3 - [PUM1_HUMAN]	6.00393	7.34	1	2	2	2	5.15048e+06	1186	126.395	6.84424
Q9H1K0	Rabenosyn-5 OS=Homo sapiens OX=9606 GN=RBSN PE=1 SV=2 - [RBNS5_HUMAN]	5.98043	5.99	1	2	2	2		784	88.8145	5.50342
Q9UJC3	Protein Hook homolog 1 OS=Homo sapiens OX=9606 GN=HOOK1 PE=1 SV=2 - [HOOK1_HUMAN]	5.9793	4.12	1	1	1	2		728	84.5948	5.14795
Q96IY4	Carboxypeptidase B2 OS=Homo sapiens OX=9606 GN=CPB2 PE=1 SV=2 - [CBPB2_HUMAN]	5.95898	2.6	1	1	1	3	7.43027e+06	423	48.3934	7.7085
P22626	Heterogeneous nuclear ribonucleoproteins A2/B1 OS=Homo sapiens OX=9606 GN=HNRNPA2B1 PE=1 SV=2 - [ROA2_HUMAN]	5.90106	11.05	1	1	1	1	226423292	353	37.4067	8.95361
Q96NX9	Dachshund homolog 2 OS=Homo sapiens OX=9606 GN=DACH2 PE=2 SV=1 - [DACH2_HUMAN]	5.89538	4.84	1	1	1	2	1.76585e+07	599	65.2814	9.11475
P06870	Kallikrein-1 OS=Homo sapiens OX=9606 GN=KLK1 PE=1 SV=2 - [KLK1_HUMAN]	5.86689	4.96	1	2	2	3	1.60293e+07	262	28.8709	4.83057
Q92530	Proteasome inhibitor PI31 subunit OS=Homo sapiens OX=9606 GN=PSMF1 PE=1 SV=2 - [PSMF1_HUMAN]	5.82471	11.07	1	1	1	2	8.61858e+07	271	29.798	5.74463
Q9H1B7	Probable E3 ubiquitin-protein ligase IRF2BPL OS=Homo sapiens OX=9606 GN=IRF2BPL PE=1 SV=1 - [I2BPL_HUMAN]	5.80963	10.05	1	2	2	2	83180446	796	82.607	8.23584
Q9UGM3	Deleted in malignant brain tumors 1 protein OS=Homo sapiens OX=9606 GN=DMBT1 PE=1 SV=2 - [DMBT1_HUMAN]	5.79066	1.2	1	1	1	1	5.84119e+07	2413	260.569	5.43994
Q9UJ55	MAGE-like protein 2 OS=Homo sapiens OX=9606 GN=MAGEL2 PE=1 SV=2 - [MAGL2_HUMAN]	5.77531	2.48	1	1	1	2	52015935	1249	132.738	9.51025
Q9H6K5	Proline-rich protein 36 OS=Homo sapiens OX=9606 GN=PRR36 PE=1 SV=2 - [PRR36_HUMAN]	5.66324	5.05	1	2	2	2	4.36777e+07	1346	132.667	10.4771
Q711Q0	Cardiac-enriched FHL2-interacting protein OS=Homo sapiens OX=9606 GN=CEFIP PE=1 SV=2 - [CEFIP_HUMAN]	5.62833	4.18	1	2	2	2	29473574	1435	156.38	6.37939
A1L170	Uncharacterized protein C1orf226 OS=Homo sapiens OX=9606 GN=C1orf226 PE=1 SV=1 - [CA226_HUMAN]	5.60623	8.46	1	1	1	2	2.29738e+08	272	29.0397	5.2749
Q6W4X9	Mucin-6 OS=Homo sapiens OX=9606 GN=MUC6 PE=1 SV=3 - [MUC6_HUMAN]	5.59149	2.54	1	2	2	2	1.68624e+07	2439	256.887	7.38623
Q9UGU0	Transcription factor 20 OS=Homo sapiens OX=9606 GN=TCF20 PE=1 SV=3 - [TCF20_HUMAN]	5.56228	2.09	1	2	2	2	3.00253e+07	1960	211.641	9.0415
Q92908	Transcription factor GATA-6 OS=Homo sapiens OX=9606 GN=GATA6 PE=1 SV=2 - [GATA6_HUMAN]	5.54063	5.88	1	2	2	2		595	59.995	8.35303
P58215	Lysyl oxidase homolog 3 OS=Homo sapiens OX=9606 GN=LOXL3 PE=1 SV=1 - [LOXL3_HUMAN]	5.499	9.16	1	2	2	3		753	83.1131	6.85889
Q9Y6J0	Calcineurin-binding protein cabin-1 OS=Homo sapiens OX=9606 GN=CABIN1 PE=1 SV=1 - [CABIN_HUMAN]	5.49824	1.67	1	2	2	2		2220	246.197	6.02393
P18146	Early growth response protein 1 OS=Homo sapiens OX=9606 GN=EGR1 PE=1 SV=1 - [EGR1_HUMAN]	5.467	11.42	1	2	2	2	3.3681e+07	543	57.4709	8.25049
Q14738	Serine/threonine-protein phosphatase 2A 56 kDa regulatory subunit delta isoform OS=Homo sapiens OX=9606 GN=PPP2R5D PE=1 SV=1 - [2A5D_HUMAN]	5.45941	6.64	1	2	2	2	1.30858e+08	602	69.9474	8.1333
Q09472	Histone acetyltransferase p300 OS=Homo sapiens OX=9606 GN=EP300 PE=1 SV=2 - [EP300_HUMAN]	5.38852	1.41	1	2	2	2	4.14517e+06	2414	263.99	8.49951
O14798	Tumor necrosis factor receptor superfamily member 10C OS=Homo sapiens OX=9606 GN=TNFRSF10C PE=1 SV=3 - [TR10C_HUMAN]	5.3855	11.97	1	1	1	1	421581616	259	27.3888	4.81787
Q58EX2	Protein sidekick-2 OS=Homo sapiens OX=9606 GN=SDK2 PE=1 SV=3 - [SDK2_HUMAN]	5.35911	0.87	1	1	1	2	1654509036	2172	239.248	7.06396
Q9Y566	SH3 and multiple ankyrin repeat domains protein 1 OS=Homo sapiens OX=9606 GN=SHANK1 PE=1 SV=2 - [SHAN1_HUMAN]	5.35359	2.59	1	2	2	2	4.39429e+06	2161	224.821	8.14795
Q96JN8	Neuralized-like protein 4 OS=Homo sapiens OX=9606 GN=NEURL4 PE=1 SV=2 - [NEUL4_HUMAN]	5.34503	2.82	1	2	2	2	3.5593e+07	1562	166.802	5.85889
Q6P9B9	Integrator complex subunit 5 OS=Homo sapiens OX=9606 GN=INTS5 PE=1 SV=1 - [INT5_HUMAN]	5.30524	3.83	1	2	2	2	1.53367e+07	1019	107.927	7.04932
Q02410	Amyloid-beta A4 precursor protein-binding family A member 1 OS=Homo sapiens OX=9606 GN=APBA1 PE=1 SV=3 - [APBA1_HUMAN]	5.30068	2.99	1	1	1	2	1.00351e+08	837	92.8073	4.93213
Q9Y3S1	Serine/threonine-protein kinase WNK2 OS=Homo sapiens OX=9606 GN=WNK2 PE=1 SV=4 - [WNK2_HUMAN]	5.29496	1.65	1	2	2	2	124598885	2297	242.525	6.12549
P19827	Inter-alpha-trypsin inhibitor heavy chain H1 OS=Homo sapiens OX=9606 GN=ITIH1 PE=1 SV=3 - [ITIH1_HUMAN]	5.2926	2.96	1	2	2	2	1.78225e+07	911	101.326	6.78564
Q9HCC9	Lateral signaling target protein 2 homolog OS=Homo sapiens OX=9606 GN=ZFYVE28 PE=1 SV=3 - [LST2_HUMAN]	5.2622	6.76	1	2	2	2	9.96838e+06	887	96.4288	5.10986
O94855	Protein transport protein Sec24D OS=Homo sapiens OX=9606 GN=SEC24D PE=1 SV=2 - [SC24D_HUMAN]	5.2607	4.07	1	2	2	2	2.22913e+07	1032	112.936	7.25439
Q9Y4B5	Microtubule cross-linking factor 1 OS=Homo sapiens OX=9606 GN=MTCL1 PE=1 SV=5 - [MTCL1_HUMAN]	5.21383	1.52	1	2	2	2	1.18749e+08	1905	209.397	6.43018
P49796	Regulator of G-protein signaling 3 OS=Homo sapiens OX=9606 GN=RGS3 PE=1 SV=2 - [RGS3_HUMAN]	5.21261	4.26	1	2	2	2	1.9163e+07	1198	132.252	6.27783
Q9Y215	Acetylcholinesterase collagenic tail peptide OS=Homo sapiens OX=9606 GN=COLQ PE=1 SV=2 - [COLQ_HUMAN]	5.21152	7.47	1	2	2	2	2.18985e+07	455	47.7353	8.08936
Q6ZNL6	FYVE, RhoGEF and PH domain-containing protein 5 OS=Homo sapiens OX=9606 GN=FGD5 PE=1 SV=3 - [FGD5_HUMAN]	5.1822	1.64	1	1	1	2	212995840	1462	159.791	5.0083
P0DMQ9	Putative uncharacterized protein C8orf89 OS=Homo sapiens OX=9606 GN=C8orf89 PE=2 SV=1 - [CH089_HUMAN]	5.1732	14.29	1	1	1	2	1.9873e+07	161	18.1486	9.43701
Q8IYL2	Probable tRNA (uracil-O(2)-)-methyltransferase OS=Homo sapiens OX=9606 GN=TRMT44 PE=1 SV=2 - [TRM44_HUMAN]	5.17214	5.02	1	1	1	1	1.17328e+07	757	84.5756	7.26904
Q9Y4F5	Centrosomal protein of 170 kDa protein B OS=Homo sapiens OX=9606 GN=CEP170B PE=1 SV=4 - [C170B_HUMAN]	5.17022	2.89	1	2	2	2	1.75296e+07	1589	171.584	6.84424
Q7Z4F1	Low-density lipoprotein receptor-related protein 10 OS=Homo sapiens OX=9606 GN=LRP10 PE=1 SV=2 - [LRP10_HUMAN]	5.14108	6.45	1	2	2	2	2.9836e+08	713	76.1447	5.51611
O00264	Membrane-associated progesterone receptor component 1 OS=Homo sapiens OX=9606 GN=PGRMC1 PE=1 SV=3 - [PGRC1_HUMAN]	5.13072	7.69	1	2	2	2	1.02209e+07	195	21.6578	4.70361
Q5VV17	OTU domain-containing protein 1 OS=Homo sapiens OX=9606 GN=OTUD1 PE=1 SV=1 - [OTUD1_HUMAN]	5.12892	3.53	1	1	1	2	2.29486e+07	481	51.0313	6.04932
P01040	Cystatin-A OS=Homo sapiens OX=9606 GN=CSTA PE=1 SV=1 - [CYTA_HUMAN]	5.12126	18.37	1	1	1	2	2.38292e+07	98	10.9997	5.50342
Q3MIN7	Ral guanine nucleotide dissociation stimulator-like 3 OS=Homo sapiens OX=9606 GN=RGL3 PE=1 SV=2 - [RGL3_HUMAN]	5.00259	5.49	1	2	2	2	6.26227e+06	710	78.0312	7.6792
Q9UI36	Dachshund homolog 1 OS=Homo sapiens OX=9606 GN=DACH1 PE=1 SV=4 - [DACH1_HUMAN]	4.99376	3.69	1	1	1	2	292769983	758	78.5134	8.51416
P49448	Glutamate dehydrogenase 2, mitochondrial OS=Homo sapiens OX=9606 GN=GLUD2 PE=1 SV=2 - [DHE4_HUMAN]	4.98782	3.58	1	1	1	2	5.03457e+07	558	61.3954	8.45557
E9PAV3	Nascent polypeptide-associated complex subunit alpha, muscle-specific form OS=Homo sapiens OX=9606 GN=NACA PE=1 SV=1 - [NACAM_HUMAN]	4.96364	2.5	1	2	2	2		2078	205.295	9.5835
O15085	Rho guanine nucleotide exchange factor 11 OS=Homo sapiens OX=9606 GN=ARHGEF11 PE=1 SV=1 - [ARHGB_HUMAN]	4.95268	2.17	1	1	1	2	5.02888e+06	1522	167.601	5.50342
Q03052	POU domain, class 3, transcription factor 1 OS=Homo sapiens OX=9606 GN=POU3F1 PE=2 SV=3 - [PO3F1_HUMAN]	4.89663	5.32	1	1	1	2	5543964	451	45.4675	7.73779
P49840	Glycogen synthase kinase-3 alpha OS=Homo sapiens OX=9606 GN=GSK3A PE=1 SV=2 - [GSK3A_HUMAN]	4.88753	4.76	1	1	1	2	2.94681e+07	483	50.949	8.74854
Q9NW07	Zinc finger protein 358 OS=Homo sapiens OX=9606 GN=ZNF358 PE=1 SV=2 - [ZN358_HUMAN]	4.87515	6.16	1	1	1	1	292664692	568	59.2498	6.59521
Q9BY89	Uncharacterized protein KIAA1671 OS=Homo sapiens OX=9606 GN=KIAA1671 PE=1 SV=2 - [K1671_HUMAN]	4.85228	0.72	1	1	1	2	8.61057e+07	1806	196.59	8.47021
P08F94	Fibrocystin OS=Homo sapiens OX=9606 GN=PKHD1 PE=1 SV=1 - [PKHD1_HUMAN]	4.81411	0.27	1	1	1	2	79789096	4074	446.418	6.56592
Q400G9	Archaemetzincin-1 OS=Homo sapiens OX=9606 GN=AMZ1 PE=2 SV=1 - [AMZ1_HUMAN]	4.81283	2.61	1	1	1	2	212995840	498	54.8884	5.94775
Q13477	Mucosal addressin cell adhesion molecule 1 OS=Homo sapiens OX=9606 GN=MADCAM1 PE=1 SV=2 - [MADCA_HUMAN]	4.80265	5.76	1	1	1	2	594501696	382	40.1305	5.12256
Q92985	Interferon regulatory factor 7 OS=Homo sapiens OX=9606 GN=IRF7 PE=1 SV=2 - [IRF7_HUMAN]	4.77062	7.75	1	1	1	1	37167683	503	54.2432	6.26514
Q0VD83	Apolipoprotein B receptor OS=Homo sapiens OX=9606 GN=APOBR PE=1 SV=3 - [APOBR_HUMAN]	4.76207	3.46	1	1	1	1	226423292	1097	115.564	4.39893
Q9UKK3	Protein mono-ADP-ribosyltransferase PARP4 OS=Homo sapiens OX=9606 GN=PARP4 PE=1 SV=3 - [PARP4_HUMAN]	4.76074	1.22	1	1	1	2	8393029	1724	192.472	5.65576
Q9H330	Transmembrane protein 245 OS=Homo sapiens OX=9606 GN=TMEM245 PE=1 SV=3 - [TM245_HUMAN]	4.66536	1.48	1	1	1	2		879	97.2952	8.90967
Q4LDE5	Sushi, von Willebrand factor type A, EGF and pentraxin domain-containing protein 1 OS=Homo sapiens OX=9606 GN=SVEP1 PE=1 SV=3 - [SVEP1_HUMAN]	4.63738	1.4	1	2	2	2	7.53416e+07	3571	389.912	5.50342
P35637	RNA-binding protein FUS OS=Homo sapiens OX=9606 GN=FUS PE=1 SV=1 - [FUS_HUMAN]	4.59145	7.41	1	1	1	1	14242226	526	53.3938	9.36377
Q71RG6	Putative chemokine-related protein FP248 OS=Homo sapiens OX=9606 GN=FP248 PE=5 SV=1 - [YH006_HUMAN]	4.50478	17.31	1	1	1	1		208	21.3617	8.80713
Q96JK9	Mastermind-like protein 3 OS=Homo sapiens OX=9606 GN=MAML3 PE=1 SV=4 - [MAML3_HUMAN]	4.4694	4.22	1	1	1	1	34516496	1138	122.216	7.51807
Q9BRQ0	Pygopus homolog 2 OS=Homo sapiens OX=9606 GN=PYGO2 PE=1 SV=2 - [PYGO2_HUMAN]	4.46151	9.85	1	1	1	1		406	41.2179	7.28369
Q9UJY4	ADP-ribosylation factor-binding protein GGA2 OS=Homo sapiens OX=9606 GN=GGA2 PE=1 SV=3 - [GGA2_HUMAN]	4.40697	1.63	1	1	1	2	3.56912e+07	613	67.1076	6.55127
P54710	Sodium/potassium-transporting ATPase subunit gamma OS=Homo sapiens OX=9606 GN=FXYD2 PE=1 SV=3 - [ATNG_HUMAN]	4.39699	25.76	1	1	1	2	2.23296e+07	66	7.2787	8.1626
Q8N8E2	Zinc finger protein 513 OS=Homo sapiens OX=9606 GN=ZNF513 PE=1 SV=2 - [ZN513_HUMAN]	4.38857	4.25	1	1	1	2	2.6849e+08	541	57.8444	7.51807
Q96AE4	Far upstream element-binding protein 1 OS=Homo sapiens OX=9606 GN=FUBP1 PE=1 SV=3 - [FUBP1_HUMAN]	4.37299	5.59	1	1	1	1		644	67.5185	7.60596
Q96GM5	SWI/SNF-related matrix-associated actin-dependent regulator of chromatin subfamily D member 1 OS=Homo sapiens OX=9606 GN=SMARCD1 PE=1 SV=2 - [SMRD1_HUMAN]	4.30192	8.16	1	1	1	1	1.21921e+07	515	58.1959	9.24658
O60840	Voltage-dependent L-type calcium channel subunit alpha-1F OS=Homo sapiens OX=9606 GN=CACNA1F PE=1 SV=2 - [CAC1F_HUMAN]	4.2632	1.62	1	1	1	1		1977	220.537	6.1001
Q14692	Ribosome biogenesis protein BMS1 homolog OS=Homo sapiens OX=9606 GN=BMS1 PE=1 SV=1 - [BMS1_HUMAN]	4.24684	2.26	1	1	1	1	211143976	1282	145.716	6.44287
Q6PJG2	Mitotic deacetylase-associated SANT domain protein OS=Homo sapiens OX=9606 GN=MIDEAS PE=1 SV=2 - [MDEAS_HUMAN]	4.2419	4.31	1	1	1	1	132628032	1045	114.918	9.18799
Q8WUU4	Zinc finger protein 296 OS=Homo sapiens OX=9606 GN=ZNF296 PE=1 SV=1 - [ZN296_HUMAN]	4.2408	9.89	1	1	1	1	124716404	475	50.7779	8.82178
Q86VB7	Scavenger receptor cysteine-rich type 1 protein M130 OS=Homo sapiens OX=9606 GN=CD163 PE=1 SV=2 - [C163A_HUMAN]	4.19851	2.94	1	1	1	1	48562812	1156	125.369	5.94775
A6NCS4	Homeobox protein Nkx-2.6 OS=Homo sapiens OX=9606 GN=NKX2-6 PE=1 SV=1 - [NKX26_HUMAN]	4.18956	12.96	1	1	1	1	124716404	301	32.1013	9.87646
Q6ZW49	PAX-interacting protein 1 OS=Homo sapiens OX=9606 GN=PAXIP1 PE=1 SV=2 - [PAXI1_HUMAN]	4.16912	1.03	1	1	1	2	61126549	1069	121.265	6.69775
Q13207	T-box transcription factor TBX2 OS=Homo sapiens OX=9606 GN=TBX2 PE=1 SV=3 - [TBX2_HUMAN]	4.13106	7.44	1	1	1	1	2.14049e+07	712	75.0192	9.05615
Q13136	Liprin-alpha-1 OS=Homo sapiens OX=9606 GN=PPFIA1 PE=1 SV=1 - [LIPA1_HUMAN]	4.08517	1.25	1	1	1	2	1.06632e+07	1202	135.695	6.29053
P78364	Polyhomeotic-like protein 1 OS=Homo sapiens OX=9606 GN=PHC1 PE=1 SV=3 - [PHC1_HUMAN]	4.07544	8.47	1	2	2	2	60488625	1004	105.468	9.02686
O75973	C1q-related factor OS=Homo sapiens OX=9606 GN=C1QL1 PE=1 SV=1 - [C1QRF_HUMAN]	4.07054	6.59	1	1	1	2	3.93378e+07	258	26.4359	5.56689
Q9UBI9	Headcase protein homolog OS=Homo sapiens OX=9606 GN=HECA PE=1 SV=1 - [HDC_HUMAN]	4.06913	7.37	1	1	1	1	2.58599e+08	543	58.7986	8.54346
Q07687	Homeobox protein DLX-2 OS=Homo sapiens OX=9606 GN=DLX2 PE=1 SV=2 - [DLX2_HUMAN]	3.98401	10.37	1	1	1	1	6.43218e+07	328	34.2215	9.23193
Q8N350	Voltage-dependent calcium channel beta subunit-associated regulatory protein OS=Homo sapiens OX=9606 GN=CBARP PE=1 SV=3 - [CBARP_HUMAN]	3.89831	4.68	1	1	1	1	86281046	705	73.8837	6.40479
Q86YW9	Mediator of RNA polymerase II transcription subunit 12-like protein OS=Homo sapiens OX=9606 GN=MED12L PE=1 SV=2 - [MD12L_HUMAN]	3.87333	0.79	1	1	1	2	1.49158e+07	2145	239.967	7.76709
O75443	Alpha-tectorin OS=Homo sapiens OX=9606 GN=TECTA PE=1 SV=3 - [TECTA_HUMAN]	3.86861	1.58	1	1	1	1	8.43759e+07	2155	239.37	5.40186
Q9UKM9	RNA-binding protein Raly OS=Homo sapiens OX=9606 GN=RALY PE=1 SV=1 - [RALY_HUMAN]	3.84809	8.82	1	1	1	1		306	32.4436	9.17334
Q76N89	E3 ubiquitin-protein ligase HECW1 OS=Homo sapiens OX=9606 GN=HECW1 PE=1 SV=3 - [HECW1_HUMAN]	3.84402	2.12	1	1	1	1	1.16391e+07	1606	179.442	5.50342
P33240	Cleavage stimulation factor subunit 2 OS=Homo sapiens OX=9606 GN=CSTF2 PE=1 SV=1 - [CSTF2_HUMAN]	3.84237	7.63	1	1	1	1	1.07832e+07	577	60.9205	6.82959
Q9UPQ9	Trinucleotide repeat-containing gene 6B protein OS=Homo sapiens OX=9606 GN=TNRC6B PE=1 SV=4 - [TNR6B_HUMAN]	3.83732	1.36	1	1	1	1	6.20032e+07	1833	193.883	6.75635
O75069	Transmembrane and coiled-coil domains protein 2 OS=Homo sapiens OX=9606 GN=TMCC2 PE=1 SV=3 - [TMCC2_HUMAN]	3.82356	8.46	1	2	2	4	1.02957e+08	709	77.4013	6.81494
Q9Y2Y4	Zinc finger and BTB domain-containing protein 32 OS=Homo sapiens OX=9606 GN=ZBTB32 PE=1 SV=1 - [ZBT32_HUMAN]	3.82196	9.65	1	1	1	1	39399388	487	52.9295	9.17334
Q8N163	Cell cycle and apoptosis regulator protein 2 OS=Homo sapiens OX=9606 GN=CCAR2 PE=1 SV=2 - [CCAR2_HUMAN]	3.81131	5.2	1	1	1	1		923	102.838	5.22412
Q9H7X3	Zinc finger protein 696 OS=Homo sapiens OX=9606 GN=ZNF696 PE=1 SV=2 - [ZN696_HUMAN]	3.80948	11.5	1	1	1	1	47636016	374	40.5495	8.92432
P22531	Small proline-rich protein 2E OS=Homo sapiens OX=9606 GN=SPRR2E PE=2 SV=2 - [SPR2E_HUMAN]	3.77782	47.22	3	1	1	1	53323928	72	7.84959	8.30908
O95678	Keratin, type II cytoskeletal 75 OS=Homo sapiens OX=9606 GN=KRT75 PE=1 SV=2 - [K2C75_HUMAN]	3.75528	8.53	1	1	1	1	7.38291e+06	551	59.524	7.73779
Q9P0G3	Kallikrein-14 OS=Homo sapiens OX=9606 GN=KLK14 PE=1 SV=2 - [KLK14_HUMAN]	3.74932	15.73	1	1	1	1		267	29.1028	9.23193
Q2TBF2	WSC domain-containing protein 2 OS=Homo sapiens OX=9606 GN=WSCD2 PE=2 SV=2 - [WSCD2_HUMAN]	3.72173	6.19	1	1	1	1	9236070	565	63.7757	8.73389
O15355	Protein phosphatase 1G OS=Homo sapiens OX=9606 GN=PPM1G PE=1 SV=1 - [PPM1G_HUMAN]	3.71931	6.41	1	1	1	1		546	59.2347	4.36084
P12035	Keratin, type II cytoskeletal 3 OS=Homo sapiens OX=9606 GN=KRT3 PE=1 SV=3 - [K2C3_HUMAN]	3.70678	6.53	1	1	1	1	8954318	628	64.3776	6.48096
Q8TD26	Chromodomain-helicase-DNA-binding protein 6 OS=Homo sapiens OX=9606 GN=CHD6 PE=1 SV=4 - [CHD6_HUMAN]	3.67927	0.85	1	1	1	1	1.89425e+08	2715	305.22	6.26514
Q9UPN7	Serine/threonine-protein phosphatase 6 regulatory subunit 1 OS=Homo sapiens OX=9606 GN=PPP6R1 PE=1 SV=5 - [PP6R1_HUMAN]	3.6661	4.88	1	1	1	1	55051375	881	96.6637	4.55127
Q8N6U2	Putative uncharacterized protein encoded by LINC00612 OS=Homo sapiens OX=9606 GN=LINC00612 PE=5 SV=1 - [CL033_HUMAN]	3.66158	21.43	1	1	1	1	176826836	182	18.3579	11.0483
Q9BWW4	Single-stranded DNA-binding protein 3 OS=Homo sapiens OX=9606 GN=SSBP3 PE=1 SV=1 - [SSBP3_HUMAN]	3.65659	11.08	1	1	1	1	37353004	388	40.3949	6.90283
Q8NC44	Reticulophagy regulator 2 OS=Homo sapiens OX=9606 GN=RETREG2 PE=1 SV=3 - [RETR2_HUMAN]	3.6558	5.34	1	1	1	1	4.23144e+06	543	57.7941	4.44971
Q96AG3	Solute carrier family 25 member 46 OS=Homo sapiens OX=9606 GN=SLC25A46 PE=1 SV=1 - [S2546_HUMAN]	3.65445	5.26	1	1	1	1	4.35293e+08	418	46.1448	7.43018
Q9UJU5	Forkhead box protein D3 OS=Homo sapiens OX=9606 GN=FOXD3 PE=1 SV=1 - [FOXD3_HUMAN]	3.63975	7.95	1	1	1	1	51875265	478	47.6009	6.45557
Q09666	Neuroblast differentiation-associated protein AHNAK OS=Homo sapiens OX=9606 GN=AHNAK PE=1 SV=2 - [AHNK_HUMAN]	3.63883	0.53	1	1	1	1	7.39671e+07	5890	628.699	6.15088
Q96SL8	Flt3-interacting zinc finger protein 1 OS=Homo sapiens OX=9606 GN=FIZ1 PE=1 SV=2 - [FIZ1_HUMAN]	3.61547	8.87	1	1	1	1		496	51.9624	8.19189
Q9NRM1	Enamelin OS=Homo sapiens OX=9606 GN=ENAM PE=1 SV=3 - [ENAM_HUMAN]	3.61499	4.9	1	1	1	1		1142	128.705	6.82959
Q9H8Y1	Vertnin OS=Homo sapiens OX=9606 GN=VRTN PE=1 SV=1 - [VRTN_HUMAN]	3.61359	3.13	1	1	1	1	9.46714e+07	702	78.2102	9.01221
P84157	Matrix-remodeling-associated protein 7 OS=Homo sapiens OX=9606 GN=MXRA7 PE=1 SV=1 - [MXRA7_HUMAN]	3.59626	22.06	1	1	1	1	43846244	204	21.4524	4.25928
Q9UKZ1	CCR4-NOT transcription complex subunit 11 OS=Homo sapiens OX=9606 GN=CNOT11 PE=1 SV=1 - [CNO11_HUMAN]	3.58562	5.69	1	1	1	1	74540386	510	55.1803	6.40479
Q9Y5P4	Ceramide transfer protein OS=Homo sapiens OX=9606 GN=CERT1 PE=1 SV=1 - [CERT_HUMAN]	3.57553	4.33	1	1	1	1		624	70.7907	5.47803
Q9HAC7	Succinate--hydroxymethylglutarate CoA-transferase OS=Homo sapiens OX=9606 GN=SUGCT PE=1 SV=2 - [SUCHY_HUMAN]	3.55795	6.97	1	1	1	1		445	48.431	8.35303
P49639	Homeobox protein Hox-A1 OS=Homo sapiens OX=9606 GN=HOXA1 PE=1 SV=2 - [HXA1_HUMAN]	3.5531	9.85	1	1	1	1		335	36.6184	8.04541
P55884	Eukaryotic translation initiation factor 3 subunit B OS=Homo sapiens OX=9606 GN=EIF3B PE=1 SV=3 - [EIF3B_HUMAN]	3.54873	4.42	1	1	1	1	417241	814	92.4238	4.99561
Q9UJQ4	Sal-like protein 4 OS=Homo sapiens OX=9606 GN=SALL4 PE=1 SV=1 - [SALL4_HUMAN]	3.53767	3.23	1	1	1	1	117036261	1053	112.161	7.47412
Q16473	Putative tenascin-XA OS=Homo sapiens OX=9606 GN=TNXA PE=5 SV=2 - [TENXA_HUMAN]	3.53668	10.29	1	1	1	1	20294284	311	33.719	5.50342
Q86YN6	Peroxisome proliferator-activated receptor gamma coactivator 1-beta OS=Homo sapiens OX=9606 GN=PPARGC1B PE=1 SV=2 - [PRGC2_HUMAN]	3.53064	3.91	1	1	1	1	42889584	1023	113.152	5.021
O00562	Membrane-associated phosphatidylinositol transfer protein 1 OS=Homo sapiens OX=9606 GN=PITPNM1 PE=1 SV=4 - [PITM1_HUMAN]	3.51708	2.97	1	1	1	1	30419768	1244	134.763	5.94775
Q14643	Inositol 1,4,5-trisphosphate receptor type 1 OS=Homo sapiens OX=9606 GN=ITPR1 PE=1 SV=3 - [ITPR1_HUMAN]	3.50608	1.16	1	1	1	1		2758	313.729	6.03662
Q96PV6	Leukocyte receptor cluster member 8 OS=Homo sapiens OX=9606 GN=LENG8 PE=1 SV=3 - [LENG8_HUMAN]	3.50568	4.13	1	1	1	2		800	88.102	9.11475
O75381	Peroxisomal membrane protein PEX14 OS=Homo sapiens OX=9606 GN=PEX14 PE=1 SV=1 - [PEX14_HUMAN]	3.49672	9.28	1	1	1	1	44002252	377	41.2117	4.94482
Q8N9H9	Uncharacterized protein C1orf127 OS=Homo sapiens OX=9606 GN=C1orf127 PE=2 SV=2 - [CA127_HUMAN]	3.46414	5.95	1	1	1	1	12866788	656	69.7437	5.42725
Q8WXQ3	Putative uncharacterized protein encoded by LINC01599 OS=Homo sapiens OX=9606 GN=LINC01599 PE=2 SV=1 - [CN183_HUMAN]	3.45281	18.83	1	2	2	2		324	35.4594	6.26514
Q8NBR6	Ubiquitin carboxyl-terminal hydrolase MINDY-2 OS=Homo sapiens OX=9606 GN=MINDY2 PE=1 SV=2 - [MINY2_HUMAN]	3.45244	6.44	1	1	1	1	128405652	621	67.0645	4.51318
A1KXE4	Myelin-associated neurite-outgrowth inhibitor OS=Homo sapiens OX=9606 GN=FAM168B PE=1 SV=1 - [F168B_HUMAN]	3.44703	21.03	1	1	1	1	2.89986e+07	195	20.3108	9.23193
Q03164	Histone-lysine N-methyltransferase 2A OS=Homo sapiens OX=9606 GN=KMT2A PE=1 SV=5 - [KMT2A_HUMAN]	3.44672	0.66	1	1	1	1	3.64678e+08	3969	431.497	9.08545
P21333	Filamin-A OS=Homo sapiens OX=9606 GN=FLNA PE=1 SV=4 - [FLNA_HUMAN]	3.44231	1.4	1	1	1	1	1.56298e+06	2647	280.564	6.06201
O95947	T-box transcription factor TBX6 OS=Homo sapiens OX=9606 GN=TBX6 PE=1 SV=2 - [TBX6_HUMAN]	3.43629	7.8	1	1	1	1		436	47.0155	8.06006
Q9ULI3	Protein HEG homolog 1 OS=Homo sapiens OX=9606 GN=HEG1 PE=1 SV=3 - [HEG1_HUMAN]	3.43104	2.24	1	1	1	1	9710385	1381	147.369	6.17627
Q9NT99	Leucine-rich repeat-containing protein 4B OS=Homo sapiens OX=9606 GN=LRRC4B PE=2 SV=3 - [LRC4B_HUMAN]	3.42016	4.35	1	1	1	1	4.17904e+07	713	76.3857	7.2251
Q7L7X3	Serine/threonine-protein kinase TAO1 OS=Homo sapiens OX=9606 GN=TAOK1 PE=1 SV=1 - [TAOK1_HUMAN]	3.4177	3.1	1	1	1	1	745514	1001	115.997	7.6499
O14686	Histone-lysine N-methyltransferase 2D OS=Homo sapiens OX=9606 GN=KMT2D PE=1 SV=2 - [KMT2D_HUMAN]	3.41339	0.6	1	1	1	1		5537	593.017	5.57959
Q12837	POU domain, class 4, transcription factor 2 OS=Homo sapiens OX=9606 GN=POU4F2 PE=1 SV=2 - [PO4F2_HUMAN]	3.41157	12.22	1	1	1	1	11510748	409	43.0593	9.24658
Q07065	Cytoskeleton-associated protein 4 OS=Homo sapiens OX=9606 GN=CKAP4 PE=1 SV=2 - [CKAP4_HUMAN]	3.41149	8.14	1	1	1	1	10388928	602	65.9827	5.92236
Q96H12	Myb/SANT-like DNA-binding domain-containing protein 3 OS=Homo sapiens OX=9606 GN=MSANTD3 PE=1 SV=1 - [MSD3_HUMAN]	3.40711	17.09	1	1	1	1	13660543	275	32.3424	8.36768
Q9NYB9	Abl interactor 2 OS=Homo sapiens OX=9606 GN=ABI2 PE=1 SV=1 - [ABI2_HUMAN]	3.4011	5.26	1	1	1	1	1.95798e+08	513	55.6287	6.16357
Q6UXU4	Germ cell-specific gene 1-like protein OS=Homo sapiens OX=9606 GN=GSG1L PE=1 SV=2 - [GSG1L_HUMAN]	3.39962	11.48	1	1	1	1	1.75092e+08	331	36.75	7.04932
Q71F56	Mediator of RNA polymerase II transcription subunit 13-like OS=Homo sapiens OX=9606 GN=MED13L PE=1 SV=1 - [MD13L_HUMAN]	3.39136	3.17	1	2	2	2		2210	242.447	6.03662
Q8TDY4	Arf-GAP with SH3 domain, ANK repeat and PH domain-containing protein 3 OS=Homo sapiens OX=9606 GN=ASAP3 PE=1 SV=1 - [ASAP3_HUMAN]	3.39022	4.76	1	1	1	1		903	99.0936	6.40479
Q5VV67	Peroxisome proliferator-activated receptor gamma coactivator-related protein 1 OS=Homo sapiens OX=9606 GN=PPRC1 PE=1 SV=1 - [PPRC1_HUMAN]	3.38947	1.62	1	1	1	1	3.61464e+07	1664	177.434	6.50732
Q7Z614	Sorting nexin-20 OS=Homo sapiens OX=9606 GN=SNX20 PE=1 SV=1 - [SNX20_HUMAN]	3.38087	10.76	1	1	1	1	163471674	316	36.1548	8.646
Q9BYP7	Serine/threonine-protein kinase WNK3 OS=Homo sapiens OX=9606 GN=WNK3 PE=1 SV=3 - [WNK3_HUMAN]	3.36401	3	1	1	1	1	1.9332e+06	1800	198.292	6.07471
P10826	Retinoic acid receptor beta OS=Homo sapiens OX=9606 GN=RARB PE=1 SV=2 - [RARB_HUMAN]	3.36122	6.15	1	1	1	1		455	50.4564	7.81104
P32242	Homeobox protein OTX1 OS=Homo sapiens OX=9606 GN=OTX1 PE=1 SV=1 - [OTX1_HUMAN]	3.35999	8.47	1	1	1	1	8.174e+07	354	37.3039	9.33447
Q08J23	RNA cytosine C(5)-methyltransferase NSUN2 OS=Homo sapiens OX=9606 GN=NSUN2 PE=1 SV=2 - [NSUN2_HUMAN]	3.3591	3.91	1	1	1	1	5.01532e+07	767	86.4158	6.771
P53992	Protein transport protein Sec24C OS=Homo sapiens OX=9606 GN=SEC24C PE=1 SV=3 - [SC24C_HUMAN]	3.35629	3.66	1	1	1	1		1094	118.249	7.06396
Q92900	Regulator of nonsense transcripts 1 OS=Homo sapiens OX=9606 GN=UPF1 PE=1 SV=2 - [RENT1_HUMAN]	3.35143	5.14	1	2	2	2		1129	124.267	6.60986
Q8IZL8	Proline-, glutamic acid- and leucine-rich protein 1 OS=Homo sapiens OX=9606 GN=PELP1 PE=1 SV=2 - [PELP1_HUMAN]	3.34877	2.39	1	1	1	1	4.78073e+06	1130	119.624	4.33545
O60477	BMP/retinoic acid-inducible neural-specific protein 1 OS=Homo sapiens OX=9606 GN=BRINP1 PE=1 SV=2 - [BRNP1_HUMAN]	3.34821	3.94	1	1	1	1	2.43722e+07	761	88.7034	8.90967
Q6XZF7	Dynamin-binding protein OS=Homo sapiens OX=9606 GN=DNMBP PE=1 SV=1 - [DNMBP_HUMAN]	3.34474	4.82	1	2	2	2	2.27709e+07	1577	177.236	5.38916
Q96M66	Putative uncharacterized protein FLJ32790 OS=Homo sapiens OX=9606 PE=2 SV=2 - [YP010_HUMAN]	3.34372	14.95	1	1	1	1	2.85874e+08	194	20.6803	9.64209
Q8IX07	Zinc finger protein ZFPM1 OS=Homo sapiens OX=9606 GN=ZFPM1 PE=1 SV=2 - [FOG1_HUMAN]	3.33241	3.88	1	1	1	3	5.0972e+08	1006	104.822	7.86963
Q6MZM9	Proline-rich protein 27 OS=Homo sapiens OX=9606 GN=PRR27 PE=2 SV=1 - [PRR27_HUMAN]	3.3041	14.61	1	1	1	1		219	22.7055	4.86865
P04196	Histidine-rich glycoprotein OS=Homo sapiens OX=9606 GN=HRG PE=1 SV=1 - [HRG_HUMAN]	3.30244	4	1	1	1	1	2.20205e+07	525	59.5409	7.50342
O00499	Myc box-dependent-interacting protein 1 OS=Homo sapiens OX=9606 GN=BIN1 PE=1 SV=1 - [BIN1_HUMAN]	3.28928	6.07	1	1	1	1		593	64.6594	5.05908
O00445	Synaptotagmin-5 OS=Homo sapiens OX=9606 GN=SYT5 PE=1 SV=2 - [SYT5_HUMAN]	3.2888	5.44	1	1	1	1	2.78932e+08	386	42.8735	9.17334
P48681	Nestin OS=Homo sapiens OX=9606 GN=NES PE=1 SV=2 - [NEST_HUMAN]	3.28748	2.04	1	1	1	1	1.44435e+07	1621	177.332	4.36084
Q5SW24	Dapper homolog 2 OS=Homo sapiens OX=9606 GN=DACT2 PE=1 SV=1 - [DACT2_HUMAN]	3.28304	4.52	1	1	1	1	2.3717e+07	774	82.6489	8.86572
P25054	Adenomatous polyposis coli protein OS=Homo sapiens OX=9606 GN=APC PE=1 SV=2 - [APC_HUMAN]	3.27928	1.72	1	1	1	1	3.83996e+06	2843	311.455	7.79639
Q14934	Nuclear factor of activated T-cells, cytoplasmic 4 OS=Homo sapiens OX=9606 GN=NFATC4 PE=1 SV=2 - [NFAC4_HUMAN]	3.27719	3.88	1	1	1	1	44002252	902	95.3894	5.37646
Q9Y678	Coatomer subunit gamma-1 OS=Homo sapiens OX=9606 GN=COPG1 PE=1 SV=1 - [COPG1_HUMAN]	3.27148	6.06	1	1	1	1		874	97.6555	5.46533
P0DPB3	Schwannomin-interacting protein 1 OS=Homo sapiens OX=9606 GN=SCHIP1 PE=1 SV=1 - [SCHI1_HUMAN]	3.2701	6.37	2	1	1	1	1.80553e+08	487	53.4466	5.12256
Q8N1W2	Zinc finger protein 710 OS=Homo sapiens OX=9606 GN=ZNF710 PE=1 SV=2 - [ZN710_HUMAN]	3.26924	5.27	1	1	1	1	29737552	664	74.4122	6.80029
O95487	Protein transport protein Sec24B OS=Homo sapiens OX=9606 GN=SEC24B PE=1 SV=2 - [SC24B_HUMAN]	3.26833	3	1	1	1	1		1268	137.331	6.66846
Q9H6I2	Transcription factor SOX-17 OS=Homo sapiens OX=9606 GN=SOX17 PE=1 SV=1 - [SOX17_HUMAN]	3.26349	9.18	1	1	1	1	520959267	414	44.0884	6.48096
Q5T1H1	Protein eyes shut homolog OS=Homo sapiens OX=9606 GN=EYS PE=1 SV=5 - [EYS_HUMAN]	3.26268	0.95	1	1	1	1	2.32918e+07	3165	350.565	5.78271
Q9H171	Z-DNA-binding protein 1 OS=Homo sapiens OX=9606 GN=ZBP1 PE=1 SV=2 - [ZBP1_HUMAN]	3.25804	8.62	1	1	1	2	37787263	429	46.314	6.771
P48742	LIM/homeobox protein Lhx1 OS=Homo sapiens OX=9606 GN=LHX1 PE=1 SV=2 - [LHX1_HUMAN]	3.2561	8.13	1	1	1	1		406	44.7797	7.72314
Q9C0B0	RING finger protein unkempt homolog OS=Homo sapiens OX=9606 GN=UNK PE=1 SV=2 - [UNK_HUMAN]	3.25449	5.19	1	1	1	1	10227550	810	88.0287	6.85889
Q9P217	Zinc finger SWIM domain-containing protein 5 OS=Homo sapiens OX=9606 GN=ZSWIM5 PE=2 SV=2 - [ZSWM5_HUMAN]	3.24237	3.88	1	1	1	1		1185	130.551	7.18115
Q9P242	Neuronal tyrosine-phosphorylated phosphoinositide-3-kinase adapter 2 OS=Homo sapiens OX=9606 GN=NYAP2 PE=1 SV=3 - [NYAP2_HUMAN]	3.23999	5.36	1	1	1	1		653	70.504	8.48486
Q9Y4C5	Carbohydrate sulfotransferase 2 OS=Homo sapiens OX=9606 GN=CHST2 PE=1 SV=2 - [CHST2_HUMAN]	3.23818	6.6	1	1	1	1	8.61858e+07	530	57.8204	9.979
O94966	Ubiquitin carboxyl-terminal hydrolase 19 OS=Homo sapiens OX=9606 GN=USP19 PE=1 SV=2 - [UBP19_HUMAN]	3.23628	2.81	1	1	1	1	1.05176e+08	1318	145.559	6.27783
P23769	Endothelial transcription factor GATA-2 OS=Homo sapiens OX=9606 GN=GATA2 PE=1 SV=3 - [GATA2_HUMAN]	3.22716	13.33	1	2	2	2	3.97696e+07	480	50.4676	9.30518
Q9P2E7	Protocadherin-10 OS=Homo sapiens OX=9606 GN=PCDH10 PE=1 SV=2 - [PCD10_HUMAN]	3.22574	3.27	1	1	1	1		1040	112.866	4.86865
A8CG34	Nuclear envelope pore membrane protein POM 121C OS=Homo sapiens OX=9606 GN=POM121C PE=1 SV=3 - [P121C_HUMAN]	3.22448	3.58	1	1	1	1	34294317	1229	125.015	10.3745
Q5JWF2	Guanine nucleotide-binding protein G(s) subunit alpha isoforms XLas OS=Homo sapiens OX=9606 GN=GNAS PE=1 SV=2 - [GNAS1_HUMAN]	3.21722	2.51	1	1	1	1		1037	110.956	5.03369
Q03721	Potassium voltage-gated channel subfamily C member 4 OS=Homo sapiens OX=9606 GN=KCNC4 PE=1 SV=2 - [KCNC4_HUMAN]	3.21607	5.35	1	1	1	1	9.33686e+07	635	69.7221	6.97607
Q8TD94	Krueppel-like factor 14 OS=Homo sapiens OX=9606 GN=KLF14 PE=2 SV=2 - [KLF14_HUMAN]	3.21402	12.38	1	1	1	1	1.26081e+07	323	33.073	7.97217
Q96IF1	LIM domain-containing protein ajuba OS=Homo sapiens OX=9606 GN=AJUBA PE=1 SV=1 - [AJUBA_HUMAN]	3.21039	5.39	1	1	1	1	5.99351e+06	538	56.8971	7.13721
Q8TF01	Arginine/serine-rich protein PNISR OS=Homo sapiens OX=9606 GN=PNISR PE=1 SV=2 - [PNISR_HUMAN]	3.20373	3.73	1	1	1	1		805	92.5211	10.0229
Q99466	Neurogenic locus notch homolog protein 4 OS=Homo sapiens OX=9606 GN=NOTCH4 PE=1 SV=2 - [NOTC4_HUMAN]	3.20216	1.8	1	1	1	1	7.40169e+06	2003	209.48	5.73193
Q5TF21	Protein SOGA3 OS=Homo sapiens OX=9606 GN=SOGA3 PE=3 SV=1 - [SOGA3_HUMAN]	3.1864	4.65	1	1	1	1	2.31907e+07	947	103.136	6.06201
P33681	T-lymphocyte activation antigen CD80 OS=Homo sapiens OX=9606 GN=CD80 PE=1 SV=1 - [CD80_HUMAN]	3.1844	10.76	1	1	1	1		288	33.0266	7.6499
P14859	POU domain, class 2, transcription factor 1 OS=Homo sapiens OX=9606 GN=POU2F1 PE=1 SV=2 - [PO2F1_HUMAN]	3.18305	5.25	1	1	1	1	11511454	743	76.4251	6.81494
Q14677	Clathrin interactor 1 OS=Homo sapiens OX=9606 GN=CLINT1 PE=1 SV=1 - [EPN4_HUMAN]	3.18162	7.2	1	1	1	1	1.08745e+07	625	68.2158	6.41748
Q13227	G protein pathway suppressor 2 OS=Homo sapiens OX=9606 GN=GPS2 PE=1 SV=3 - [GPS2_HUMAN]	3.17887	10.09	1	1	1	1		327	36.6655	9.5249
A6NHT5	Homeobox protein HMX3 OS=Homo sapiens OX=9606 GN=HMX3 PE=1 SV=1 - [HMX3_HUMAN]	3.17629	9.8	1	1	1	1	1.02923e+07	357	37.8015	8.11865
Q8TF61	F-box only protein 41 OS=Homo sapiens OX=9606 GN=FBXO41 PE=2 SV=5 - [FBX41_HUMAN]	3.15995	3.89	1	1	1	1	1.83702e+07	875	94.4374	8.23584
Q8IVT5	Kinase suppressor of Ras 1 OS=Homo sapiens OX=9606 GN=KSR1 PE=1 SV=3 - [KSR1_HUMAN]	3.15856	3.9	1	1	1	1		923	102.096	8.66064
P51610	Host cell factor 1 OS=Homo sapiens OX=9606 GN=HCFC1 PE=1 SV=2 - [HCFC1_HUMAN]	3.15638	1.67	1	1	1	1		2035	208.602	7.45947
O94983	Calmodulin-binding transcription activator 2 OS=Homo sapiens OX=9606 GN=CAMTA2 PE=1 SV=3 - [CMTA2_HUMAN]	3.14842	3.24	1	1	1	1	3.83565e+07	1202	131.447	7.29834
Q9BYH8	NF-kappa-B inhibitor zeta OS=Homo sapiens OX=9606 GN=NFKBIZ PE=1 SV=1 - [IKBZ_HUMAN]	3.14348	4.46	1	1	1	1	52269711	718	78.0117	6.62451
Q96PK6	RNA-binding protein 14 OS=Homo sapiens OX=9606 GN=RBM14 PE=1 SV=2 - [RBM14_HUMAN]	3.14312	5.53	1	1	1	1	1678372352	669	69.4489	9.67139
P50616	Protein Tob1 OS=Homo sapiens OX=9606 GN=TOB1 PE=1 SV=1 - [TOB1_HUMAN]	3.14219	11.59	1	1	1	1	27299787	345	38.131	6.93213
Q9NWM3	CUE domain-containing protein 1 OS=Homo sapiens OX=9606 GN=CUEDC1 PE=1 SV=1 - [CUED1_HUMAN]	3.13625	6.48	1	1	1	1	6.5067e+08	386	42.2318	5.68115
Q96M86	Dynein heavy chain domain-containing protein 1 OS=Homo sapiens OX=9606 GN=DNHD1 PE=2 SV=2 - [DNHD1_HUMAN]	3.13478	1.12	1	2	2	2	1.52489e+07	4753	533.305	6.7124
O60902	Short stature homeobox protein 2 OS=Homo sapiens OX=9606 GN=SHOX2 PE=1 SV=4 - [SHOX2_HUMAN]	3.1347	13.6	1	1	1	1	2.43722e+07	331	34.9317	8.82178
Q08379	Golgin subfamily A member 2 OS=Homo sapiens OX=9606 GN=GOLGA2 PE=1 SV=3 - [GOGA2_HUMAN]	3.13246	3.79	1	1	1	1	23043864	1002	113.017	5.021
Q8TF63	Dendritic cell nuclear protein 1 OS=Homo sapiens OX=9606 GN=DCANP1 PE=1 SV=1 - [DCNP1_HUMAN]	3.13221	8.61	1	1	1	1	2.83691e+08	244	26.6874	9.92041
Q96HN2	Adenosylhomocysteinase 3 OS=Homo sapiens OX=9606 GN=AHCYL2 PE=1 SV=1 - [SAHH3_HUMAN]	3.13212	4.91	1	1	1	1		611	66.6785	7.35693
Q9NZT2	Opioid growth factor receptor OS=Homo sapiens OX=9606 GN=OGFR PE=1 SV=3 - [OGFR_HUMAN]	3.12857	6.94	1	1	1	1		677	73.2801	4.84326
Q99453	Paired mesoderm homeobox protein 2B OS=Homo sapiens OX=9606 GN=PHOX2B PE=1 SV=2 - [PHX2B_HUMAN]	3.12652	10.51	1	1	1	1	3.80396e+08	314	31.6014	8.83643
P17482	Homeobox protein Hox-B9 OS=Homo sapiens OX=9606 GN=HOXB9 PE=1 SV=2 - [HXB9_HUMAN]	3.12615	11.2	1	1	1	1		250	28.041	8.89502
P32927	Cytokine receptor common subunit beta OS=Homo sapiens OX=9606 GN=CSF2RB PE=1 SV=2 - [IL3RB_HUMAN]	3.11313	5.24	1	2	2	2	1.26979e+07	897	97.2745	5.51611
Q9Y6X0	SET-binding protein OS=Homo sapiens OX=9606 GN=SETBP1 PE=1 SV=3 - [SETBP_HUMAN]	3.11025	1.69	1	1	1	1	1.37354e+08	1596	174.899	9.74463
Q15424	Scaffold attachment factor B1 OS=Homo sapiens OX=9606 GN=SAFB PE=1 SV=4 - [SAFB1_HUMAN]	3.109	4.92	2	1	1	1	1.69321e+07	915	102.58	5.46533
Q9UNQ0	Broad substrate specificity ATP-binding cassette transporter ABCG2 OS=Homo sapiens OX=9606 GN=ABCG2 PE=1 SV=3 - [ABCG2_HUMAN]	3.10646	5.5	1	1	1	1		655	72.2675	8.68994
P98082	Disabled homolog 2 OS=Homo sapiens OX=9606 GN=DAB2 PE=1 SV=3 - [DAB2_HUMAN]	3.10139	3.77	1	1	1	1		770	82.397	5.52881
Q14686	Nuclear receptor coactivator 6 OS=Homo sapiens OX=9606 GN=NCOA6 PE=1 SV=3 - [NCOA6_HUMAN]	3.09755	1.6	1	1	1	1		2063	219.008	9.36377
Q9UHR4	Brain-specific angiogenesis inhibitor 1-associated protein 2-like protein 1 OS=Homo sapiens OX=9606 GN=BAIAP2L1 PE=1 SV=2 - [BI2L1_HUMAN]	3.0929	6.46	1	1	1	1		511	56.8471	8.67529
Q86YZ3	Hornerin OS=Homo sapiens OX=9606 GN=HRNR PE=1 SV=2 - [HORN_HUMAN]	3.09231	5.68	1	2	2	2	8.54669e+06	2850	282.228	10.0376
P36402	Transcription factor 7 OS=Homo sapiens OX=9606 GN=TCF7 PE=1 SV=3 - [TCF7_HUMAN]	3.09043	8.59	1	1	1	1	279472792	384	41.6157	6.81494
Q969G9	Protein naked cuticle homolog 1 OS=Homo sapiens OX=9606 GN=NKD1 PE=1 SV=1 - [NKD1_HUMAN]	3.08933	6.81	1	1	1	1		470	52.2525	8.6167
Q69YH5	Cell division cycle-associated protein 2 OS=Homo sapiens OX=9606 GN=CDCA2 PE=1 SV=2 - [CDCA2_HUMAN]	3.08842	3.23	1	1	1	1	808987464	1023	112.607	8.39697
Q68DC2	Ankyrin repeat and SAM domain-containing protein 6 OS=Homo sapiens OX=9606 GN=ANKS6 PE=1 SV=2 - [ANKS6_HUMAN]	3.08559	4.82	1	1	1	1	4.9532e+06	871	92.162	7.38623
Q8ND04	Protein SMG8 OS=Homo sapiens OX=9606 GN=SMG8 PE=1 SV=1 - [SMG8_HUMAN]	3.08516	2.93	1	1	1	1	2.07714e+08	991	109.614	7.6792
Q6ZRS2	Helicase SRCAP OS=Homo sapiens OX=9606 GN=SRCAP PE=1 SV=3 - [SRCAP_HUMAN]	3.08241	1.02	1	1	1	1	71821923	3230	343.343	5.96045
Q9P1Z0	Zinc finger and BTB domain-containing protein 4 OS=Homo sapiens OX=9606 GN=ZBTB4 PE=1 SV=3 - [ZBTB4_HUMAN]	3.08208	2.57	1	1	1	1		1013	105.049	8.36768
P17931	Galectin-3 OS=Homo sapiens OX=9606 GN=LGALS3 PE=1 SV=5 - [LEG3_HUMAN]	3.07986	14.4	1	1	1	1		250	26.1361	8.55811
Q9Y463	Dual specificity tyrosine-phosphorylation-regulated kinase 1B OS=Homo sapiens OX=9606 GN=DYRK1B PE=1 SV=1 - [DYR1B_HUMAN]	3.07543	6.2	1	1	1	1	6484818	629	69.1544	9.12939
Q9ULQ1	Two pore channel protein 1 OS=Homo sapiens OX=9606 GN=TPCN1 PE=1 SV=3 - [TPC1_HUMAN]	3.07406	4.41	1	1	1	1	13695883	816	94.0858	8.26514
Q8NBK3	Formylglycine-generating enzyme OS=Homo sapiens OX=9606 GN=SUMF1 PE=1 SV=3 - [SUMF1_HUMAN]	3.07159	10.16	1	1	1	1		374	40.5305	6.65381
Q92766	Ras-responsive element-binding protein 1 OS=Homo sapiens OX=9606 GN=RREB1 PE=1 SV=3 - [RREB1_HUMAN]	3.07105	1.78	1	1	1	1		1687	181.306	6.97607
P41145	Kappa-type opioid receptor OS=Homo sapiens OX=9606 GN=OPRK1 PE=1 SV=2 - [OPRK_HUMAN]	3.06962	8.42	1	1	1	1	6.13306e+08	380	42.617	7.72314
P01889	HLA class I histocompatibility antigen, B alpha chain OS=Homo sapiens OX=9606 GN=HLA-B PE=1 SV=3 - [HLAB_HUMAN]	3.06576	7.46	1	1	1	1	1.59236e+08	362	40.435	5.84619
O96013	Serine/threonine-protein kinase PAK 4 OS=Homo sapiens OX=9606 GN=PAK4 PE=1 SV=1 - [PAK4_HUMAN]	3.06276	4.57	1	1	1	1	29473574	591	64.0322	9.72998
Q9NQW8	Cyclic nucleotide-gated cation channel beta-3 OS=Homo sapiens OX=9606 GN=CNGB3 PE=1 SV=2 - [CNGB3_HUMAN]	3.06236	3.09	1	1	1	1	3.14713e+07	809	92.1084	7.92822
Q9H6Z4	Ran-binding protein 3 OS=Homo sapiens OX=9606 GN=RANBP3 PE=1 SV=1 - [RANB3_HUMAN]	3.05911	8.47	1	1	1	1		567	60.1732	4.77979
Q8IUX7	Adipocyte enhancer-binding protein 1 OS=Homo sapiens OX=9606 GN=AEBP1 PE=1 SV=1 - [AEBP1_HUMAN]	3.05895	2.68	1	1	1	1		1158	130.847	5.10986
Q9Y6G9	Cytoplasmic dynein 1 light intermediate chain 1 OS=Homo sapiens OX=9606 GN=DYNC1LI1 PE=1 SV=3 - [DC1L1_HUMAN]	3.05455	6.88	1	1	1	1	5.05429e+07	523	56.544	6.41748
O15522	Homeobox protein Nkx-2.8 OS=Homo sapiens OX=9606 GN=NKX2-8 PE=2 SV=2 - [NKX28_HUMAN]	3.05131	15.06	1	1	1	1	6.81648e+06	239	25.8503	9.36377
Q9Y5A9	YTH domain-containing family protein 2 OS=Homo sapiens OX=9606 GN=YTHDF2 PE=1 SV=2 - [YTHD2_HUMAN]	3.0513	5.53	1	1	1	1	2.40167e+07	579	62.2957	8.79248
Q6UX07	Dehydrogenase/reductase SDR family member 13 OS=Homo sapiens OX=9606 GN=DHRS13 PE=2 SV=1 - [DHR13_HUMAN]	3.0512	9.55	1	1	1	1		377	40.8232	7.69385
Q5T1R4	Transcription factor HIVEP3 OS=Homo sapiens OX=9606 GN=HIVEP3 PE=2 SV=1 - [ZEP3_HUMAN]	3.04592	1	1	1	1	1	1.66914e+07	2406	259.304	7.81104
Q13367	AP-3 complex subunit beta-2 OS=Homo sapiens OX=9606 GN=AP3B2 PE=1 SV=2 - [AP3B2_HUMAN]	3.04381	2.96	1	1	1	1	6.13306e+08	1082	118.985	5.59229
Q4ZHG4	Fibronectin type III domain-containing protein 1 OS=Homo sapiens OX=9606 GN=FNDC1 PE=2 SV=4 - [FNDC1_HUMAN]	3.04361	2.16	1	1	1	1	34294317	1894	205.433	9.31982
Q9C0E8	Endoplasmic reticulum junction formation protein lunapark OS=Homo sapiens OX=9606 GN=LNPK PE=1 SV=2 - [LNP_HUMAN]	3.04236	8.41	1	1	1	1	846431	428	47.7102	5.10986
P17677	Neuromodulin OS=Homo sapiens OX=9606 GN=GAP43 PE=1 SV=1 - [NEUM_HUMAN]	3.03958	17.65	1	1	1	1	2.65069e+06	238	24.7879	4.71631
Q7Z6L0	Proline-rich transmembrane protein 2 OS=Homo sapiens OX=9606 GN=PRRT2 PE=1 SV=1 - [PRRT2_HUMAN]	3.03852	4.41	1	1	1	1	113224332	340	34.9233	4.70361
A8MTJ6	Forkhead box protein I3 OS=Homo sapiens OX=9606 GN=FOXI3 PE=2 SV=3 - [FOXI3_HUMAN]	3.02956	10.24	1	1	1	1	5604252	420	43.2991	8.29443
Q05516	Zinc finger and BTB domain-containing protein 16 OS=Homo sapiens OX=9606 GN=ZBTB16 PE=1 SV=2 - [ZBT16_HUMAN]	3.02923	3.12	1	1	1	1		673	74.2259	6.46826
Q9BTN0	Leucine-rich repeat and fibronectin type-III domain-containing protein 3 OS=Homo sapiens OX=9606 GN=LRFN3 PE=2 SV=1 - [LRFN3_HUMAN]	3.02272	4.78	1	1	1	1		628	66.2183	7.23975
P60321	Nanos homolog 2 OS=Homo sapiens OX=9606 GN=NANOS2 PE=1 SV=1 - [NANO2_HUMAN]	3.0222	26.81	1	1	1	1	9.69211e+06	138	15.1225	8.70459
Q8N3C7	CAP-Gly domain-containing linker protein 4 OS=Homo sapiens OX=9606 GN=CLIP4 PE=1 SV=1 - [CLIP4_HUMAN]	3.02028	5.25	1	1	1	1	2.38401e+06	705	76.2686	8.70459
Q96SC8	Doublesex- and mab-3-related transcription factor A2 OS=Homo sapiens OX=9606 GN=DMRTA2 PE=2 SV=2 - [DMTA2_HUMAN]	3.01941	4.06	1	1	1	1	4.35293e+08	542	53.323	7.88428
P49790	Nuclear pore complex protein Nup153 OS=Homo sapiens OX=9606 GN=NUP153 PE=1 SV=2 - [NU153_HUMAN]	3.01697	2.92	1	1	1	1	77361350	1475	153.843	8.73389
Q9Y2G1	Myelin regulatory factor OS=Homo sapiens OX=9606 GN=MYRF PE=1 SV=3 - [MYRF_HUMAN]	3.01515	2.87	1	1	1	1		1151	124.319	7.44482
Q9BT22	Chitobiosyldiphosphodolichol beta-mannosyltransferase OS=Homo sapiens OX=9606 GN=ALG1 PE=1 SV=2 - [ALG1_HUMAN]	3.01376	7.97	1	1	1	1	6.7414e+06	464	52.4839	7.2251
Q58FF7	Putative heat shock protein HSP 90-beta-3 OS=Homo sapiens OX=9606 GN=HSP90AB3P PE=5 SV=1 - [H90B3_HUMAN]	3.00852	1.68	2	1	1	1	2.52237e+07	597	68.282	4.79248
P53708	Integrin alpha-8 OS=Homo sapiens OX=9606 GN=ITGA8 PE=1 SV=3 - [ITA8_HUMAN]	3.00842	2.82	1	1	1	1	4.72605e+06	1063	117.399	5.57959
Q9BQ61	Telomerase RNA component interacting RNase OS=Homo sapiens OX=9606 GN=TRIR PE=1 SV=1 - [TRIR_HUMAN]	3.00773	21.02	1	1	1	1	3.17589e+08	176	18.4082	9.43701
Q13217	DnaJ homolog subfamily C member 3 OS=Homo sapiens OX=9606 GN=DNAJC3 PE=1 SV=1 - [DNJC3_HUMAN]	3.00767	5.75	1	1	1	1	1.57137e+09	504	57.5442	6.15088
Q9UMZ2	Synergin gamma OS=Homo sapiens OX=9606 GN=SYNRG PE=1 SV=2 - [SYNRG_HUMAN]	3.00737	2.51	1	1	1	1	40625408	1314	140.566	5.03369
P50995	Annexin A11 OS=Homo sapiens OX=9606 GN=ANXA11 PE=1 SV=1 - [ANX11_HUMAN]	2.99819	8.12	1	1	1	1	4.84605e+06	505	54.3551	7.6499
Q6ZUB1	Spermatogenesis-associated protein 31E1 OS=Homo sapiens OX=9606 GN=SPATA31E1 PE=2 SV=2 - [S31E1_HUMAN]	2.99767	2.08	1	1	1	1		1445	157.037	9.1001
Q92954	Proteoglycan 4 OS=Homo sapiens OX=9606 GN=PRG4 PE=1 SV=3 - [PRG4_HUMAN]	2.99512	2.42	1	1	1	1	5611482	1404	150.968	9.51025
Q15853	Upstream stimulatory factor 2 OS=Homo sapiens OX=9606 GN=USF2 PE=1 SV=1 - [USF2_HUMAN]	2.99457	14.16	1	1	1	1	5.50731e+06	346	36.9322	5.09717
Q9NY12	H/ACA ribonucleoprotein complex subunit 1 OS=Homo sapiens OX=9606 GN=GAR1 PE=1 SV=1 - [GAR1_HUMAN]	2.99347	17.97	1	1	1	1		217	22.3342	10.9165
Q0VDD7	Break repair meiotic recombinase recruitment factor 1 OS=Homo sapiens OX=9606 GN=BRME1 PE=1 SV=2 - [BRME1_HUMAN]	2.99141	5.09	1	1	1	1	6.37484e+07	668	69.5138	4.83057
P10636	Microtubule-associated protein tau OS=Homo sapiens OX=9606 GN=MAPT PE=1 SV=5 - [TAU_HUMAN]	2.98704	5.94	1	1	1	1	36941383	758	78.8798	6.7124
Q8IUM7	Neuronal PAS domain-containing protein 4 OS=Homo sapiens OX=9606 GN=NPAS4 PE=1 SV=1 - [NPAS4_HUMAN]	2.98216	4.49	1	1	1	1		802	87.0619	4.64014
Q8WV99	AN1-type zinc finger protein 2B OS=Homo sapiens OX=9606 GN=ZFAND2B PE=1 SV=1 - [ZFN2B_HUMAN]	2.98151	15.95	1	1	1	1	1.07229e+07	257	28.0043	6.91748
Q7Z7E8	Ubiquitin-conjugating enzyme E2 Q1 OS=Homo sapiens OX=9606 GN=UBE2Q1 PE=1 SV=1 - [UB2Q1_HUMAN]	2.98126	6.87	1	1	1	1		422	46.0981	5.09717
Q8N8G2	Transcription cofactor vestigial-like protein 2 OS=Homo sapiens OX=9606 GN=VGLL2 PE=1 SV=1 - [VGLL2_HUMAN]	2.9773	11.36	1	1	1	1	5618117	317	33.4049	6.82959
Q9NQS7	Inner centromere protein OS=Homo sapiens OX=9606 GN=INCENP PE=1 SV=3 - [INCE_HUMAN]	2.97283	2.29	1	1	1	1	1.3698e+08	918	105.365	9.43701
Q8NEQ5	Transmembrane protein C1orf162 OS=Homo sapiens OX=9606 GN=C1orf162 PE=2 SV=1 - [CA162_HUMAN]	2.97269	12.9	1	1	1	1	51875265	155	16.8758	8.89502
Q9H4L5	Oxysterol-binding protein-related protein 3 OS=Homo sapiens OX=9606 GN=OSBPL3 PE=1 SV=1 - [OSBL3_HUMAN]	2.97165	4.28	1	1	1	1	46540802	887	101.16	6.87354
Q96EP9	Sodium/bile acid cotransporter 4 OS=Homo sapiens OX=9606 GN=SLC10A4 PE=1 SV=2 - [NTCP4_HUMAN]	2.96901	8.47	1	1	1	1		437	46.473	5.2749
Q9BQ15	SOSS complex subunit B1 OS=Homo sapiens OX=9606 GN=NABP2 PE=1 SV=1 - [SOSB1_HUMAN]	2.96784	13.27	1	1	1	1	8226858	211	22.3242	9.05615
Q0IIN9	Putative uncharacterized protein ZNF252P-AS1 OS=Homo sapiens OX=9606 GN=ZNF252P-AS1 PE=5 SV=1 - [ZNFS1_HUMAN]	2.96488	10.43	1	1	1	1	2.00516e+08	211	22.4643	8.36768
Q9UJ99	Cadherin-22 OS=Homo sapiens OX=9606 GN=CDH22 PE=2 SV=2 - [CAD22_HUMAN]	2.96451	2.42	1	1	1	1	146258686	828	89.0364	4.80518
Q9Y6C2	EMILIN-1 OS=Homo sapiens OX=9606 GN=EMILIN1 PE=1 SV=3 - [EMIL1_HUMAN]	2.96446	3.74	1	1	1	1		1016	106.63	5.17334
P16070	CD44 antigen OS=Homo sapiens OX=9606 GN=CD44 PE=1 SV=3 - [CD44_HUMAN]	2.96423	3.37	1	1	1	1	473750598	742	81.4874	5.32568
Q8WZA2	Rap guanine nucleotide exchange factor 4 OS=Homo sapiens OX=9606 GN=RAPGEF4 PE=1 SV=1 - [RPGF4_HUMAN]	2.96375	3.26	1	1	1	1	5360278	1011	115.448	6.84424
Q9NQ87	Hairy/enhancer-of-split related with YRPW motif-like protein OS=Homo sapiens OX=9606 GN=HEYL PE=1 SV=2 - [HEYL_HUMAN]	2.95993	9.15	1	1	1	1		328	35.0654	10.6821
P37288	Vasopressin V1a receptor OS=Homo sapiens OX=9606 GN=AVPR1A PE=1 SV=1 - [V1AR_HUMAN]	2.95852	8.37	1	1	1	2		418	46.7686	9.31982
Q8NAP3	Zinc finger and BTB domain-containing protein 38 OS=Homo sapiens OX=9606 GN=ZBTB38 PE=1 SV=2 - [ZBT38_HUMAN]	2.95742	1.92	1	1	1	1	3.80396e+08	1195	134.172	8.03076
Q15517	Corneodesmosin OS=Homo sapiens OX=9606 GN=CDSN PE=1 SV=3 - [CDSN_HUMAN]	2.95735	8.88	1	1	1	1	8896105	529	51.4902	8.35303
Q68D10	Protein SPT2 homolog OS=Homo sapiens OX=9606 GN=SPTY2D1 PE=1 SV=3 - [SPT2_HUMAN]	2.95003	5.26	1	1	1	1	1.98052e+07	685	75.5525	9.78857
Q8N6H7	ADP-ribosylation factor GTPase-activating protein 2 OS=Homo sapiens OX=9606 GN=ARFGAP2 PE=1 SV=1 - [ARFG2_HUMAN]	2.94872	8.64	1	1	1	1		521	56.6851	7.98682
Q8IUY3	GRAM domain-containing protein 2A OS=Homo sapiens OX=9606 GN=GRAMD2A PE=1 SV=2 - [GRM2A_HUMAN]	2.94457	13.28	1	1	1	1		354	40.2234	8.42627
P07942	Laminin subunit beta-1 OS=Homo sapiens OX=9606 GN=LAMB1 PE=1 SV=2 - [LAMB1_HUMAN]	2.94377	1.9	1	1	1	1	3.33051e+06	1786	197.909	4.94482
Q15849	Urea transporter 2 OS=Homo sapiens OX=9606 GN=SLC14A2 PE=1 SV=3 - [UT2_HUMAN]	2.94314	3.59	1	1	1	1	273240564	920	101.143	6.94678
Q96RY5	Protein cramped-like OS=Homo sapiens OX=9606 GN=CRAMP1 PE=1 SV=3 - [CRML_HUMAN]	2.94073	2.68	1	1	1	2		1269	134.635	7.86963
Q9UPN9	E3 ubiquitin-protein ligase TRIM33 OS=Homo sapiens OX=9606 GN=TRIM33 PE=1 SV=3 - [TRI33_HUMAN]	2.93596	2.93	1	1	1	1	273240564	1127	122.456	6.66846
Q07075	Glutamyl aminopeptidase OS=Homo sapiens OX=9606 GN=ENPEP PE=1 SV=3 - [AMPE_HUMAN]	2.93368	4.81	1	1	1	1	499780420	957	109.176	5.46533
P0CG40	Transcription factor Sp9 OS=Homo sapiens OX=9606 GN=SP9 PE=3 SV=1 - [SP9_HUMAN]	2.93221	9.5	1	1	1	2	2.8109e+06	484	48.8846	8.76318
Q6XR72	Zinc transporter 10 OS=Homo sapiens OX=9606 GN=SLC30A10 PE=1 SV=2 - [ZNT10_HUMAN]	2.9318	8.66	1	1	1	1	15906305	485	52.6501	6.72705
Q6UXD7	Solute carrier family 49 member A3 OS=Homo sapiens OX=9606 GN=SLC49A3 PE=1 SV=1 - [S49A3_HUMAN]	2.93167	4.64	1	1	1	1	1.31398e+07	560	58.389	6.87354
P54707	Potassium-transporting ATPase alpha chain 2 OS=Homo sapiens OX=9606 GN=ATP12A PE=1 SV=3 - [AT12A_HUMAN]	2.9305	3.85	1	1	1	1	42533492	1039	115.437	6.55127
Q8WWN8	Arf-GAP with Rho-GAP domain, ANK repeat and PH domain-containing protein 3 OS=Homo sapiens OX=9606 GN=ARAP3 PE=1 SV=1 - [ARAP3_HUMAN]	2.92904	1.94	1	1	1	1	2.46701e+07	1544	169.738	7.07861
Q13591	Semaphorin-5A OS=Homo sapiens OX=9606 GN=SEMA5A PE=1 SV=3 - [SEM5A_HUMAN]	2.92536	1.96	1	1	1	1	4.86994e+07	1074	120.537	7.21045
Q9UKE5	TRAF2 and NCK-interacting protein kinase OS=Homo sapiens OX=9606 GN=TNIK PE=1 SV=1 - [TNIK_HUMAN]	2.92301	2.43	1	1	1	1	1.5236e+07	1360	154.848	7.1665
O00743	Serine/threonine-protein phosphatase 6 catalytic subunit OS=Homo sapiens OX=9606 GN=PPP6C PE=1 SV=1 - [PPP6_HUMAN]	2.92247	9.18	1	1	1	1	7.47421e+06	305	35.1215	5.69385
Q16186	Proteasomal ubiquitin receptor ADRM1 OS=Homo sapiens OX=9606 GN=ADRM1 PE=1 SV=2 - [ADRM1_HUMAN]	2.92018	8.35	1	1	1	1	5.05429e+07	407	42.1268	5.07178
Q9Y5F8	Protocadherin gamma-B7 OS=Homo sapiens OX=9606 GN=PCDHGB7 PE=2 SV=1 - [PCDGJ_HUMAN]	2.91646	3.77	1	1	1	1	1.11878e+07	929	100.912	5.10986
Q9H4Z3	mRNA (2'-O-methyladenosine-N(6)-)-methyltransferase OS=Homo sapiens OX=9606 GN=PCIF1 PE=1 SV=1 - [CAPAM_HUMAN]	2.91475	5.11	1	1	1	1	4.44061e+07	704	80.6184	7.41553
P01009	Alpha-1-antitrypsin OS=Homo sapiens OX=9606 GN=SERPINA1 PE=1 SV=3 - [A1AT_HUMAN]	2.91186	5.26	1	1	1	1	25359852	418	46.707	5.59229
O14523	Phospholipid transfer protein C2CD2L OS=Homo sapiens OX=9606 GN=C2CD2L PE=1 SV=3 - [C2C2L_HUMAN]	2.91029	6.23	1	1	1	1	6315175	706	76.1343	7.69385
Q9BX63	Fanconi anemia group J protein OS=Homo sapiens OX=9606 GN=BRIP1 PE=1 SV=2 - [FANCJ_HUMAN]	2.90692	2.64	1	1	1	1	2.46436e+06	1249	140.779	6.91748
P14652	Homeobox protein Hox-B2 OS=Homo sapiens OX=9606 GN=HOXB2 PE=1 SV=1 - [HXB2_HUMAN]	2.90378	8.71	1	1	1	1	1.53378e+07	356	37.8899	5.09717
Q9C091	GREB1-like protein OS=Homo sapiens OX=9606 GN=GREB1L PE=1 SV=2 - [GRB1L_HUMAN]	2.90354	2.18	1	1	1	1		1923	214.219	6.62451
Q96P48	Arf-GAP with Rho-GAP domain, ANK repeat and PH domain-containing protein 1 OS=Homo sapiens OX=9606 GN=ARAP1 PE=1 SV=3 - [ARAP1_HUMAN]	2.89765	2.14	1	1	1	1		1450	162.089	6.22705
Q96RK0	Protein capicua homolog OS=Homo sapiens OX=9606 GN=CIC PE=1 SV=2 - [CIC_HUMAN]	2.89764	2.99	1	1	1	1		1608	163.719	8.55811
O60290	Zinc finger protein 862 OS=Homo sapiens OX=9606 GN=ZNF862 PE=2 SV=2 - [ZN862_HUMAN]	2.89132	2.05	1	1	1	1	421581616	1169	131.57	7.2251
Q96QB1	Rho GTPase-activating protein 7 OS=Homo sapiens OX=9606 GN=DLC1 PE=1 SV=4 - [RHG07_HUMAN]	2.89086	1.7	1	1	1	1	2.95264e+08	1528	170.485	6.40479
Q9Y2Y9	Krueppel-like factor 13 OS=Homo sapiens OX=9606 GN=KLF13 PE=1 SV=1 - [KLF13_HUMAN]	2.88988	11.81	1	1	1	1	3.07084e+06	288	31.1605	9.53955
Q96HA1	Nuclear envelope pore membrane protein POM 121 OS=Homo sapiens OX=9606 GN=POM121 PE=1 SV=2 - [P121A_HUMAN]	2.88637	3.76	1	1	1	1	46540802	1249	127.642	10.5649
Q12789	General transcription factor 3C polypeptide 1 OS=Homo sapiens OX=9606 GN=GTF3C1 PE=1 SV=4 - [TF3C1_HUMAN]	2.88589	2.32	1	1	1	1	3.81877e+06	2109	238.725	7.29834
Q96LR7	Uncharacterized protein C2orf50 OS=Homo sapiens OX=9606 GN=C2orf50 PE=1 SV=1 - [CB050_HUMAN]	2.88489	20.99	1	1	1	2	4.95672e+07	162	17.827	9.45166
O00512	B-cell CLL/lymphoma 9 protein OS=Homo sapiens OX=9606 GN=BCL9 PE=1 SV=4 - [BCL9_HUMAN]	2.88309	2.45	1	1	1	1	1.20731e+07	1426	149.194	8.90967
Q15653	NF-kappa-B inhibitor beta OS=Homo sapiens OX=9606 GN=NFKBIB PE=1 SV=2 - [IKBB_HUMAN]	2.88226	6.74	1	1	1	1	2.41402e+07	356	37.7476	4.84326
Q8NA72	Centrosomal protein POC5 OS=Homo sapiens OX=9606 GN=POC5 PE=1 SV=2 - [POC5_HUMAN]	2.88035	5.74	1	1	1	1	22503425	575	63.3119	7.41553
Q7Z7M0	Multiple epidermal growth factor-like domains protein 8 OS=Homo sapiens OX=9606 GN=MEGF8 PE=1 SV=2 - [MEGF8_HUMAN]	2.87897	1.62	1	1	1	1	2.64242e+08	2845	302.902	6.87354
Q15772	Striated muscle preferentially expressed protein kinase OS=Homo sapiens OX=9606 GN=SPEG PE=1 SV=4 - [SPEG_HUMAN]	2.87766	1.1	1	1	1	1	7370993	3267	354.071	8.51416
Q5TAP6	U3 small nucleolar RNA-associated protein 14 homolog C OS=Homo sapiens OX=9606 GN=UTP14C PE=1 SV=1 - [UT14C_HUMAN]	2.87542	2.74	1	1	1	1		766	87.1345	7.15186
Q9NZB8	Molybdenum cofactor biosynthesis protein 1 OS=Homo sapiens OX=9606 GN=MOCS1 PE=1 SV=3 - [MOCS1_HUMAN]	2.87062	4.09	1	1	1	1	2.5782e+08	636	70.0606	9.26123
Q9HBE1	POZ-, AT hook-, and zinc finger-containing protein 1 OS=Homo sapiens OX=9606 GN=PATZ1 PE=1 SV=1 - [PATZ1_HUMAN]	2.87059	3.49	1	1	1	1	38001297	687	74.0126	8.35303
Q9UKP5	A disintegrin and metalloproteinase with thrombospondin motifs 6 OS=Homo sapiens OX=9606 GN=ADAMTS6 PE=2 SV=2 - [ATS6_HUMAN]	2.86497	3.76	1	1	1	1	1.92549e+07	1117	125.192	6.68311
Q8N3L3	Beta-taxilin OS=Homo sapiens OX=9606 GN=TXLNB PE=1 SV=3 - [TXLNB_HUMAN]	2.86206	5.41	1	1	1	1	6.61067e+06	684	76.4719	4.93213
P52594	Arf-GAP domain and FG repeat-containing protein 1 OS=Homo sapiens OX=9606 GN=AGFG1 PE=1 SV=2 - [AGFG1_HUMAN]	2.8588	6.05	1	1	1	1	2.06975e+07	562	58.2242	8.63135
Q9BTV7	CDK5 and ABL1 enzyme substrate 2 OS=Homo sapiens OX=9606 GN=CABLES2 PE=1 SV=3 - [CABL2_HUMAN]	2.853	6.9	1	1	1	2		478	52.2025	9.81787
Q9NTZ6	RNA-binding protein 12 OS=Homo sapiens OX=9606 GN=RBM12 PE=1 SV=1 - [RBM12_HUMAN]	2.85107	5.04	1	1	1	1	2.41446e+07	932	97.3334	8.63135
P19835	Bile salt-activated lipase OS=Homo sapiens OX=9606 GN=CEL PE=1 SV=3 - [CEL_HUMAN]	2.84933	4.78	1	1	1	1	1.40494e+07	753	79.2717	5.33838
Q8TDY2	RB1-inducible coiled-coil protein 1 OS=Homo sapiens OX=9606 GN=RB1CC1 PE=1 SV=3 - [RBCC1_HUMAN]	2.84909	2.07	1	1	1	1	1.14603e+07	1594	182.975	5.41455
O14558	Heat shock protein beta-6 OS=Homo sapiens OX=9606 GN=HSPB6 PE=1 SV=2 - [HSPB6_HUMAN]	2.84799	22.5	1	1	1	1		160	17.125	6.40479
Q6ZRP0	Proline-rich protein 23C OS=Homo sapiens OX=9606 GN=PRR23C PE=2 SV=1 - [PR23C_HUMAN]	2.84506	8.02	1	1	1	1	4.76559e+06	262	27.7877	4.53857
P13473	Lysosome-associated membrane glycoprotein 2 OS=Homo sapiens OX=9606 GN=LAMP2 PE=1 SV=2 - [LAMP2_HUMAN]	2.84417	8.29	1	1	1	1	8.11437e+06	410	44.9323	5.63037
O15230	Laminin subunit alpha-5 OS=Homo sapiens OX=9606 GN=LAMA5 PE=1 SV=8 - [LAMA5_HUMAN]	2.84026	0.84	1	1	1	1	728136828	3695	399.479	7.02002
Q9UL49	Transcription factor-like 5 protein OS=Homo sapiens OX=9606 GN=TCFL5 PE=2 SV=2 - [TCFL5_HUMAN]	2.83787	7	1	1	1	1	8.31792e+06	500	52.6642	6.84424
P0DPE3	Transmembrane and death domain protein 1 OS=Homo sapiens OX=9606 GN=TMDD1 PE=3 SV=1 - [TMDD1_HUMAN]	2.83217	6.94	1	1	1	1	8.93649e+07	317	33.5566	9.08545
O14520	Aquaporin-7 OS=Homo sapiens OX=9606 GN=AQP7 PE=1 SV=1 - [AQP7_HUMAN]	2.82969	9.06	1	1	1	1		342	37.2073	8.95361
Q9HCI5	Melanoma-associated antigen E1 OS=Homo sapiens OX=9606 GN=MAGEE1 PE=1 SV=2 - [MAGE1_HUMAN]	2.82939	4.39	1	1	1	1		957	103.19	5.32568
Q8NBM8	Prenylcysteine oxidase-like OS=Homo sapiens OX=9606 GN=PCYOX1L PE=1 SV=2 - [PCYXL_HUMAN]	2.82601	5.87	1	1	1	1	3.46673e+07	494	54.6119	7.31299
Q7L4E1	Mitoguardin 2 OS=Homo sapiens OX=9606 GN=MIGA2 PE=1 SV=1 - [MIGA2_HUMAN]	2.82379	7.93	1	1	1	1	88200580	593	65.4893	5.8335
O00268	Transcription initiation factor TFIID subunit 4 OS=Homo sapiens OX=9606 GN=TAF4 PE=1 SV=2 - [TAF4_HUMAN]	2.82227	3.5	1	1	1	1	1.88222e+07	1085	110.047	9.93506
P35442	Thrombospondin-2 OS=Homo sapiens OX=9606 GN=THBS2 PE=1 SV=2 - [TSP2_HUMAN]	2.82199	3.33	1	1	1	1		1172	129.908	4.83057
Q659C4	La-related protein 1B OS=Homo sapiens OX=9606 GN=LARP1B PE=1 SV=2 - [LAR1B_HUMAN]	2.82192	3.61	1	1	1	1	2.83456e+08	914	105.257	7.60596
Q9H4Z2	Zinc finger protein 335 OS=Homo sapiens OX=9606 GN=ZNF335 PE=1 SV=1 - [ZN335_HUMAN]	2.82014	3.43	1	1	1	1	46539313	1342	144.802	6.41748
A6NHQ2	rRNA/tRNA 2'-O-methyltransferase fibrillarin-like protein 1 OS=Homo sapiens OX=9606 GN=FBLL1 PE=3 SV=2 - [FBLL1_HUMAN]	2.81974	9.28	1	1	1	1	3.17589e+08	334	34.7821	10.3452
Q8N3F8	MICAL-like protein 1 OS=Homo sapiens OX=9606 GN=MICALL1 PE=1 SV=2 - [MILK1_HUMAN]	2.81789	3.59	1	1	1	1	7.20576e+06	863	93.3831	7.25439
P11308	Transcriptional regulator ERG OS=Homo sapiens OX=9606 GN=ERG PE=1 SV=3 - [ERG_HUMAN]	2.81773	8.77	1	1	1	1	1.87757e+07	479	53.8033	7.6499
O95429	BAG family molecular chaperone regulator 4 OS=Homo sapiens OX=9606 GN=BAG4 PE=1 SV=1 - [BAG4_HUMAN]	2.81447	20.57	1	2	2	2	2.01542e+07	457	49.5634	5.12256
P05387	60S acidic ribosomal protein P2 OS=Homo sapiens OX=9606 GN=RPLP2 PE=1 SV=1 - [RLA2_HUMAN]	2.8133	26.09	1	1	1	1	2.02742e+07	115	11.6578	4.53857
A6NFN3	RNA binding protein fox-1 homolog 3 OS=Homo sapiens OX=9606 GN=RBFOX3 PE=2 SV=4 - [RFOX3_HUMAN]	2.81039	14.42	1	1	1	1	1.614e+08	312	33.8516	7.26904
Q9UM47	Neurogenic locus notch homolog protein 3 OS=Homo sapiens OX=9606 GN=NOTCH3 PE=1 SV=2 - [NOTC3_HUMAN]	2.81011	2.37	1	1	1	1	28312718	2321	243.468	5.38916
O14529	Homeobox protein cut-like 2 OS=Homo sapiens OX=9606 GN=CUX2 PE=1 SV=4 - [CUX2_HUMAN]	2.80844	1.68	1	1	1	1	4.41754e+08	1486	161.577	5.47803
Q8WXS5	Voltage-dependent calcium channel gamma-8 subunit OS=Homo sapiens OX=9606 GN=CACNG8 PE=2 SV=3 - [CCG8_HUMAN]	2.80812	13.41	1	1	1	1		425	43.2861	9.21729
P19971	Thymidine phosphorylase OS=Homo sapiens OX=9606 GN=TYMP PE=1 SV=2 - [TYPH_HUMAN]	2.80678	4.77	1	1	1	1	219196730	482	49.9242	5.52881
P04626	Receptor tyrosine-protein kinase erbB-2 OS=Homo sapiens OX=9606 GN=ERBB2 PE=1 SV=1 - [ERBB2_HUMAN]	2.8062	1.75	1	1	1	1		1255	137.821	5.90967
P39880	Homeobox protein cut-like 1 OS=Homo sapiens OX=9606 GN=CUX1 PE=1 SV=3 - [CUX1_HUMAN]	2.80577	2.46	1	1	1	1		1505	164.087	5.89697
Q8NDZ0	BEN domain-containing protein 2 OS=Homo sapiens OX=9606 GN=BEND2 PE=1 SV=2 - [BEND2_HUMAN]	2.80453	11.39	1	2	2	3	4.19647e+07	799	87.8632	5.41455
Q9Y5Y9	Sodium channel protein type 10 subunit alpha OS=Homo sapiens OX=9606 GN=SCN10A PE=1 SV=2 - [SCNAA_HUMAN]	2.80288	1.69	1	1	1	1	2.21457e+07	1956	220.484	5.96045
Q01968	Inositol polyphosphate 5-phosphatase OCRL OS=Homo sapiens OX=9606 GN=OCRL PE=1 SV=3 - [OCRL_HUMAN]	2.80193	3.66	1	1	1	1		901	104.138	6.55127
Q9P1Y6	PHD and RING finger domain-containing protein 1 OS=Homo sapiens OX=9606 GN=PHRF1 PE=1 SV=3 - [PHRF1_HUMAN]	2.80172	1.39	1	1	1	1	2.37014e+08	1649	178.557	8.95361
O43432	Eukaryotic translation initiation factor 4 gamma 3 OS=Homo sapiens OX=9606 GN=EIF4G3 PE=1 SV=2 - [IF4G3_HUMAN]	2.79881	1.83	1	1	1	1		1585	176.542	5.37646
Q96PZ7	CUB and sushi domain-containing protein 1 OS=Homo sapiens OX=9606 GN=CSMD1 PE=1 SV=3 - [CSMD1_HUMAN]	2.79788	0.93	1	1	1	1		3564	388.488	6.02393
O95502	Neuronal pentraxin receptor OS=Homo sapiens OX=9606 GN=NPTXR PE=3 SV=2 - [NPTXR_HUMAN]	2.79626	5.4	1	1	1	1	1.57137e+09	500	52.8132	6.21436
Q14839	Chromodomain-helicase-DNA-binding protein 4 OS=Homo sapiens OX=9606 GN=CHD4 PE=1 SV=2 - [CHD4_HUMAN]	2.79149	1.52	1	1	1	1	3.28292e+06	1912	217.867	5.85889
Q99767	Amyloid-beta A4 precursor protein-binding family A member 2 OS=Homo sapiens OX=9606 GN=APBA2 PE=1 SV=3 - [APBA2_HUMAN]	2.78377	2.8	1	1	1	1	4.35293e+08	749	82.4601	4.85596
O00507	Probable ubiquitin carboxyl-terminal hydrolase FAF-Y OS=Homo sapiens OX=9606 GN=USP9Y PE=2 SV=2 - [USP9Y_HUMAN]	2.78287	0.86	1	1	1	1	97746220	2555	290.891	5.85889
Q6UWT2	Adropin OS=Homo sapiens OX=9606 GN=ENHO PE=2 SV=2 - [ENHO_HUMAN]	2.782	30.26	1	1	1	1	5.7321e+07	76	7.92198	5.66846
Q12948	Forkhead box protein C1 OS=Homo sapiens OX=9606 GN=FOXC1 PE=1 SV=3 - [FOXC1_HUMAN]	2.78163	6.87	1	1	1	1	2.07714e+08	553	56.7535	8.51416
Q92734	Protein TFG OS=Homo sapiens OX=9606 GN=TFG PE=1 SV=2 - [TFG_HUMAN]	2.78115	9.5	1	1	1	1	2.2213e+06	400	43.4212	5.09717
Q7LBC6	Lysine-specific demethylase 3B OS=Homo sapiens OX=9606 GN=KDM3B PE=1 SV=2 - [KDM3B_HUMAN]	2.78053	1.7	1	1	1	1		1761	191.461	7.18115
Q9Y5R6	Doublesex- and mab-3-related transcription factor 1 OS=Homo sapiens OX=9606 GN=DMRT1 PE=1 SV=2 - [DMRT1_HUMAN]	2.7728	11.53	1	1	1	1	9.00006e+06	373	39.4479	7.60596
Q8N1P7	Beta/gamma crystallin domain-containing protein 2 OS=Homo sapiens OX=9606 GN=CRYBG2 PE=2 SV=2 - [CRBG2_HUMAN]	2.77126	2.29	1	1	1	1	3.32549e+06	1661	177.803	6.04932
Q6P995	Protein FAM171B OS=Homo sapiens OX=9606 GN=FAM171B PE=2 SV=3 - [F171B_HUMAN]	2.76967	2.3	1	1	1	1	4.45425e+07	826	92.1238	8.646
Q12774	Rho guanine nucleotide exchange factor 5 OS=Homo sapiens OX=9606 GN=ARHGEF5 PE=1 SV=3 - [ARHG5_HUMAN]	2.76488	2	1	1	1	1	11391376	1597	176.69	5.52881
Q8N7X4	Melanoma-associated antigen B6 OS=Homo sapiens OX=9606 GN=MAGEB6 PE=1 SV=2 - [MAGB6_HUMAN]	2.76419	8.6	1	1	1	1		407	43.9648	5.5542
Q14494	Endoplasmic reticulum membrane sensor NFE2L1 OS=Homo sapiens OX=9606 GN=NFE2L1 PE=1 SV=1 - [NF2L1_HUMAN]	2.76233	3.63	1	1	1	1	5.64321e+08	772	84.6517	4.64014
Q15714	TSC22 domain family protein 1 OS=Homo sapiens OX=9606 GN=TSC22D1 PE=1 SV=3 - [T22D1_HUMAN]	2.76165	2.42	1	1	1	1		1073	109.61	5.64307
Q685J3	Mucin-17 OS=Homo sapiens OX=9606 GN=MUC17 PE=1 SV=2 - [MUC17_HUMAN]	2.75567	2	1	2	2	2	9.0712e+06	4493	451.465	4.10693
Q86Y46	Keratin, type II cytoskeletal 73 OS=Homo sapiens OX=9606 GN=KRT73 PE=1 SV=1 - [K2C73_HUMAN]	2.75064	5.74	1	1	1	1	632986655	540	58.8867	7.2251
Q8NBF1	Zinc finger protein GLIS1 OS=Homo sapiens OX=9606 GN=GLIS1 PE=1 SV=2 - [GLIS1_HUMAN]	2.75011	5.16	1	1	1	1	7.02725e+07	620	65.9345	7.60596
Q9UBC0	Hepatocyte nuclear factor 6 OS=Homo sapiens OX=9606 GN=ONECUT1 PE=2 SV=1 - [HNF6_HUMAN]	2.74134	7.31	1	1	1	1		465	50.9913	9.68604
Q96JG8	Melanoma-associated antigen D4 OS=Homo sapiens OX=9606 GN=MAGED4 PE=1 SV=3 - [MAGD4_HUMAN]	2.74007	4.45	1	1	1	1		741	81.327	6.78564
Q5SNT2	Transmembrane protein 201 OS=Homo sapiens OX=9606 GN=TMEM201 PE=1 SV=1 - [TM201_HUMAN]	2.73609	4.5	1	1	1	1	1.23488e+08	666	72.1898	9.21729
Q6ZVM7	TOM1-like protein 2 OS=Homo sapiens OX=9606 GN=TOM1L2 PE=1 SV=1 - [TM1L2_HUMAN]	2.73551	5.72	1	1	1	1		507	55.5217	4.79248
Q9BWV1	Brother of CDO OS=Homo sapiens OX=9606 GN=BOC PE=1 SV=1 - [BOC_HUMAN]	2.73518	2.42	1	1	1	1	13102220	1114	120.983	7.00537
Q7Z3K3	Pogo transposable element with ZNF domain OS=Homo sapiens OX=9606 GN=POGZ PE=1 SV=2 - [POGZ_HUMAN]	2.73162	2.41	1	1	1	1		1410	155.245	7.40088
Q7L2J0	7SK snRNA methylphosphate capping enzyme OS=Homo sapiens OX=9606 GN=MEPCE PE=1 SV=1 - [MEPCE_HUMAN]	2.72757	3.92	1	1	1	1		689	74.3096	9.56885
Q86TM6	E3 ubiquitin-protein ligase synoviolin OS=Homo sapiens OX=9606 GN=SYVN1 PE=1 SV=2 - [SYVN1_HUMAN]	2.72555	6	1	1	1	1	8.58087e+06	617	67.6403	6.94678
Q9C026	E3 ubiquitin-protein ligase TRIM9 OS=Homo sapiens OX=9606 GN=TRIM9 PE=1 SV=1 - [TRIM9_HUMAN]	2.72304	4.79	1	1	1	1		710	79.126	6.84424
Q92547	DNA topoisomerase 2-binding protein 1 OS=Homo sapiens OX=9606 GN=TOPBP1 PE=1 SV=3 - [TOPB1_HUMAN]	2.72262	2.56	1	1	1	1	3.13565e+06	1522	170.571	6.96143
O95342	Bile salt export pump OS=Homo sapiens OX=9606 GN=ABCB11 PE=1 SV=2 - [ABCBB_HUMAN]	2.72219	2.42	1	1	1	1		1321	146.314	6.56592
Q6IBW4	Condensin-2 complex subunit H2 OS=Homo sapiens OX=9606 GN=NCAPH2 PE=1 SV=1 - [CNDH2_HUMAN]	2.72001	6.94	1	1	1	1	167325354	605	68.1835	4.7417
Q13315	Serine-protein kinase ATM OS=Homo sapiens OX=9606 GN=ATM PE=1 SV=4 - [ATM_HUMAN]	2.71974	1.05	1	1	1	1	2.09192e+06	3056	350.462	6.81494
Q96KR1	Zinc finger RNA-binding protein OS=Homo sapiens OX=9606 GN=ZFR PE=1 SV=2 - [ZFR_HUMAN]	2.71959	3.35	1	1	1	1	2.07114e+06	1074	116.939	9.0415
Q6ZVT0	Inactive polyglycylase TTLL10 OS=Homo sapiens OX=9606 GN=TTLL10 PE=1 SV=2 - [TTL10_HUMAN]	2.7195	4.75	1	1	1	1	729064	673	74.9941	9.23193
Q13469	Nuclear factor of activated T-cells, cytoplasmic 2 OS=Homo sapiens OX=9606 GN=NFATC2 PE=1 SV=2 - [NFAC2_HUMAN]	2.71749	2.92	1	1	1	1		925	100.083	7.28369
Q92574	Hamartin OS=Homo sapiens OX=9606 GN=TSC1 PE=1 SV=2 - [TSC1_HUMAN]	2.71609	3.26	1	1	1	1		1164	129.685	6.46826
Q9NV70	Exocyst complex component 1 OS=Homo sapiens OX=9606 GN=EXOC1 PE=1 SV=4 - [EXOC1_HUMAN]	2.71575	1.79	1	1	1	1	130800664	894	101.917	6.60986
P09172	Dopamine beta-hydroxylase OS=Homo sapiens OX=9606 GN=DBH PE=1 SV=3 - [DOPO_HUMAN]	2.71451	4.7	1	1	1	1		617	69.0207	6.41748
P43694	Transcription factor GATA-4 OS=Homo sapiens OX=9606 GN=GATA4 PE=1 SV=2 - [GATA4_HUMAN]	2.71364	9.05	1	1	1	1		442	44.5375	9.26123
O75177	Calcium-responsive transactivator OS=Homo sapiens OX=9606 GN=SS18L1 PE=1 SV=2 - [CREST_HUMAN]	2.71362	6.82	1	1	1	2	226423292	396	42.9636	6.44287
B4DZS4	T-complex protein 11 X-linked protein 1 OS=Homo sapiens OX=9606 GN=TCP11X1 PE=2 SV=1 - [T11X1_HUMAN]	2.71149	9.94	1	1	1	1		312	34.5414	4.71631
O95486	Protein transport protein Sec24A OS=Homo sapiens OX=9606 GN=SEC24A PE=1 SV=2 - [SC24A_HUMAN]	2.70969	2.1	1	1	1	1		1093	119.674	7.66455
Q9NQC3	Reticulon-4 OS=Homo sapiens OX=9606 GN=RTN4 PE=1 SV=2 - [RTN4_HUMAN]	2.70953	2.18	1	1	1	1	2.09408e+07	1192	129.851	4.50049
O60641	Clathrin coat assembly protein AP180 OS=Homo sapiens OX=9606 GN=SNAP91 PE=1 SV=2 - [AP180_HUMAN]	2.70497	3.75	1	1	1	1	2.70244e+07	907	92.444	4.85596
Q9UGK8	Secretion-regulating guanine nucleotide exchange factor OS=Homo sapiens OX=9606 GN=SERGEF PE=1 SV=2 - [SRGEF_HUMAN]	2.70291	6.77	1	1	1	1		458	48.9498	6.45557
Q9Y6R0	Numb-like protein OS=Homo sapiens OX=9606 GN=NUMBL PE=1 SV=1 - [NUMBL_HUMAN]	2.70278	7.22	1	1	1	1	13684973	609	64.8508	8.85107
P78363	Retinal-specific phospholipid-transporting ATPase ABCA4 OS=Homo sapiens OX=9606 GN=ABCA4 PE=1 SV=3 - [ABCA4_HUMAN]	2.7	0.97	1	1	1	1	1.28206e+08	2273	255.78	6.29053
Q6UWI2	Prostate androgen-regulated mucin-like protein 1 OS=Homo sapiens OX=9606 GN=PARM1 PE=1 SV=1 - [PARM1_HUMAN]	2.69552	4.52	1	1	1	1	1.09703e+07	310	32.2688	4.67822
Q86UL8	Membrane-associated guanylate kinase, WW and PDZ domain-containing protein 2 OS=Homo sapiens OX=9606 GN=MAGI2 PE=1 SV=3 - [MAGI2_HUMAN]	2.69204	2.75	1	1	1	1	5.19458e+08	1455	158.656	6.354
Q8NDB6	Protein FAM156A/FAM156B OS=Homo sapiens OX=9606 GN=FAM156A PE=1 SV=1 - [FA156_HUMAN]	2.69141	15.96	1	1	1	1		213	24.3963	9.71533
Q07864	DNA polymerase epsilon catalytic subunit A OS=Homo sapiens OX=9606 GN=POLE PE=1 SV=5 - [DPOE1_HUMAN]	2.68763	0.92	1	1	1	1	7.68922e+06	2286	261.351	6.39209
Q9NQT8	Kinesin-like protein KIF13B OS=Homo sapiens OX=9606 GN=KIF13B PE=1 SV=2 - [KI13B_HUMAN]	2.68036	0.88	1	1	1	1	97746220	1826	202.663	5.88428
Q14517	Protocadherin Fat 1 OS=Homo sapiens OX=9606 GN=FAT1 PE=1 SV=2 - [FAT1_HUMAN]	2.67845	0.74	1	1	1	1	1.76361e+08	4588	505.958	4.99561
Q9BYW2	Histone-lysine N-methyltransferase SETD2 OS=Homo sapiens OX=9606 GN=SETD2 PE=1 SV=3 - [SETD2_HUMAN]	2.67686	1.17	1	1	1	1		2564	287.418	6.13818
Q96NY9	Crossover junction endonuclease MUS81 OS=Homo sapiens OX=9606 GN=MUS81 PE=1 SV=3 - [MUS81_HUMAN]	2.67603	2.36	1	1	1	1	18016217	551	61.1351	9.72998
Q5SW96	Low density lipoprotein receptor adapter protein 1 OS=Homo sapiens OX=9606 GN=LDLRAP1 PE=1 SV=3 - [ARH_HUMAN]	2.6742	10.06	1	1	1	1	1.50034e+06	308	33.8642	6.69775
P17213	Bactericidal permeability-increasing protein OS=Homo sapiens OX=9606 GN=BPI PE=1 SV=4 - [BPI_HUMAN]	2.66971	7.19	1	1	1	1		487	53.8651	9.37842
Q13029	PR domain zinc finger protein 2 OS=Homo sapiens OX=9606 GN=PRDM2 PE=1 SV=3 - [PRDM2_HUMAN]	2.66819	1.8	1	1	1	1	334076505	1718	188.797	7.31299
P20264	POU domain, class 3, transcription factor 3 OS=Homo sapiens OX=9606 GN=POU3F3 PE=1 SV=2 - [PO3F3_HUMAN]	2.66768	5.6	1	1	1	1	9.97182e+06	500	50.2957	7.86963
A6NL88	Protein shisa-7 OS=Homo sapiens OX=9606 GN=SHISA7 PE=2 SV=3 - [SHSA7_HUMAN]	2.66372	7.81	1	1	1	1	9.96941e+06	538	56.1786	10.0229
Q8TAZ6	CKLF-like MARVEL transmembrane domain-containing protein 2 OS=Homo sapiens OX=9606 GN=CMTM2 PE=1 SV=1 - [CKLF2_HUMAN]	2.65978	12.1	1	1	1	1		248	27.4779	9.89111
Q9UHD9	Ubiquilin-2 OS=Homo sapiens OX=9606 GN=UBQLN2 PE=1 SV=2 - [UBQL2_HUMAN]	2.65825	5.61	1	1	1	1	174947752	624	65.6546	5.22412
Q92625	Ankyrin repeat and SAM domain-containing protein 1A OS=Homo sapiens OX=9606 GN=ANKS1A PE=1 SV=4 - [ANS1A_HUMAN]	2.65664	1.76	1	1	1	1	5.74726e+07	1134	123.032	6.37939
Q9P2P1	Protein NYNRIN OS=Homo sapiens OX=9606 GN=NYNRIN PE=2 SV=3 - [NYNRI_HUMAN]	2.65608	1.74	1	1	1	1		1898	208.235	8.01611
Q6NTF9	Rhomboid domain-containing protein 2 OS=Homo sapiens OX=9606 GN=RHBDD2 PE=1 SV=2 - [RHBD2_HUMAN]	2.65335	7.69	1	1	1	1	9.87485e+06	364	39.1771	9.31982
Q8TEP8	Centrosomal protein of 192 kDa OS=Homo sapiens OX=9606 GN=CEP192 PE=1 SV=3 - [CE192_HUMAN]	2.65095	1.1	1	1	1	1	3.18007e+08	2537	278.938	5.47803
O60331	Phosphatidylinositol 4-phosphate 5-kinase type-1 gamma OS=Homo sapiens OX=9606 GN=PIP5K1C PE=1 SV=2 - [PI51C_HUMAN]	2.64964	4.34	1	1	1	1		668	73.2145	5.2876
I3L273	Golgi-associated olfactory signaling regulator OS=Homo sapiens OX=9606 GN=GFY PE=3 SV=1 - [GFY_HUMAN]	2.64914	3.86	1	1	1	1	382397296	518	56.0694	5.98584
P13945	Beta-3 adrenergic receptor OS=Homo sapiens OX=9606 GN=ADRB3 PE=1 SV=3 - [ADRB3_HUMAN]	2.64226	7.84	1	1	1	1	5.50647e+07	408	43.4908	9.02686
O15534	Period circadian protein homolog 1 OS=Homo sapiens OX=9606 GN=PER1 PE=1 SV=2 - [PER1_HUMAN]	2.641	2.48	1	1	1	1		1290	136.127	6.0874
Q5XG87	Terminal nucleotidyltransferase 4A OS=Homo sapiens OX=9606 GN=TENT4A PE=1 SV=3 - [PAPD7_HUMAN]	2.64035	3.24	1	1	1	1	86351112	772	82.3088	9.5249
Q9Y6N6	Laminin subunit gamma-3 OS=Homo sapiens OX=9606 GN=LAMC3 PE=1 SV=3 - [LAMC3_HUMAN]	2.63895	1.84	1	1	1	1	1.62935e+08	1575	171.117	6.58057
A0A1B0GUW6	Uncharacterized protein SPEM3 OS=Homo sapiens OX=9606 GN=SPEM3 PE=3 SV=1 - [SPEM3_HUMAN]	2.63877	2.09	1	1	1	1	35163226	1196	128.569	8.25049
P55771	Paired box protein Pax-9 OS=Homo sapiens OX=9606 GN=PAX9 PE=1 SV=3 - [PAX9_HUMAN]	2.63852	7.04	1	1	1	1	1.55303e+07	341	36.2875	9.31982
O00548	Delta-like protein 1 OS=Homo sapiens OX=9606 GN=DLL1 PE=1 SV=2 - [DLL1_HUMAN]	2.63171	3.73	1	1	1	1	79789096	723	78.0036	6.23975
Q13867	Bleomycin hydrolase OS=Homo sapiens OX=9606 GN=BLMH PE=1 SV=1 - [BLMH_HUMAN]	2.63167	5.93	1	1	1	1	6.25394e+07	455	52.528	6.26514
O95180	Voltage-dependent T-type calcium channel subunit alpha-1H OS=Homo sapiens OX=9606 GN=CACNA1H PE=1 SV=4 - [CAC1H_HUMAN]	2.6313	0.55	1	1	1	1	2.17744e+08	2353	258.997	7.37158
Q8IXZ3	Transcription factor Sp8 OS=Homo sapiens OX=9606 GN=SP8 PE=1 SV=3 - [SP8_HUMAN]	2.62947	4.29	1	1	1	2	179299388	490	48.6442	8.80713
P78358	Cancer/testis antigen 1 OS=Homo sapiens OX=9606 GN=CTAG1A PE=1 SV=1 - [CTG1B_HUMAN]	2.62941	15	2	1	1	1	2.37014e+08	180	17.981	8.41162
Q587J7	Putative ATP-dependent RNA helicase TDRD12 OS=Homo sapiens OX=9606 GN=TDRD12 PE=2 SV=2 - [TDR12_HUMAN]	2.62732	1.87	1	1	1	1	3.54407e+08	1177	132.493	6.7417
Q9NUJ3	T-complex protein 11-like protein 1 OS=Homo sapiens OX=9606 GN=TCP11L1 PE=1 SV=1 - [T11L1_HUMAN]	2.62395	6.29	1	1	1	2		509	56.9987	5.59229
Q96PV4	Paraneoplastic antigen-like protein 5 OS=Homo sapiens OX=9606 GN=PNMA5 PE=1 SV=2 - [PNMA5_HUMAN]	2.62356	7.14	1	1	1	1		448	49.9025	6.72705
Q8N1G0	Zinc finger protein 687 OS=Homo sapiens OX=9606 GN=ZNF687 PE=1 SV=1 - [ZN687_HUMAN]	2.62217	3.07	1	1	1	1	24145598	1237	129.446	8.19189
Q9UHV7	Mediator of RNA polymerase II transcription subunit 13 OS=Homo sapiens OX=9606 GN=MED13 PE=1 SV=3 - [MED13_HUMAN]	2.62118	1.52	1	1	1	1	243528062	2174	239.144	5.64307
Q8IVF2	Protein AHNAK2 OS=Homo sapiens OX=9606 GN=AHNAK2 PE=1 SV=2 - [AHNK2_HUMAN]	2.61866	2.31	1	3	3	3	3.7484e+06	5795	616.242	5.36377
Q99640	Membrane-associated tyrosine- and threonine-specific cdc2-inhibitory kinase OS=Homo sapiens OX=9606 GN=PKMYT1 PE=1 SV=1 - [PMYT1_HUMAN]	2.61837	5.81	1	1	1	1	2.85874e+08	499	54.4868	6.93213
P0CJ78	Zinc finger protein 865 OS=Homo sapiens OX=9606 GN=ZNF865 PE=1 SV=1 - [ZN865_HUMAN]	2.61569	3.49	1	1	1	1		1059	111.006	9.18799
Q6ZW13	Uncharacterized protein C16orf86 OS=Homo sapiens OX=9606 GN=C16orf86 PE=2 SV=2 - [CP086_HUMAN]	2.6154	5.99	1	1	1	1	5.82445e+07	317	33.4903	5.37646
O75376	Nuclear receptor corepressor 1 OS=Homo sapiens OX=9606 GN=NCOR1 PE=1 SV=2 - [NCOR1_HUMAN]	2.61522	0.94	1	1	1	1		2440	270.044	7.10791
Q9P266	Junctional protein associated with coronary artery disease OS=Homo sapiens OX=9606 GN=JCAD PE=1 SV=3 - [JCAD_HUMAN]	2.61305	1.77	1	1	1	1	1.78132e+08	1359	148.26	7.09326
Q8NFT8	Delta and Notch-like epidermal growth factor-related receptor OS=Homo sapiens OX=9606 GN=DNER PE=1 SV=1 - [DNER_HUMAN]	2.6121	3.93	1	1	1	1	183931304	737	78.4225	5.17334
Q8NGC9	Olfactory receptor 11H4 OS=Homo sapiens OX=9606 GN=OR11H4 PE=2 SV=1 - [O11H4_HUMAN]	2.60869	10.19	1	1	1	1	3.15556e+06	324	36.8612	8.76318
Q9UBV8	Peflin OS=Homo sapiens OX=9606 GN=PEF1 PE=1 SV=1 - [PEF1_HUMAN]	2.60715	10.21	1	1	1	1	2.09382e+07	284	30.3613	6.53662
P46531	Neurogenic locus notch homolog protein 1 OS=Homo sapiens OX=9606 GN=NOTCH1 PE=1 SV=4 - [NOTC1_HUMAN]	2.60594	0.9	1	1	1	1	1.80523e+07	2555	272.323	5.12256
Q96FM1	Post-GPI attachment to proteins factor 3 OS=Homo sapiens OX=9606 GN=PGAP3 PE=1 SV=2 - [PGAP3_HUMAN]	2.60334	7.81	1	1	1	1	13102220	320	36.4505	7.23975
Q8ND83	SLAIN motif-containing protein 1 OS=Homo sapiens OX=9606 GN=SLAIN1 PE=1 SV=3 - [SLAI1_HUMAN]	2.60225	3.87	1	1	1	1	6.87148e+06	568	60.5571	7.63525
Q13033	Striatin-3 OS=Homo sapiens OX=9606 GN=STRN3 PE=1 SV=3 - [STRN3_HUMAN]	2.58993	3.51	1	1	1	1		797	87.1553	5.36377
Q14028	Cyclic nucleotide-gated cation channel beta-1 OS=Homo sapiens OX=9606 GN=CNGB1 PE=1 SV=2 - [CNGB1_HUMAN]	2.58879	1.68	1	1	1	1		1251	139.59	4.80518
Q6ZS17	Rho family-interacting cell polarization regulator 1 OS=Homo sapiens OX=9606 GN=RIPOR1 PE=1 SV=1 - [RIPR1_HUMAN]	2.57311	5.31	1	2	2	2	3.9819e+07	1223	132.225	6.27783
Q969G5	Caveolae-associated protein 3 OS=Homo sapiens OX=9606 GN=CAVIN3 PE=1 SV=3 - [CAVN3_HUMAN]	2.5712	11.11	1	1	1	1	40679387	261	27.6845	6.43018
Q92570	Nuclear receptor subfamily 4 group A member 3 OS=Homo sapiens OX=9606 GN=NR4A3 PE=1 SV=3 - [NR4A3_HUMAN]	2.56998	4.63	1	1	1	1	1.52961e+07	626	68.1862	7.81104
O94972	E3 ubiquitin-protein ligase TRIM37 OS=Homo sapiens OX=9606 GN=TRIM37 PE=1 SV=2 - [TRI37_HUMAN]	2.56035	2.39	1	1	1	1	2.65892e+07	964	107.837	5.14795
A6NFA1	Metalloprotease TIKI2 OS=Homo sapiens OX=9606 GN=TRABD2B PE=1 SV=2 - [TIKI2_HUMAN]	2.56008	3.09	1	1	1	1	50169321	517	57.3852	6.66846
Q8N715	Coiled-coil domain-containing protein 185 OS=Homo sapiens OX=9606 GN=CCDC185 PE=1 SV=2 - [CC185_HUMAN]	2.55137	5.3	1	1	1	1		623	72.3044	10.1108
B8ZZ34	Protein shisa-8 OS=Homo sapiens OX=9606 GN=SHISA8 PE=3 SV=3 - [SHSA8_HUMAN]	2.54837	6.55	1	1	1	1	1.60754e+07	397	41.9685	10.5503
O15503	Insulin-induced gene 1 protein OS=Homo sapiens OX=9606 GN=INSIG1 PE=1 SV=3 - [INSI1_HUMAN]	2.54614	10.47	1	1	1	1	9523101	277	29.9674	8.77783
Q9BWW7	Transcriptional repressor scratch 1 OS=Homo sapiens OX=9606 GN=SCRT1 PE=1 SV=1 - [SCRT1_HUMAN]	2.54476	8.62	1	1	1	1	4.81395e+06	348	35.5474	9.46631
Q9ULU8	Calcium-dependent secretion activator 1 OS=Homo sapiens OX=9606 GN=CADPS PE=1 SV=3 - [CAPS1_HUMAN]	2.53729	3.4	1	1	1	1		1353	152.69	5.70654
Q96A49	Synapse-associated protein 1 OS=Homo sapiens OX=9606 GN=SYAP1 PE=1 SV=1 - [SYAP1_HUMAN]	2.5339	6.53	1	1	1	1	1.31344e+08	352	39.9089	4.52588
P04156	Major prion protein OS=Homo sapiens OX=9606 GN=PRNP PE=1 SV=1 - [PRIO_HUMAN]	2.53201	9.88	1	1	1	1	1.16935e+08	253	27.6432	8.99756
A8MZG2	Uncharacterized protein C16orf90 OS=Homo sapiens OX=9606 GN=C16orf90 PE=2 SV=3 - [CP090_HUMAN]	2.52582	13.19	1	1	1	1		182	19.5517	8.20654
Q6AI08	HEAT repeat-containing protein 6 OS=Homo sapiens OX=9606 GN=HEATR6 PE=1 SV=1 - [HEAT6_HUMAN]	2.52462	1.86	1	1	1	1	4.24194e+06	1181	128.699	7.03467
Q8WV15	Transmembrane protein 255B OS=Homo sapiens OX=9606 GN=TMEM255B PE=1 SV=1 - [T255B_HUMAN]	2.51979	8.28	1	1	1	1	2.95264e+08	326	34.5866	6.69775
A6NMZ7	Collagen alpha-6(VI) chain OS=Homo sapiens OX=9606 GN=COL6A6 PE=1 SV=2 - [CO6A6_HUMAN]	2.51855	1.37	1	1	1	1	8103774	2263	247.019	6.88818
Q14005	Pro-interleukin-16 OS=Homo sapiens OX=9606 GN=IL16 PE=1 SV=4 - [IL16_HUMAN]	2.51554	1.8	1	1	1	1		1332	141.665	8.06006
Q8N1F8	Serine/threonine-protein kinase 11-interacting protein OS=Homo sapiens OX=9606 GN=STK11IP PE=1 SV=4 - [S11IP_HUMAN]	2.51394	1.84	1	1	1	1		1088	120.184	5.36377
P52945	Pancreas/duodenum homeobox protein 1 OS=Homo sapiens OX=9606 GN=PDX1 PE=1 SV=1 - [PDX1_HUMAN]	2.5128	10.95	1	1	1	1	40596534	283	30.7516	7.56201
Q9UD57	NK1 transcription factor-related protein 2 OS=Homo sapiens OX=9606 GN=NKX1-2 PE=2 SV=3 - [NKX12_HUMAN]	2.50943	9.03	1	1	1	1	1.88271e+07	310	32.3616	9.67139
P14866	Heterogeneous nuclear ribonucleoprotein L OS=Homo sapiens OX=9606 GN=HNRNPL PE=1 SV=2 - [HNRPL_HUMAN]	2.50621	3.74	1	1	1	1	9.70801e+07	589	64.0924	8.22119
Q9Y6L7	Tolloid-like protein 2 OS=Homo sapiens OX=9606 GN=TLL2 PE=1 SV=1 - [TLL2_HUMAN]	2.50248	1.97	1	1	1	1	16058727	1015	113.484	5.93506
O60244	Mediator of RNA polymerase II transcription subunit 14 OS=Homo sapiens OX=9606 GN=MED14 PE=1 SV=2 - [MED14_HUMAN]	2.50012	1.24	1	1	1	1	4990906	1454	160.504	8.73389
O14598	Testis-specific basic protein Y 1 OS=Homo sapiens OX=9606 GN=VCY PE=1 SV=1 - [VCY1_HUMAN]	2.49548	23.2	3	1	1	1	1.7143e+07	125	12.9096	9.43701
P40197	Platelet glycoprotein V OS=Homo sapiens OX=9606 GN=GP5 PE=1 SV=1 - [GPV_HUMAN]	2.49436	5.89	1	1	1	1	1.55569e+07	560	60.9207	9.62744
Q04864	Proto-oncogene c-Rel OS=Homo sapiens OX=9606 GN=REL PE=1 SV=1 - [REL_HUMAN]	2.49282	4.36	1	1	1	1	1.05938e+07	619	68.4762	5.85889
Q8NFJ8	Class E basic helix-loop-helix protein 22 OS=Homo sapiens OX=9606 GN=BHLHE22 PE=2 SV=1 - [BHE22_HUMAN]	2.49075	7.35	1	1	1	1	3.98373e+07	381	36.9742	7.38623
Q5VST9	Obscurin OS=Homo sapiens OX=9606 GN=OBSCN PE=1 SV=3 - [OBSCN_HUMAN]	2.48166	0.34	1	1	1	1		7968	867.94	5.98584
P10163	Basic salivary proline-rich protein 4 OS=Homo sapiens OX=9606 GN=PRB4 PE=1 SV=4 - [PRB4_HUMAN]	2.4809	9.68	1	1	1	1		310	31.3068	10.521
Q8NFA2	NADPH oxidase organizer 1 OS=Homo sapiens OX=9606 GN=NOXO1 PE=1 SV=1 - [NOXO1_HUMAN]	2.48087	5.59	1	1	1	1	1.19839e+07	376	41.2274	9.83252
Q9BZC1	CUGBP Elav-like family member 4 OS=Homo sapiens OX=9606 GN=CELF4 PE=1 SV=1 - [CELF4_HUMAN]	2.47895	6.58	1	1	1	1		486	51.9325	8.00146
Q86UU1	Pleckstrin homology-like domain family B member 1 OS=Homo sapiens OX=9606 GN=PHLDB1 PE=1 SV=1 - [PHLB1_HUMAN]	2.47435	1.38	1	1	1	1	1.02052e+08	1377	151.068	8.63135
Q9UHV5	Rap guanine nucleotide exchange factor-like 1 OS=Homo sapiens OX=9606 GN=RAPGEFL1 PE=1 SV=2 - [RPGFL_HUMAN]	2.4636	4.08	1	1	1	1	325243	662	73.2189	6.34131
Q9UFD9	RIMS-binding protein 3A OS=Homo sapiens OX=9606 GN=RIMBP3 PE=1 SV=4 - [RIM3A_HUMAN]	2.45968	1.34	1	1	1	1		1639	180.605	6.88818
Q6ZTI6	Refilin-A OS=Homo sapiens OX=9606 GN=RFLNA PE=1 SV=3 - [RFLA_HUMAN]	2.45634	6.02	1	1	1	1		216	23.5949	8.48486
Q24JP5	Transmembrane protein 132A OS=Homo sapiens OX=9606 GN=TMEM132A PE=1 SV=1 - [T132A_HUMAN]	2.45568	2.44	1	1	1	1	3.54407e+08	1023	110.041	5.61768
Q8NEZ4	Histone-lysine N-methyltransferase 2C OS=Homo sapiens OX=9606 GN=KMT2C PE=1 SV=3 - [KMT2C_HUMAN]	2.44577	0.22	1	1	1	1	1.50097e+07	4911	541.029	6.49365
A1L020	RNA-binding protein MEX3A OS=Homo sapiens OX=9606 GN=MEX3A PE=1 SV=1 - [MEX3A_HUMAN]	2.44235	4.23	1	1	1	1	2.81057e+06	520	54.1392	7.26904
Q9Y4X5	E3 ubiquitin-protein ligase ARIH1 OS=Homo sapiens OX=9606 GN=ARIH1 PE=1 SV=2 - [ARI1_HUMAN]	2.44009	7.54	1	1	1	1	2.89303e+07	557	64.0758	5.08447
Q9UBK2	Peroxisome proliferator-activated receptor gamma coactivator 1-alpha OS=Homo sapiens OX=9606 GN=PPARGC1A PE=1 SV=1 - [PRGC1_HUMAN]	2.43824	2.13	1	1	1	1	1.42484e+08	798	90.9709	6.01123
Q8TAU0	Homeobox protein Nkx-2.3 OS=Homo sapiens OX=9606 GN=NKX2-3 PE=2 SV=2 - [NKX23_HUMAN]	2.43459	8.79	1	1	1	2		364	38.3817	7.48877
Q7Z465	Bcl-2/adenovirus E1B 19 kDa-interacting protein 2-like protein OS=Homo sapiens OX=9606 GN=BNIPL PE=1 SV=1 - [BNIPL_HUMAN]	2.43376	5.32	1	1	1	1	408100744	357	39.688	5.41455
Q9BX70	BTB/POZ domain-containing protein 2 OS=Homo sapiens OX=9606 GN=BTBD2 PE=1 SV=1 - [BTBD2_HUMAN]	2.43349	5.71	1	1	1	1	4173859	525	55.8961	5.89697
O43304	SEC14-like protein 5 OS=Homo sapiens OX=9606 GN=SEC14L5 PE=1 SV=3 - [S14L5_HUMAN]	2.43032	3.74	1	1	1	1	1.35517e+06	696	78.8919	6.53662
Q9H4A3	Serine/threonine-protein kinase WNK1 OS=Homo sapiens OX=9606 GN=WNK1 PE=1 SV=2 - [WNK1_HUMAN]	2.42907	1.39	1	1	1	1	5.39642e+06	2382	250.64	6.34131
Q6UXH8	Collagen and calcium-binding EGF domain-containing protein 1 OS=Homo sapiens OX=9606 GN=CCBE1 PE=1 SV=1 - [CCBE1_HUMAN]	2.42581	5.67	1	1	1	1		406	44.0743	7.57666
Q9BWW9	Apolipoprotein L5 OS=Homo sapiens OX=9606 GN=APOL5 PE=2 SV=1 - [APOL5_HUMAN]	2.42033	6.24	1	1	1	1		433	47.014	9.30518
Q96HS1	Serine/threonine-protein phosphatase PGAM5, mitochondrial OS=Homo sapiens OX=9606 GN=PGAM5 PE=1 SV=2 - [PGAM5_HUMAN]	2.41934	6.23	1	1	1	1	6.4389e+07	289	31.9846	8.67529
Q86VW2	Rho guanine nucleotide exchange factor 25 OS=Homo sapiens OX=9606 GN=ARHGEF25 PE=1 SV=2 - [ARHGP_HUMAN]	2.41414	6.21	1	1	1	1		580	63.8023	6.60986
O95153	Peripheral-type benzodiazepine receptor-associated protein 1 OS=Homo sapiens OX=9606 GN=TSPOAP1 PE=1 SV=2 - [RIMB1_HUMAN]	2.41408	1.02	1	1	1	1	1.76879e+07	1857	199.928	5.10986
Q8IU81	Interferon regulatory factor 2-binding protein 1 OS=Homo sapiens OX=9606 GN=IRF2BP1 PE=1 SV=1 - [I2BP1_HUMAN]	2.41366	2.91	1	1	1	1	2.17744e+08	584	61.649	8.17725
Q7RTS1	Class A basic helix-loop-helix protein 15 OS=Homo sapiens OX=9606 GN=BHLHA15 PE=1 SV=1 - [BHA15_HUMAN]	2.40763	12.17	1	1	1	1	9.74364e+06	189	20.806	11.2681
O95835	Serine/threonine-protein kinase LATS1 OS=Homo sapiens OX=9606 GN=LATS1 PE=1 SV=1 - [LATS1_HUMAN]	2.39921	1.95	1	1	1	1	1.00924e+08	1130	126.79	8.70459
O15265	Ataxin-7 OS=Homo sapiens OX=9606 GN=ATXN7 PE=1 SV=1 - [ATX7_HUMAN]	2.39374	2.8	1	1	1	1	1.78284e+07	892	95.392	9.84717
A0A1B0GWB2	Proline rich transmembrane protein 1B OS=Homo sapiens OX=9606 GN=PRRT1B PE=3 SV=1 - [PRT1B_HUMAN]	2.39336	5.7	1	1	1	1	5.60761e+08	263	26.7516	4.88135
A7E2V4	Zinc finger SWIM domain-containing protein 8 OS=Homo sapiens OX=9606 GN=ZSWIM8 PE=1 SV=1 - [ZSWM8_HUMAN]	2.3843	1.2	1	1	1	1		1837	197.173	6.80029
Q6ZS72	Protein PEAK3 OS=Homo sapiens OX=9606 GN=PEAK3 PE=1 SV=1 - [PEAK3_HUMAN]	2.38223	4.23	1	1	1	1		473	50.4777	8.49951
Q07352	mRNA decay activator protein ZFP36L1 OS=Homo sapiens OX=9606 GN=ZFP36L1 PE=1 SV=1 - [TISB_HUMAN]	2.38162	5.33	1	1	1	1	6.4389e+07	338	36.2908	7.95752
Q9BYE2	Transmembrane protease serine 13 OS=Homo sapiens OX=9606 GN=TMPRSS13 PE=2 SV=5 - [TMPSD_HUMAN]	2.37972	4.1	1	1	1	1	8.82133e+06	586	63.1273	8.63135
A2VDJ0	Transmembrane protein 131-like OS=Homo sapiens OX=9606 GN=TMEM131L PE=1 SV=2 - [T131L_HUMAN]	2.37429	1.8	1	1	1	1		1609	179.225	6.85889
Q96MY1	Nucleolar protein 4-like OS=Homo sapiens OX=9606 GN=NOL4L PE=1 SV=2 - [NOL4L_HUMAN]	2.36966	2.98	1	1	1	1	6.3205e+06	436	47.1854	5.08447
Q9ULJ3	Zinc finger and BTB domain-containing protein 21 OS=Homo sapiens OX=9606 GN=ZBTB21 PE=1 SV=2 - [ZBT21_HUMAN]	2.36897	1.88	1	1	1	1		1066	118.796	8.29443
Q6AI12	Ankyrin repeat domain-containing protein 40 OS=Homo sapiens OX=9606 GN=ANKRD40 PE=1 SV=2 - [ANR40_HUMAN]	2.36574	3.8	1	1	1	1		368	41.0627	4.97021
P15880	40S ribosomal protein S2 OS=Homo sapiens OX=9606 GN=RPS2 PE=1 SV=2 - [RS2_HUMAN]	2.36394	7.85	1	1	1	1	2.79145e+07	293	31.3046	10.2427
P12259	Coagulation factor V OS=Homo sapiens OX=9606 GN=F5 PE=1 SV=4 - [FA5_HUMAN]	2.36206	0.94	1	1	1	1		2224	251.546	6.04932
Q8IXF0	Neuronal PAS domain-containing protein 3 OS=Homo sapiens OX=9606 GN=NPAS3 PE=2 SV=1 - [NPAS3_HUMAN]	2.35886	2.25	1	1	1	1	1.02052e+08	933	100.743	6.62451
Q15120	[Pyruvate dehydrogenase (acetyl-transferring)] kinase isozyme 3, mitochondrial OS=Homo sapiens OX=9606 GN=PDK3 PE=1 SV=1 - [PDK3_HUMAN]	2.35796	6.4	1	1	1	1	6.3507e+06	406	46.9091	8.36768
O75179	Ankyrin repeat domain-containing protein 17 OS=Homo sapiens OX=9606 GN=ANKRD17 PE=1 SV=3 - [ANR17_HUMAN]	2.35615	0.85	1	1	1	1	2075361393	2603	274.088	6.52197
Q9Y3Q4	Potassium/sodium hyperpolarization-activated cyclic nucleotide-gated channel 4 OS=Homo sapiens OX=9606 GN=HCN4 PE=1 SV=1 - [HCN4_HUMAN]	2.34694	2.24	1	1	1	1	4900758	1203	128.961	8.90967
Q9UF83	Uncharacterized protein DKFZp434B061 OS=Homo sapiens OX=9606 PE=2 SV=2 - [YM012_HUMAN]	2.33987	4.79	1	1	1	1	3.65453e+06	564	59.3754	13.0698
Q9NS71	Gastrokine-1 OS=Homo sapiens OX=9606 GN=GKN1 PE=1 SV=4 - [GKN1_HUMAN]	2.33734	16.76	1	1	1	1	2.28369e+07	185	20.3179	5.96045
P31947	14-3-3 protein sigma OS=Homo sapiens OX=9606 GN=SFN PE=1 SV=1 - [1433S_HUMAN]	2.3372	6.05	1	1	1	1	90900192	248	27.7567	4.7417
Q96N64	PWWP domain-containing protein 2A OS=Homo sapiens OX=9606 GN=PWWP2A PE=1 SV=2 - [PWP2A_HUMAN]	2.33531	3.18	1	1	1	1	10647174	755	81.9098	8.99756
Q7Z4V5	Hepatoma-derived growth factor-related protein 2 OS=Homo sapiens OX=9606 GN=HDGFL2 PE=1 SV=1 - [HDGR2_HUMAN]	2.3341	5.51	1	1	1	1	12181700	671	74.2722	7.48877
Q6V1P9	Protocadherin-23 OS=Homo sapiens OX=9606 GN=DCHS2 PE=2 SV=2 - [PCD23_HUMAN]	2.33206	0.56	1	1	1	1		3371	369.999	4.76709
Q8TER5	Rho guanine nucleotide exchange factor 40 OS=Homo sapiens OX=9606 GN=ARHGEF40 PE=1 SV=3 - [ARH40_HUMAN]	2.33114	1.51	1	1	1	1		1519	164.555	6.15088
C9JTQ0	Ankyrin repeat domain-containing protein 63 OS=Homo sapiens OX=9606 GN=ANKRD63 PE=3 SV=1 - [ANR63_HUMAN]	2.32711	3.95	1	1	1	1	95832897	380	39.5957	11.0337
Q4VCS5	Angiomotin OS=Homo sapiens OX=9606 GN=AMOT PE=1 SV=1 - [AMOT_HUMAN]	2.32182	0.83	1	1	1	1	90900192	1084	118.013	7.63525
Q5VVH5	Interleukin-1 receptor-associated kinase 1-binding protein 1 OS=Homo sapiens OX=9606 GN=IRAK1BP1 PE=1 SV=1 - [IKBP1_HUMAN]	2.31419	6.92	1	1	1	1	3.7601e+08	260	29.0881	8.89502
Q8IZE3	Protein-associating with the carboxyl-terminal domain of ezrin OS=Homo sapiens OX=9606 GN=SCYL3 PE=1 SV=3 - [PACE1_HUMAN]	2.31243	3.23	1	1	1	1	4.83728e+06	742	82.8051	5.04639
Q8IYS2	Uncharacterized protein KIAA2013 OS=Homo sapiens OX=9606 GN=KIAA2013 PE=1 SV=1 - [K2013_HUMAN]	2.31153	2.52	1	1	1	1	6.91083e+07	634	69.1135	8.19189
P47883	Putative olfactory receptor 3A4 OS=Homo sapiens OX=9606 GN=OR3A4P PE=5 SV=4 - [OR3A4_HUMAN]	2.30729	4.89	1	1	1	1		348	37.1699	6.94678
Q8TE49	OTU domain-containing protein 7A OS=Homo sapiens OX=9606 GN=OTUD7A PE=1 SV=1 - [OTU7A_HUMAN]	2.30555	2.38	1	1	1	1	3.78398e+08	926	100.614	8.39697
Q6PFW1	Inositol hexakisphosphate and diphosphoinositol-pentakisphosphate kinase 1 OS=Homo sapiens OX=9606 GN=PPIP5K1 PE=1 SV=1 - [VIP1_HUMAN]	2.30126	0.77	1	1	1	1	9.70671e+07	1433	159.42	5.40186
Q6P5Z2	Serine/threonine-protein kinase N3 OS=Homo sapiens OX=9606 GN=PKN3 PE=1 SV=1 - [PKN3_HUMAN]	2.22009	1.12	1	1	1	1	1.50911e+07	889	99.358	8.45557
Q9P2C4	Transmembrane protein 181 OS=Homo sapiens OX=9606 GN=TMEM181 PE=1 SV=2 - [TM181_HUMAN]	2.20592	2.45	1	1	1	1		612	69.2797	8.92432
Q96P44	Collagen alpha-1(XXI) chain OS=Homo sapiens OX=9606 GN=COL21A1 PE=2 SV=1 - [COLA1_HUMAN]	2.17748	1.57	1	1	1	1	2.17285e+06	957	99.3067	8.32373
Q86XI8	Uncharacterized protein ZSWIM9 OS=Homo sapiens OX=9606 GN=ZSWIM9 PE=1 SV=2 - [ZSWM9_HUMAN]	2.15339	3.51	1	1	1	1	20663004	627	70.029	8.57275
Q04721	Neurogenic locus notch homolog protein 2 OS=Homo sapiens OX=9606 GN=NOTCH2 PE=1 SV=3 - [NOTC2_HUMAN]	2.09589	0.97	1	1	1	1	3.01303e+07	2471	265.226	5.13525
Q96PQ0	VPS10 domain-containing receptor SorCS2 OS=Homo sapiens OX=9606 GN=SORCS2 PE=1 SV=3 - [SORC2_HUMAN]	2.06639	1.81	1	1	1	1		1159	128.071	7.07861
Q7RTV5	Peroxiredoxin-like 2C OS=Homo sapiens OX=9606 GN=PRXL2C PE=2 SV=1 - [PXL2C_HUMAN]	2.05231	4.87	1	1	1	1	1.10457e+08	226	24.841	8.90967
O00303	Eukaryotic translation initiation factor 3 subunit F OS=Homo sapiens OX=9606 GN=EIF3F PE=1 SV=1 - [EIF3F_HUMAN]	2.04909	4.2	1	1	1	1	53771554	357	37.5402	5.45264
Q9UMF0	Intercellular adhesion molecule 5 OS=Homo sapiens OX=9606 GN=ICAM5 PE=1 SV=3 - [ICAM5_HUMAN]	2.0244	3.14	1	1	1	1		924	97.0557	5.94775
Q8WUM4	Programmed cell death 6-interacting protein OS=Homo sapiens OX=9606 GN=PDCD6IP PE=1 SV=1 - [PDC6I_HUMAN]	2.00519	2.76	1	1	1	1		868	95.9631	6.52197
P52824	Diacylglycerol kinase theta OS=Homo sapiens OX=9606 GN=DGKQ PE=1 SV=2 - [DGKQ_HUMAN]	1.99961	1.06	1	1	1	1	1.68607e+07	942	101.09	7.48877
O75694	Nuclear pore complex protein Nup155 OS=Homo sapiens OX=9606 GN=NUP155 PE=1 SV=1 - [NU155_HUMAN]	1.99885	1.01	1	1	1	1	3.08114e+07	1391	155.1	6.16357
Q9BX79	Receptor for retinol uptake STRA6 OS=Homo sapiens OX=9606 GN=STRA6 PE=1 SV=1 - [STRA6_HUMAN]	1.99342	3.15	1	1	1	1		667	73.4557	8.98291
Q9BXK1	Krueppel-like factor 16 OS=Homo sapiens OX=9606 GN=KLF16 PE=1 SV=1 - [KLF16_HUMAN]	1.94096	8.73	1	1	1	1	9.55713e+06	252	25.4147	9.87646
Q9Y4R8	Telomere length regulation protein TEL2 homolog OS=Homo sapiens OX=9606 GN=TELO2 PE=1 SV=2 - [TELO2_HUMAN]	1.91492	1.08	1	1	1	1	3.01634e+07	837	91.6892	5.75732
P0CG21	NHL-repeat-containing protein 4 OS=Homo sapiens OX=9606 GN=NHLRC4 PE=1 SV=1 - [NHLC4_HUMAN]	1.91135	13.82	1	1	1	1	22200429	123	12.6233	4.88135
Q5M9N0	Coiled-coil domain-containing protein 158 OS=Homo sapiens OX=9606 GN=CCDC158 PE=1 SV=2 - [CD158_HUMAN]	1.9094	1.17	1	1	1	1	150677604	1113	127.062	6.45557
Q96RT7	Gamma-tubulin complex component 6 OS=Homo sapiens OX=9606 GN=TUBGCP6 PE=1 SV=3 - [GCP6_HUMAN]	1.90646	0.55	1	1	1	1		1819	200.372	6.31592
Q5VWW1	Complement C1q-like protein 3 OS=Homo sapiens OX=9606 GN=C1QL3 PE=2 SV=1 - [C1QL3_HUMAN]	1.90504	5.1	1	1	1	1		255	26.7022	6.78564
Q5U651	Ras-interacting protein 1 OS=Homo sapiens OX=9606 GN=RASIP1 PE=1 SV=1 - [RAIN_HUMAN]	1.90349	1.35	1	1	1	1	7.02164e+07	963	103.393	7.95752
C9JUS6	Putative adrenomedullin-5-like protein OS=Homo sapiens OX=9606 GN=ADM5 PE=2 SV=1 - [ADM5_HUMAN]	0	20.92	1	1	1	1		153	16.5217	9.11475
P54259	Atrophin-1 OS=Homo sapiens OX=9606 GN=ATN1 PE=1 SV=3 - [ATN1_HUMAN]	0	1.93	1	1	1	1		1190	125.338	8.98291
Q9Y2T1	Axin-2 OS=Homo sapiens OX=9606 GN=AXIN2 PE=1 SV=1 - [AXIN2_HUMAN]	0	4.51	1	1	1	1		843	93.4994	7.78174
Q9ULB5	Cadherin-7 OS=Homo sapiens OX=9606 GN=CDH7 PE=2 SV=2 - [CADH7_HUMAN]	0	4.2	1	1	1	2	4.28805e+06	785	87.0324	4.80518
Q92793	CREB-binding protein OS=Homo sapiens OX=9606 GN=CREBBP PE=1 SV=3 - [CBP_HUMAN]	0	1.39	1	1	1	1		2442	265.182	8.52881
Q92879	CUGBP Elav-like family member 1 OS=Homo sapiens OX=9606 GN=CELF1 PE=1 SV=2 - [CELF1_HUMAN]	0	12.96	1	1	1	1		486	52.0299	8.45557
Q9P2D1	Chromodomain-helicase-DNA-binding protein 7 OS=Homo sapiens OX=9606 GN=CHD7 PE=1 SV=3 - [CHD7_HUMAN]	0	2.1	1	1	1	1		2997	335.717	6.34131
Q92989	Polyribonucleotide 5'-hydroxyl-kinase Clp1 OS=Homo sapiens OX=9606 GN=CLP1 PE=1 SV=1 - [CLP1_HUMAN]	0	8.24	1	1	1	1		425	47.6153	6.62451
Q02930	Cyclic AMP-responsive element-binding protein 5 OS=Homo sapiens OX=9606 GN=CREB5 PE=1 SV=3 - [CREB5_HUMAN]	0	9.65	1	1	1	1	5.39243e+06	508	56.8816	8.49951
Q8NA69	Testis-expressed protein 45 OS=Homo sapiens OX=9606 GN=TEX45 PE=1 SV=2 - [TEX45_HUMAN]	0	6.73	1	1	1	1	2.91785e+08	505	57.2946	8.80713
P0CG12	Decreased expression in renal and prostate cancer protein OS=Homo sapiens OX=9606 GN=DERPC PE=1 SV=1 - [DERPC_HUMAN]	0	8.21	1	1	1	1	3118720	524	51.3592	12.4106
Q14999	Cullin-7 OS=Homo sapiens OX=9606 GN=CUL7 PE=1 SV=2 - [CUL7_HUMAN]	0	1.94	1	1	1	1	1.99309e+07	1698	191.04	5.87158
Q9Y238	Deleted in lung and esophageal cancer protein 1 OS=Homo sapiens OX=9606 GN=DLEC1 PE=1 SV=2 - [DLEC1_HUMAN]	0	3.76	1	1	1	1		1755	195.559	6.32861
P07992	DNA excision repair protein ERCC-1 OS=Homo sapiens OX=9606 GN=ERCC1 PE=1 SV=1 - [ERCC1_HUMAN]	0	9.76	1	1	1	1	47172466	297	32.5419	6.25244
P62508	Estrogen-related receptor gamma OS=Homo sapiens OX=9606 GN=ESRRG PE=1 SV=1 - [ERR3_HUMAN]	0	8.08	1	1	1	1	236660376	458	51.2726	6.48096
Q9NYQ8	Protocadherin Fat 2 OS=Homo sapiens OX=9606 GN=FAT2 PE=1 SV=2 - [FAT2_HUMAN]	0	1.17	1	1	1	1		4349	479.018	5.16064
P10071	Transcriptional activator GLI3 OS=Homo sapiens OX=9606 GN=GLI3 PE=1 SV=6 - [GLI3_HUMAN]	0	3.86	1	1	1	1		1580	169.757	7.40088
Q92990	Glomulin OS=Homo sapiens OX=9606 GN=GLMN PE=1 SV=2 - [GLMN_HUMAN]	0	5.56	1	1	1	1	27277507	594	68.1646	5.32568
Q7Z2K8	G protein-regulated inducer of neurite outgrowth 1 OS=Homo sapiens OX=9606 GN=GPRIN1 PE=1 SV=2 - [GRIN1_HUMAN]	0	6.35	1	1	1	1		1008	102.336	8.06006
O60269	G protein-regulated inducer of neurite outgrowth 2 OS=Homo sapiens OX=9606 GN=GPRIN2 PE=1 SV=2 - [GRIN2_HUMAN]	0	7.86	1	1	1	1		458	47.4204	6.7417
Q9Y4D8	Probable E3 ubiquitin-protein ligase HECTD4 OS=Homo sapiens OX=9606 GN=HECTD4 PE=1 SV=5 - [HECD4_HUMAN]	0	0.75	1	1	1	1		3996	439.065	6.18896
O95714	E3 ubiquitin-protein ligase HERC2 OS=Homo sapiens OX=9606 GN=HERC2 PE=1 SV=2 - [HERC2_HUMAN]	0	0.77	1	1	1	1		4834	526.895	6.27783
Q9BSE4	Homocysteine-responsive endoplasmic reticulum-resident ubiquitin-like domain member 2 protein OS=Homo sapiens OX=9606 GN=HERPUD2 PE=1 SV=2 - [HERP2_HUMAN]	0	14.04	1	1	1	3		406	45.1187	5.05908
Q9Y4L1	Hypoxia up-regulated protein 1 OS=Homo sapiens OX=9606 GN=HYOU1 PE=1 SV=1 - [HYOU1_HUMAN]	0	3.8	1	1	1	1	1.28887e+07	999	111.266	5.22412
Q96DU7	Inositol-trisphosphate 3-kinase C OS=Homo sapiens OX=9606 GN=ITPKC PE=1 SV=1 - [IP3KC_HUMAN]	0	5.56	1	1	1	1	872030516	683	75.1604	5.13525
Q5JYT7	Uncharacterized protein KIAA1755 OS=Homo sapiens OX=9606 GN=KIAA1755 PE=2 SV=2 - [K1755_HUMAN]	0	2.75	1	1	1	1	8429977	1200	130.765	6.3667
A8MYU2	Potassium channel subfamily U member 1 OS=Homo sapiens OX=9606 GN=KCNU1 PE=1 SV=2 - [KCNU1_HUMAN]	0	4.35	1	1	1	1	47513797	1149	129.46	7.82568
Q2M2Z5	Centrosomal protein kizuna OS=Homo sapiens OX=9606 GN=KIZ PE=1 SV=2 - [KIZ_HUMAN]	0	5.35	1	1	1	1		673	75.065	5.61768
Q13351	Krueppel-like factor 1 OS=Homo sapiens OX=9606 GN=KLF1 PE=1 SV=1 - [KLF1_HUMAN]	0	12.15	1	1	1	1		362	38.1968	7.13721
Q99732	Lipopolysaccharide-induced tumor necrosis factor-alpha factor OS=Homo sapiens OX=9606 GN=LITAF PE=1 SV=2 - [LITAF_HUMAN]	0	26.09	1	1	1	1		161	17.0951	6.44287
Q68CR7	Leucine-rich repeat-containing protein 66 OS=Homo sapiens OX=9606 GN=LRRC66 PE=2 SV=1 - [LRC66_HUMAN]	0	6.93	1	1	1	1		880	97.7167	6.45557
O43283	Mitogen-activated protein kinase kinase kinase 13 OS=Homo sapiens OX=9606 GN=MAP3K13 PE=1 SV=1 - [M3K13_HUMAN]	0	7.56	1	1	1	1		966	108.228	6.49365
O60732	Melanoma-associated antigen C1 OS=Homo sapiens OX=9606 GN=MAGEC1 PE=1 SV=3 - [MAGC1_HUMAN]	0	3.77	1	1	1	1	7.22818e+06	1142	123.568	4.29736
O60307	Microtubule-associated serine/threonine-protein kinase 3 OS=Homo sapiens OX=9606 GN=MAST3 PE=1 SV=2 - [MAST3_HUMAN]	0	2.37	1	1	1	1	6.56963e+07	1309	143.049	8.06006
Q8N594	MPN domain-containing protein OS=Homo sapiens OX=9606 GN=MPND PE=1 SV=1 - [MPND_HUMAN]	0	10.4	1	1	1	2	136625811	471	50.6303	5.71924
Q9HC84	Mucin-5B OS=Homo sapiens OX=9606 GN=MUC5B PE=1 SV=3 - [MUC5B_HUMAN]	0	0.59	1	1	1	2		5762	595.96	6.63916
O14513	Nck-associated protein 5 OS=Homo sapiens OX=9606 GN=NCKAP5 PE=1 SV=2 - [NCKP5_HUMAN]	0	1.83	1	1	1	1	2.99969e+07	1909	208.409	8.07471
Q15788	Nuclear receptor coactivator 1 OS=Homo sapiens OX=9606 GN=NCOA1 PE=1 SV=3 - [NCOA1_HUMAN]	0	2.91	1	1	1	2	5.14845e+06	1441	156.658	6.20166
Q6UWY5	Olfactomedin-like protein 1 OS=Homo sapiens OX=9606 GN=OLFML1 PE=1 SV=2 - [OLFL1_HUMAN]	0	12.69	1	1	1	1	1.36039e+07	402	45.9214	8.08936
Q6IE37	Ovostatin homolog 1 OS=Homo sapiens OX=9606 GN=OVOS1 PE=2 SV=2 - [OVOS1_HUMAN]	0	3.46	1	1	1	1	65306308	1185	134.414	5.2876
Q9HB19	Pleckstrin homology domain-containing family A member 2 OS=Homo sapiens OX=9606 GN=PLEKHA2 PE=1 SV=2 - [PKHA2_HUMAN]	0	6.59	1	1	1	1		425	47.225	8.66064
Q8WY50	Placenta-specific protein 4 OS=Homo sapiens OX=9606 GN=PLAC4 PE=2 SV=2 - [PLAC4_HUMAN]	0	34.67	1	1	1	1		150	16.6696	7.57666
Q9P212	1-phosphatidylinositol 4,5-bisphosphate phosphodiesterase epsilon-1 OS=Homo sapiens OX=9606 GN=PLCE1 PE=1 SV=3 - [PLCE1_HUMAN]	0	1.3	1	1	1	1	21456706	2302	258.551	6.48096
Q96Q06	Perilipin-4 OS=Homo sapiens OX=9606 GN=PLIN4 PE=1 SV=2 - [PLIN4_HUMAN]	0	2.51	1	1	1	1		1357	134.349	8.73389
O43157	Plexin-B1 OS=Homo sapiens OX=9606 GN=PLXNB1 PE=1 SV=3 - [PLXB1_HUMAN]	0	1.64	1	1	1	1		2135	232.151	5.49072
Q6ZRP7	Sulfhydryl oxidase 2 OS=Homo sapiens OX=9606 GN=QSOX2 PE=1 SV=3 - [QSOX2_HUMAN]	0	7.59	1	1	1	2	2.13892e+06	698	77.4796	7.72314
P49792	E3 SUMO-protein ligase RanBP2 OS=Homo sapiens OX=9606 GN=RANBP2 PE=1 SV=2 - [RBP2_HUMAN]	0	1.02	1	1	1	1	3.40272e+06	3224	357.974	6.20166
Q13950	Runt-related transcription factor 2 OS=Homo sapiens OX=9606 GN=RUNX2 PE=1 SV=2 - [RUNX2_HUMAN]	0	8.25	1	1	1	1		521	56.6126	8.85107
A0PJK1	Sodium/glucose cotransporter 5 OS=Homo sapiens OX=9606 GN=SLC5A10 PE=1 SV=2 - [SC5AA_HUMAN]	0	12.92	1	1	1	1		596	64.3005	7.60596
Q9UGP8	Translocation protein SEC63 homolog OS=Homo sapiens OX=9606 GN=SEC63 PE=1 SV=2 - [SEC63_HUMAN]	0	3.82	1	1	1	1	6.82365e+06	760	87.9416	5.31299
O43255	E3 ubiquitin-protein ligase SIAH2 OS=Homo sapiens OX=9606 GN=SIAH2 PE=1 SV=1 - [SIAH2_HUMAN]	0	12.35	1	1	1	1		324	34.5918	7.12256
Q96ST3	Paired amphipathic helix protein Sin3a OS=Homo sapiens OX=9606 GN=SIN3A PE=1 SV=2 - [SIN3A_HUMAN]	0	2.12	1	1	1	1	1.20668e+07	1273	145.085	7.25439
Q6P1X5	Transcription initiation factor TFIID subunit 2 OS=Homo sapiens OX=9606 GN=TAF2 PE=1 SV=3 - [TAF2_HUMAN]	0	2.67	1	1	1	1	5513472	1199	136.883	8.19189
Q96AE7	Tetratricopeptide repeat protein 17 OS=Homo sapiens OX=9606 GN=TTC17 PE=1 SV=1 - [TTC17_HUMAN]	0	3.51	1	1	1	1		1141	129.477	6.58057
A6NLU5	V-set and transmembrane domain-containing protein 2B OS=Homo sapiens OX=9606 GN=VSTM2B PE=3 SV=2 - [VTM2B_HUMAN]	0	17.19	1	1	1	1	9.06864e+06	285	30.2786	8.07471
Q8N2E2	von Willebrand factor D and EGF domain-containing protein OS=Homo sapiens OX=9606 GN=VWDE PE=2 SV=4 - [VWDE_HUMAN]	0	3.21	1	1	1	1		1590	176.664	5.65576
O43516	WAS/WASL-interacting protein family member 1 OS=Homo sapiens OX=9606 GN=WIPF1 PE=1 SV=3 - [WIPF1_HUMAN]	0	6.56	1	1	1	1		503	51.2274	11.4731
Q9ULM3	YEATS domain-containing protein 2 OS=Homo sapiens OX=9606 GN=YEATS2 PE=1 SV=2 - [YETS2_HUMAN]	0	3.23	1	1	1	1	1.14124e+07	1422	150.689	8.98291
Q6AHZ1	Zinc finger protein 518A OS=Homo sapiens OX=9606 GN=ZNF518A PE=1 SV=2 - [Z518A_HUMAN]	0	2.49	1	1	1	1	44811527	1483	166.676	9.27588
P52746	Zinc finger protein 142 OS=Homo sapiens OX=9606 GN=ZNF142 PE=1 SV=4 - [ZN142_HUMAN]	0	2.43	1	1	1	1	6.95139e+07	1687	187.758	7.91357
Q9ULT6	E3 ubiquitin-protein ligase ZNRF3 OS=Homo sapiens OX=9606 GN=ZNRF3 PE=1 SV=3 - [ZNRF3_HUMAN]	0	4.81	1	1	1	1	7.1476e+06	936	100.51	7.84033
Q9H0D2	Zinc finger protein 541 OS=Homo sapiens OX=9606 GN=ZNF541 PE=1 SV=3 - [ZN541_HUMAN]	0	1.93	1	1	1	1	1.01842e+07	1346	145.496	7.95752
D6REC4	Cilia- and flagella-associated protein 99 OS=Homo sapiens OX=9606 GN=CFAP99 PE=3 SV=1 - [CFA99_HUMAN]	0	7.84	1	1	1	1	1.5458e+07	459	52.2607	10.5503
Q02505	Mucin-3A OS=Homo sapiens OX=9606 GN=MUC3A PE=1 SV=3 - [MUC3A_HUMAN]	0	1.2	1	1	1	1	3.7099e+07	3323	344.914	5.2876
A0A0J9YWL9	Putative testis-expressed protein 13C OS=Homo sapiens OX=9606 GN=TEX13C PE=5 SV=1 - [TX13C_HUMAN]	0	3.73	1	1	1	1	836688	993	109.735	8.79248
Q9ULD5	Zinc finger protein 777 OS=Homo sapiens OX=9606 GN=ZNF777 PE=1 SV=3 - [ZN777_HUMAN]	0	4.21	1	1	1	1	865901	831	93.7032	6.60986
Q86VX9	Vacuolar fusion protein MON1 homolog A OS=Homo sapiens OX=9606 GN=MON1A PE=1 SV=3 - [MON1A_HUMAN]	0	8.59	1	1	1	1	1.19806e+07	652	72.8491	8.17725
P02751	Fibronectin OS=Homo sapiens OX=9606 GN=FN1 PE=1 SV=5 - [FINC_HUMAN]	0	1.78	1	1	1	1		2477	272.15	5.50342
Q13505	Metaxin-1 OS=Homo sapiens OX=9606 GN=MTX1 PE=1 SV=3 - [MTX1_HUMAN]	0	7.51	1	1	1	1		466	51.4306	9.78857
Q8TEK3	Histone-lysine N-methyltransferase, H3 lysine-79 specific OS=Homo sapiens OX=9606 GN=DOT1L PE=1 SV=3 - [DOT1L_HUMAN]	0	2.6	1	1	1	1		1537	164.755	9.18799
Q6ZWJ8	Kielin/chordin-like protein OS=Homo sapiens OX=9606 GN=KCP PE=2 SV=3 - [KCP_HUMAN]	0	4.08	1	1	1	1	3.13421e+07	1568	166.82	5.80811

## Sheet: Healthy2
Accession	Description	Score	Coverage	# Proteins	# Unique Peptides	# Peptides	# PSMs	Area	# AAs	MW [kDa]	calc. pI
P02452	Collagen alpha-1(I) chain OS=Homo sapiens OX=9606 GN=COL1A1 PE=1 SV=5 - [CO1A1_HUMAN]	2806.62	46.93	12	193	202	818	5.51463e+09	1464	138.857	5.79541
P07911	Uromodulin OS=Homo sapiens OX=9606 GN=UMOD PE=1 SV=1 - [UROM_HUMAN]	2697.17	12.19	1	56	56	912	5.86417e+09	640	69.7144	5.23682
P02768	Albumin OS=Homo sapiens OX=9606 GN=ALB PE=1 SV=2 - [ALBU_HUMAN]	1765.83	10.51	1	13	13	469	1.95826e+09	609	69.3215	6.27783
P02760	Protein AMBP OS=Homo sapiens OX=9606 GN=AMBP PE=1 SV=1 - [AMBP_HUMAN]	859.407	17.61	1	27	27	239	9.00113e+08	352	38.974	6.25244
P02461	Collagen alpha-1(III) chain OS=Homo sapiens OX=9606 GN=COL3A1 PE=1 SV=4 - [CO3A1_HUMAN]	621.502	50.41	11	84	88	197	1.4359e+09	1466	138.479	6.60986
P10451	Osteopontin OS=Homo sapiens OX=9606 GN=SPP1 PE=1 SV=1 - [OSTP_HUMAN]	495.395	47.77	1	62	62	123	6.81172e+08	314	35.4012	4.57666
P01042	Kininogen-1 OS=Homo sapiens OX=9606 GN=KNG1 PE=1 SV=2 - [KNG1_HUMAN]	439.444	13.2	1	22	22	135	4.76372e+08	644	71.9122	6.81494
Q96FE7	Phosphoinositide-3-kinase-interacting protein 1 OS=Homo sapiens OX=9606 GN=PIK3IP1 PE=1 SV=2 - [P3IP1_HUMAN]	378.713	10.65	1	8	8	129	5.86829e+07	263	28.2299	5.0083
P41222	Prostaglandin-H2 D-isomerase OS=Homo sapiens OX=9606 GN=PTGDS PE=1 SV=1 - [PTGDS_HUMAN]	348.581	32.63	1	13	13	80	2.66329e+08	190	21.0153	7.79639
P01344	Insulin-like growth factor II OS=Homo sapiens OX=9606 GN=IGF2 PE=1 SV=1 - [IGF2_HUMAN]	290.715	12.78	1	7	7	95	2.41433e+08	180	20.1273	9.31982
P08123	Collagen alpha-2(I) chain OS=Homo sapiens OX=9606 GN=COL1A2 PE=1 SV=7 - [CO1A2_HUMAN]	276.015	40.34	11	55	56	86	3.28049e+08	1366	129.235	8.95361
P02671	Fibrinogen alpha chain OS=Homo sapiens OX=9606 GN=FGA PE=1 SV=2 - [FIBA_HUMAN]	265.958	7.27	1	20	20	61	2.49776e+09	866	94.9144	6.01123
P01833	Polymeric immunoglobulin receptor OS=Homo sapiens OX=9606 GN=PIGR PE=1 SV=4 - [PIGR_HUMAN]	260.966	11.65	1	25	25	53	7.337e+08	764	83.2317	5.74463
P39060	Collagen alpha-1(XVIII) chain OS=Homo sapiens OX=9606 GN=COL18A1 PE=1 SV=5 - [COIA1_HUMAN]	184.491	7.41	11	9	12	59	6.2875e+07	1754	178.077	6.01123
P69905	Hemoglobin subunit alpha OS=Homo sapiens OX=9606 GN=HBA1 PE=1 SV=2 - [HBA_HUMAN]	184.267	80.99	1	28	28	45	5.86419e+08	142	15.2479	8.67529
P68871	Hemoglobin subunit beta OS=Homo sapiens OX=9606 GN=HBB PE=1 SV=2 - [HBB_HUMAN]	171.704	70.75	5	13	13	49	1.30328e+08	147	15.9883	7.28369
P14209	CD99 antigen OS=Homo sapiens OX=9606 GN=CD99 PE=1 SV=1 - [CD99_HUMAN]	161.132	43.24	1	25	25	44	2.59035e+08	185	18.8363	4.75439
P02458	Collagen alpha-1(II) chain OS=Homo sapiens OX=9606 GN=COL2A1 PE=1 SV=3 - [CO2A1_HUMAN]	106.079	27.77	11	21	24	40	8.44241e+08	1487	141.699	6.91748
Q8WVN6	Secreted and transmembrane protein 1 OS=Homo sapiens OX=9606 GN=SECTM1 PE=1 SV=2 - [SCTM1_HUMAN]	101.537	25.4	1	12	12	24	2.99024e+08	248	27.0217	7.43018
O15240	Neurosecretory protein VGF OS=Homo sapiens OX=9606 GN=VGF PE=1 SV=2 - [VGF_HUMAN]	82.0912	6.34	1	6	6	15	1.67695e+08	615	67.2176	4.77979
P10909	Clusterin OS=Homo sapiens OX=9606 GN=CLU PE=1 SV=1 - [CLUS_HUMAN]	67.9924	22.05	1	11	11	20	1.12651e+08	449	52.461	6.26514
P25311	Zinc-alpha-2-glycoprotein OS=Homo sapiens OX=9606 GN=AZGP1 PE=1 SV=2 - [ZA2G_HUMAN]	53.3643	21.81	1	5	5	13	2.24635e+08	298	34.2371	6.04932
P25940	Collagen alpha-3(V) chain OS=Homo sapiens OX=9606 GN=COL5A3 PE=1 SV=3 - [CO5A3_HUMAN]	50.3375	16.05	13	14	16	21	1.2726e+08	1745	172.016	6.87354
P05997	Collagen alpha-2(V) chain OS=Homo sapiens OX=9606 GN=COL5A2 PE=1 SV=3 - [CO5A2_HUMAN]	46.0728	18.68	13	10	12	18	8.71069e+07	1499	144.821	6.45557
Q14031	Collagen alpha-6(IV) chain OS=Homo sapiens OX=9606 GN=COL4A6 PE=1 SV=3 - [CO4A6_HUMAN]	44.9769	5.68	13	3	6	19	3.2517e+07	1691	163.704	9.20264
Q14993	Collagen alpha-1(XIX) chain OS=Homo sapiens OX=9606 GN=COL19A1 PE=1 SV=3 - [COJA1_HUMAN]	44.6522	6.57	11	3	5	19	9.41086e+07	1142	115.149	8.32373
P04070	Vitamin K-dependent protein C OS=Homo sapiens OX=9606 GN=PROC PE=1 SV=1 - [PROC_HUMAN]	38.8506	4.56	1	4	4	13	8.17381e+07	461	52.0375	6.27783
Q9ULL5	Proline-rich protein 12 OS=Homo sapiens OX=9606 GN=PRR12 PE=1 SV=3 - [PRR12_HUMAN]	37.9595	7.71	92	5	9	15	8.99805e+07	2036	210.914	7.86963
P06702	Protein S100-A9 OS=Homo sapiens OX=9606 GN=S100A9 PE=1 SV=1 - [S10A9_HUMAN]	35.3681	62.28	1	9	9	12	2.47766e+07	114	13.2335	6.12549
P46379	Large proline-rich protein BAG6 OS=Homo sapiens OX=9606 GN=BAG6 PE=1 SV=2 - [BAG6_HUMAN]	34.459	13.34	83	5	8	14	4.39529e+07	1132	119.334	5.60498
P12107	Collagen alpha-1(XI) chain OS=Homo sapiens OX=9606 GN=COL11A1 PE=1 SV=4 - [COBA1_HUMAN]	34.3682	13.57	1	8	8	10	3.97487e+07	1806	180.954	5.17334
Q5TAT6	Collagen alpha-1(XIII) chain OS=Homo sapiens OX=9606 GN=COL13A1 PE=1 SV=1 - [CODA1_HUMAN]	34.2312	11.16	11	4	5	14	2.50695e+07	717	69.9066	9.17334
P13942	Collagen alpha-2(XI) chain OS=Homo sapiens OX=9606 GN=COL11A2 PE=1 SV=5 - [COBA2_HUMAN]	34.0998	16.19	1	8	8	10	7.12304e+07	1736	171.686	6.21436
Q9HBB8	Cadherin-related family member 5 OS=Homo sapiens OX=9606 GN=CDHR5 PE=1 SV=3 - [CDHR5_HUMAN]	33.7131	15.27	1	7	7	11	1.2843e+08	845	88.1687	4.93213
Q96EP5	DAZ-associated protein 1 OS=Homo sapiens OX=9606 GN=DAZAP1 PE=1 SV=1 - [DAZP1_HUMAN]	33.5027	8.85	1	1	1	11	2.46311e+08	407	43.3561	8.55811
P05109	Protein S100-A8 OS=Homo sapiens OX=9606 GN=S100A8 PE=1 SV=1 - [S10A8_HUMAN]	31.1126	51.61	1	5	5	8	4.03977e+07	93	10.8276	7.03467
P0DOY2	Immunoglobulin lambda constant 2 OS=Homo sapiens OX=9606 GN=IGLC2 PE=1 SV=1 - [IGLC2_HUMAN]	31.1065	30.19	2	1	1	5	1.34894e+08	106	11.2865	7.23975
O15047	Histone-lysine N-methyltransferase SETD1A OS=Homo sapiens OX=9606 GN=SETD1A PE=1 SV=3 - [SET1A_HUMAN]	30.0929	7.03	83	3	6	13	6.01297e+07	1707	185.92	5.13525
P06870	Kallikrein-1 OS=Homo sapiens OX=9606 GN=KLK1 PE=1 SV=2 - [KLK1_HUMAN]	30.0052	4.96	1	2	2	14	2.84092e+07	262	28.8709	4.83057
Q8N3D4	EH domain-binding protein 1-like protein 1 OS=Homo sapiens OX=9606 GN=EHBP1L1 PE=1 SV=2 - [EH1L1_HUMAN]	29.7589	2.56	1	2	2	9	581963394	1523	161.756	4.83057
P02765	Alpha-2-HS-glycoprotein OS=Homo sapiens OX=9606 GN=AHSG PE=1 SV=2 - [FETUA_HUMAN]	29.343	10.63	1	5	5	9	5.20172e+07	367	39.3157	5.71924
Q01955	Collagen alpha-3(IV) chain OS=Homo sapiens OX=9606 GN=COL4A3 PE=1 SV=3 - [CO4A3_HUMAN]	29.058	8.56	11	6	7	11	1.72542e+08	1670	161.711	9.15869
Q14050	Collagen alpha-3(IX) chain OS=Homo sapiens OX=9606 GN=COL9A3 PE=1 SV=2 - [CO9A3_HUMAN]	28.6631	23.39	11	6	7	10	8.28774e+07	684	63.5771	7.6792
P12830	Cadherin-1 OS=Homo sapiens OX=9606 GN=CDH1 PE=1 SV=3 - [CADH1_HUMAN]	28.3086	2.83	1	2	2	8	1.54465e+08	882	97.3959	4.729
P08572	Collagen alpha-2(IV) chain OS=Homo sapiens OX=9606 GN=COL4A2 PE=1 SV=4 - [CO4A2_HUMAN]	28.1932	7.89	2	5	7	12	1.92795e+08	1712	167.449	8.66064
Q8N196	Homeobox protein SIX5 OS=Homo sapiens OX=9606 GN=SIX5 PE=1 SV=3 - [SIX5_HUMAN]	28.1147	10.28	1	4	4	10	6.05695e+07	739	74.5158	4.95752
Q96S59	Ran-binding protein 9 OS=Homo sapiens OX=9606 GN=RANBP9 PE=1 SV=1 - [RANB9_HUMAN]	27.0758	10.97	83	1	4	10	4.3064e+07	729	77.798	6.78564
A0A0J9YXQ4	Paraneoplastic antigen Ma6E OS=Homo sapiens OX=9606 GN=PNMA6E PE=4 SV=1 - [PMA6E_HUMAN]	27.0112	11.44	1	5	5	10	1.79005e+08	647	65.115	4.62744
Q01851	POU domain, class 4, transcription factor 1 OS=Homo sapiens OX=9606 GN=POU4F1 PE=1 SV=4 - [PO4F1_HUMAN]	26.9526	15.04	1	7	7	8	1.8356e+08	419	42.6705	9.01221
Q86Y38	Xylosyltransferase 1 OS=Homo sapiens OX=9606 GN=XYLT1 PE=1 SV=1 - [XYLT1_HUMAN]	26.919	2.29	1	3	3	7	8.7434e+07	959	107.501	9.21729
P19823	Inter-alpha-trypsin inhibitor heavy chain H2 OS=Homo sapiens OX=9606 GN=ITIH2 PE=1 SV=2 - [ITIH2_HUMAN]	26.373	2.33	1	2	2	7	2.70353e+07	946	106.397	6.85889
P12109	Collagen alpha-1(VI) chain OS=Homo sapiens OX=9606 GN=COL6A1 PE=1 SV=3 - [CO6A1_HUMAN]	25.7487	11.96	1	4	4	6	1.84557e+07	1028	108.462	5.42725
P20908	Collagen alpha-1(V) chain OS=Homo sapiens OX=9606 GN=COL5A1 PE=1 SV=3 - [CO5A1_HUMAN]	25.7486	8.81	11	6	7	11	1.74979e+08	1838	183.447	5.05908
O15054	Lysine-specific demethylase 6B OS=Homo sapiens OX=9606 GN=KDM6B PE=1 SV=4 - [KDM6B_HUMAN]	25.5688	2.5	92	1	5	11	2.98549e+07	1643	176.523	8.54346
O75444	Transcription factor Maf OS=Homo sapiens OX=9606 GN=MAF PE=1 SV=2 - [MAF_HUMAN]	24.7383	21.18	1	8	8	8	1.02626e+08	373	38.4687	6.93213
Q02388	Collagen alpha-1(VII) chain OS=Homo sapiens OX=9606 GN=COL7A1 PE=1 SV=2 - [CO7A1_HUMAN]	24.082	5.81	1	4	8	11	1.46308e+08	2944	295.041	6.26514
O14514	Adhesion G protein-coupled receptor B1 OS=Homo sapiens OX=9606 GN=ADGRB1 PE=1 SV=2 - [AGRB1_HUMAN]	24.0151	2.71	83	1	4	10	2.89879e+07	1584	173.39	7.88428
Q8TF30	WASP homolog-associated protein with actin, membranes and microtubules OS=Homo sapiens OX=9606 GN=WHAMM PE=1 SV=2 - [WHAMM_HUMAN]	24.0086	5.44	83	1	4	10	2.89879e+07	809	90.8677	7.07861
O95466	Formin-like protein 1 OS=Homo sapiens OX=9606 GN=FMNL1 PE=1 SV=3 - [FMNL1_HUMAN]	23.6168	4.64	83	1	4	10	5.98044e+07	1100	121.777	5.71924
P01040	Cystatin-A OS=Homo sapiens OX=9606 GN=CSTA PE=1 SV=1 - [CYTA_HUMAN]	23.4585	45.92	1	4	4	7	1.15651e+08	98	10.9997	5.50342
Q15911	Zinc finger homeobox protein 3 OS=Homo sapiens OX=9606 GN=ZFHX3 PE=1 SV=2 - [ZFHX3_HUMAN]	23.007	1.03	83	1	4	10	5.12289e+07	3703	404.165	6.20166
Q9Y6W5	Wiskott-Aldrich syndrome protein family member 2 OS=Homo sapiens OX=9606 GN=WASF2 PE=1 SV=3 - [WASF2_HUMAN]	22.6545	10.24	50	1	3	9	3.8306e+07	498	54.2504	5.52881
Q9UKN1	Mucin-12 OS=Homo sapiens OX=9606 GN=MUC12 PE=1 SV=2 - [MUC12_HUMAN]	22.5395	6.26	1	7	7	7	85851450	5478	557.831	5.5542
P20849	Collagen alpha-1(IX) chain OS=Homo sapiens OX=9606 GN=COL9A1 PE=1 SV=3 - [CO9A1_HUMAN]	22.4597	14.88	12	3	5	9	1.08975e+08	921	91.8125	8.71924
Q9BYN7	Zinc finger protein 341 OS=Homo sapiens OX=9606 GN=ZNF341 PE=1 SV=2 - [ZN341_HUMAN]	22.3775	4.45	59	1	4	10	7.96481e+07	854	92.6686	8.86572
P0DMQ9	Putative uncharacterized protein C8orf89 OS=Homo sapiens OX=9606 GN=C8orf89 PE=2 SV=1 - [CH089_HUMAN]	21.7156	14.29	1	1	1	9	3.26426e+07	161	18.1486	9.43701
Q9UHG2	ProSAAS OS=Homo sapiens OX=9606 GN=PCSK1N PE=1 SV=1 - [PCS1N_HUMAN]	21.5709	16.92	1	5	5	7	1.93177e+07	260	27.3558	6.62451
O75594	Peptidoglycan recognition protein 1 OS=Homo sapiens OX=9606 GN=PGLYRP1 PE=1 SV=1 - [PGRP1_HUMAN]	21.2022	26.02	1	4	4	6	3.16112e+07	196	21.7167	8.5874
P98160	Basement membrane-specific heparan sulfate proteoglycan core protein OS=Homo sapiens OX=9606 GN=HSPG2 PE=1 SV=4 - [PGBM_HUMAN]	20.707	1.3	1	3	3	9	9.29215e+07	4391	468.532	6.50732
Q9UNN8	Endothelial protein C receptor OS=Homo sapiens OX=9606 GN=PROCR PE=1 SV=1 - [EPCR_HUMAN]	20.6102	7.56	1	3	3	6	1.21656e+08	238	26.6546	7.18115
Q8NFW1	Collagen alpha-1(XXII) chain OS=Homo sapiens OX=9606 GN=COL22A1 PE=2 SV=2 - [COMA1_HUMAN]	20.5872	11.25	2	6	7	8	1.2367e+08	1626	161.046	7.2251
Q8N377	Putative uncharacterized protein LOC387726 OS=Homo sapiens OX=9606 PE=5 SV=2 - [YJ004_HUMAN]	20.4703	41.77	1	5	5	6	9.65495e+07	158	15.5884	7.69385
Q86UP3	Zinc finger homeobox protein 4 OS=Homo sapiens OX=9606 GN=ZFHX4 PE=1 SV=1 - [ZFHX4_HUMAN]	20.3133	2.38	83	1	4	10	2.89879e+07	3567	393.482	6.3667
P01009	Alpha-1-antitrypsin OS=Homo sapiens OX=9606 GN=SERPINA1 PE=1 SV=3 - [A1AT_HUMAN]	20.1727	20.57	2	5	5	7	3.3292e+07	418	46.707	5.59229
Q92945	Far upstream element-binding protein 2 OS=Homo sapiens OX=9606 GN=KHSRP PE=1 SV=4 - [FUBP2_HUMAN]	19.9618	13.08	1	4	4	6	6.70754e+08	711	73.07	7.29834
Q5VWQ8	Disabled homolog 2-interacting protein OS=Homo sapiens OX=9606 GN=DAB2IP PE=1 SV=2 - [DAB2P_HUMAN]	19.6932	2.78	50	1	3	9	3.69181e+07	1189	131.543	8.71924
O00264	Membrane-associated progesterone receptor component 1 OS=Homo sapiens OX=9606 GN=PGRMC1 PE=1 SV=3 - [PGRC1_HUMAN]	19.3718	7.69	1	3	3	6	3.38742e+07	195	21.6578	4.70361
Q14055	Collagen alpha-2(IX) chain OS=Homo sapiens OX=9606 GN=COL9A2 PE=1 SV=2 - [CO9A2_HUMAN]	19.0209	14.22	11	3	4	8	9.67112e+07	689	65.0909	9.17334
Q86Y22	Collagen alpha-1(XXIII) chain OS=Homo sapiens OX=9606 GN=COL23A1 PE=1 SV=1 - [CONA1_HUMAN]	18.9671	15.56	11	4	5	8	3.61969e+07	540	51.9123	7.25439
P24928	DNA-directed RNA polymerase II subunit RPB1 OS=Homo sapiens OX=9606 GN=POLR2A PE=1 SV=2 - [RPB1_HUMAN]	18.6897	6.65	1	4	4	4	6.82897e+07	1970	217.039	7.37158
Q17RW2	Collagen alpha-1(XXIV) chain OS=Homo sapiens OX=9606 GN=COL24A1 PE=1 SV=2 - [COOA1_HUMAN]	18.6178	3.62	1	2	3	8	1.60594e+08	1714	175.388	8.26514
Q03692	Collagen alpha-1(X) chain OS=Homo sapiens OX=9606 GN=COL10A1 PE=1 SV=2 - [COAA1_HUMAN]	18.3067	13.09	11	2	3	6	3.70371e+07	680	66.1168	9.67139
Q14624	Inter-alpha-trypsin inhibitor heavy chain H4 OS=Homo sapiens OX=9606 GN=ITIH4 PE=1 SV=4 - [ITIH4_HUMAN]	17.9309	2.9	1	5	5	6	4.96013e+07	930	103.293	6.97607
Q10571	Transcriptional activator MN1 OS=Homo sapiens OX=9606 GN=MN1 PE=1 SV=3 - [MN1_HUMAN]	17.9219	9.92	1	6	6	6	6.60374e+07	1320	135.917	6.7124
Q96A83	Collagen alpha-1(XXVI) chain OS=Homo sapiens OX=9606 GN=COL26A1 PE=1 SV=1 - [COQA1_HUMAN]	17.6337	10.43	12	2	4	8	8.29592e+07	441	45.3526	7.31299
O15355	Protein phosphatase 1G OS=Homo sapiens OX=9606 GN=PPM1G PE=1 SV=1 - [PPM1G_HUMAN]	17.5039	10.81	1	3	3	6	4.05418e+07	546	59.2347	4.36084
P0CG48	Polyubiquitin-C OS=Homo sapiens OX=9606 GN=UBC PE=1 SV=3 - [UBC_HUMAN]	17.5007	94.6	4	1	1	3	6.83615e+08	685	76.9915	7.66455
P29400	Collagen alpha-5(IV) chain OS=Homo sapiens OX=9606 GN=COL4A5 PE=1 SV=2 - [CO4A5_HUMAN]	17.4963	12.88	1	6	7	8	1.06772e+08	1685	160.943	7.62061
Q07092	Collagen alpha-1(XVI) chain OS=Homo sapiens OX=9606 GN=COL16A1 PE=1 SV=2 - [COGA1_HUMAN]	17.4501	10.72	1	5	5	5	1.34888e+08	1604	157.653	7.84033
P39059	Collagen alpha-1(XV) chain OS=Homo sapiens OX=9606 GN=COL15A1 PE=1 SV=2 - [COFA1_HUMAN]	17.0395	8.57	11	3	4	7	3.33006e+07	1388	141.632	4.99561
Q96JG9	Zinc finger protein 469 OS=Homo sapiens OX=9606 GN=ZNF469 PE=2 SV=3 - [ZN469_HUMAN]	16.9616	4.18	1	5	5	5	1.35133e+08	3925	409.949	7.72314
P35658	Nuclear pore complex protein Nup214 OS=Homo sapiens OX=9606 GN=NUP214 PE=1 SV=2 - [NU214_HUMAN]	16.7124	7.27	1	5	5	5	5.8324e+07	2090	213.488	7.47412
P19827	Inter-alpha-trypsin inhibitor heavy chain H1 OS=Homo sapiens OX=9606 GN=ITIH1 PE=1 SV=3 - [ITIH1_HUMAN]	16.041	2.96	1	4	4	6	1.54186e+08	911	101.326	6.78564
Q9H4A3	Serine/threonine-protein kinase WNK1 OS=Homo sapiens OX=9606 GN=WNK1 PE=1 SV=2 - [WNK1_HUMAN]	15.9268	1.85	1	2	2	4	110588064	2382	250.64	6.34131
P35247	Pulmonary surfactant-associated protein D OS=Homo sapiens OX=9606 GN=SFTPD PE=1 SV=3 - [SFTPD_HUMAN]	15.7328	11.73	1	3	3	6	8.73585e+07	375	37.7047	6.59521
P98177	Forkhead box protein O4 OS=Homo sapiens OX=9606 GN=FOXO4 PE=1 SV=5 - [FOXO4_HUMAN]	15.3227	14.85	1	1	1	3	102417084	505	53.6508	5.24951
P25067	Collagen alpha-2(VIII) chain OS=Homo sapiens OX=9606 GN=COL8A2 PE=1 SV=2 - [CO8A2_HUMAN]	15.1869	15.08	11	2	3	6	5.59919e+07	703	67.2023	8.98291
P15309	Prostatic acid phosphatase OS=Homo sapiens OX=9606 GN=ACP3 PE=1 SV=3 - [PPAP_HUMAN]	15.1689	7.25	1	2	2	3	4.94865e+07	386	44.5375	6.23975
Q969V6	Myocardin-related transcription factor A OS=Homo sapiens OX=9606 GN=MRTFA PE=1 SV=1 - [MRTFA_HUMAN]	15.1476	3.97	1	1	1	4	2.49134e+08	931	98.8578	5.85889
Q8WUU4	Zinc finger protein 296 OS=Homo sapiens OX=9606 GN=ZNF296 PE=1 SV=1 - [ZN296_HUMAN]	15.1455	15.58	1	4	4	4	3.78379e+07	475	50.7779	8.82178
Q17RH7	Putative protein TPRXL OS=Homo sapiens OX=9606 GN=TPRXL PE=5 SV=2 - [TPRXL_HUMAN]	15.0718	37.6	1	2	2	2	1.78325e+08	258	24.1253	11.4731
Q8WXI7	Mucin-16 OS=Homo sapiens OX=9606 GN=MUC16 PE=1 SV=3 - [MUC16_HUMAN]	15.0261	0.93	1	3	3	4	1.75039e+08	14507	1518.24	5.26221
P33240	Cleavage stimulation factor subunit 2 OS=Homo sapiens OX=9606 GN=CSTF2 PE=1 SV=1 - [CSTF2_HUMAN]	14.6109	14.9	1	3	3	4	1.05026e+08	577	60.9205	6.82959
P0DJD7	Pepsin A-4 OS=Homo sapiens OX=9606 GN=PGA4 PE=1 SV=1 - [PEPA4_HUMAN]	14.5784	12.11	2	2	4	6	1.87867e+08	388	41.9506	4.33545
Q6IN85	Serine/threonine-protein phosphatase 4 regulatory subunit 3A OS=Homo sapiens OX=9606 GN=PPP4R3A PE=1 SV=1 - [P4R3A_HUMAN]	14.4624	1.8	1	1	1	6	8.35145e+07	833	95.308	4.94482
P49448	Glutamate dehydrogenase 2, mitochondrial OS=Homo sapiens OX=9606 GN=GLUD2 PE=1 SV=2 - [DHE4_HUMAN]	14.2911	3.58	1	1	1	6	4.61972e+07	558	61.3954	8.45557
P06396	Gelsolin OS=Homo sapiens OX=9606 GN=GSN PE=1 SV=1 - [GELS_HUMAN]	13.6149	11	1	4	4	4	2.76531e+07	782	85.6442	6.27783
Q92508	Piezo-type mechanosensitive ion channel component 1 OS=Homo sapiens OX=9606 GN=PIEZO1 PE=1 SV=4 - [PIEZ1_HUMAN]	13.5392	1.35	1	1	1	4	2.63395e+08	2521	286.605	7.47412
Q8TAX7	Mucin-7 OS=Homo sapiens OX=9606 GN=MUC7 PE=1 SV=2 - [MUC7_HUMAN]	13.5004	25.2	1	4	4	4	7.2474e+08	377	39.1347	8.77783
Q9UD57	NK1 transcription factor-related protein 2 OS=Homo sapiens OX=9606 GN=NKX1-2 PE=2 SV=3 - [NKX12_HUMAN]	13.3397	12.58	1	3	3	4	3.49867e+07	310	32.3616	9.67139
Q7Z6P3	Ras-related protein Rab-44 OS=Homo sapiens OX=9606 GN=RAB44 PE=1 SV=4 - [RAB44_HUMAN]	13.226	4.02	1	4	4	5	3.00295e+08	1021	110.782	5.08447
P62807	Histone H2B type 1-C/E/F/G/I OS=Homo sapiens OX=9606 GN=H2BC4 PE=1 SV=4 - [H2B1C_HUMAN]	13.2178	53.17	16	3	3	4	1.71852e+07	126	13.8976	10.3159
O00391	Sulfhydryl oxidase 1 OS=Homo sapiens OX=9606 GN=QSOX1 PE=1 SV=3 - [QSOX1_HUMAN]	13.1912	3.88	1	2	2	3	1.7598e+07	747	82.5255	8.92432
P0DMQ5	Putative transmembrane protein INAFM2 OS=Homo sapiens OX=9606 GN=INAFM2 PE=2 SV=1 - [INAM2_HUMAN]	12.5992	32.03	1	4	4	4	2.66791e+07	153	15.4299	9.30518
P08294	Extracellular superoxide dismutase [Cu-Zn] OS=Homo sapiens OX=9606 GN=SOD3 PE=1 SV=2 - [SODE_HUMAN]	12.5813	11.25	1	2	2	4	7.32061e+07	240	25.8347	6.60986
Q12816	Trophinin OS=Homo sapiens OX=9606 GN=TRO PE=1 SV=3 - [TROP_HUMAN]	12.4497	5.59	1	2	2	3	9.1566e+07	1431	143.628	9.02686
Q7Z5P9	Mucin-19 OS=Homo sapiens OX=9606 GN=MUC19 PE=1 SV=3 - [MUC19_HUMAN]	12.2378	2.83	1	6	6	6	1.80988e+07	8384	804.768	5.0083
Q9HC84	Mucin-5B OS=Homo sapiens OX=9606 GN=MUC5B PE=1 SV=3 - [MUC5B_HUMAN]	12.1874	2.17	1	2	2	3	9.9003e+08	5762	595.96	6.63916
Q8IZL8	Proline-, glutamic acid- and leucine-rich protein 1 OS=Homo sapiens OX=9606 GN=PELP1 PE=1 SV=2 - [PELP1_HUMAN]	12.1671	5.66	28	2	3	5	5.66058e+07	1130	119.624	4.33545
P49840	Glycogen synthase kinase-3 alpha OS=Homo sapiens OX=9606 GN=GSK3A PE=1 SV=2 - [GSK3A_HUMAN]	12.1	15.94	1	2	2	3	2.5303e+07	483	50.949	8.74854
P04908	Histone H2A type 1-B/E OS=Homo sapiens OX=9606 GN=H2AC4 PE=1 SV=2 - [H2A1B_HUMAN]	12.0423	13.08	6	2	2	3	1.31634e+07	130	14.127	11.0483
Q9UPS6	Histone-lysine N-methyltransferase SETD1B OS=Homo sapiens OX=9606 GN=SETD1B PE=1 SV=3 - [SET1B_HUMAN]	11.9734	4.73	34	1	3	5	1.81512e+07	1966	212.67	4.95752
Q15427	Splicing factor 3B subunit 4 OS=Homo sapiens OX=9606 GN=SF3B4 PE=1 SV=1 - [SF3B4_HUMAN]	11.9562	9.67	1	2	2	3	6.2332e+07	424	44.3571	8.55811
Q96A84	EMI domain-containing protein 1 OS=Homo sapiens OX=9606 GN=EMID1 PE=2 SV=1 - [EMID1_HUMAN]	11.8521	12.47	11	1	2	5	3.72078e+07	441	45.2636	9.1001
P54710	Sodium/potassium-transporting ATPase subunit gamma OS=Homo sapiens OX=9606 GN=FXYD2 PE=1 SV=3 - [ATNG_HUMAN]	11.7551	25.76	1	3	3	5	1.87923e+08	66	7.2787	8.1626
P02462	Collagen alpha-1(IV) chain OS=Homo sapiens OX=9606 GN=COL4A1 PE=1 SV=4 - [CO4A1_HUMAN]	11.6666	2.64	11	1	2	5	2.12788e+07	1669	160.51	8.27979
P35227	Polycomb group RING finger protein 2 OS=Homo sapiens OX=9606 GN=PCGF2 PE=1 SV=1 - [PCGF2_HUMAN]	11.319	10.47	1	1	1	4	784662286	344	37.7639	7.95752
P29966	Myristoylated alanine-rich C-kinase substrate OS=Homo sapiens OX=9606 GN=MARCKS PE=1 SV=4 - [MARCS_HUMAN]	11.2351	26.51	1	3	3	3	3.07172e+08	332	31.5359	4.44971
Q8TAQ2	SWI/SNF complex subunit SMARCC2 OS=Homo sapiens OX=9606 GN=SMARCC2 PE=1 SV=1 - [SMRC2_HUMAN]	11.1065	3.13	1	3	3	4	1.18265e+08	1214	132.797	5.69385
Q96RN5	Mediator of RNA polymerase II transcription subunit 15 OS=Homo sapiens OX=9606 GN=MED15 PE=1 SV=2 - [MED15_HUMAN]	11.0597	6.6	1	2	2	4	106423417	788	86.699	9.42236
Q9Y3S1	Serine/threonine-protein kinase WNK2 OS=Homo sapiens OX=9606 GN=WNK2 PE=1 SV=4 - [WNK2_HUMAN]	10.964	2.53	1	3	3	4	2.52845e+08	2297	242.525	6.12549
O14594	Neurocan core protein OS=Homo sapiens OX=9606 GN=NCAN PE=1 SV=3 - [NCAN_HUMAN]	10.9611	4.54	1	2	2	3	1.37213e+08	1321	143.003	5.37646
P49640	Homeobox even-skipped homolog protein 1 OS=Homo sapiens OX=9606 GN=EVX1 PE=2 SV=1 - [EVX1_HUMAN]	10.855	20.15	1	3	3	3	4.68445e+07	407	42.4127	6.84424
Q9ULC0	Endomucin OS=Homo sapiens OX=9606 GN=EMCN PE=1 SV=2 - [MUCEN_HUMAN]	10.8032	8.05	1	1	1	3	2.60751e+07	261	27.4353	7.94287
Q6UXU4	Germ cell-specific gene 1-like protein OS=Homo sapiens OX=9606 GN=GSG1L PE=1 SV=2 - [GSG1L_HUMAN]	10.7777	17.22	1	3	3	3	4.16734e+07	331	36.75	7.04932
Q9P266	Junctional protein associated with coronary artery disease OS=Homo sapiens OX=9606 GN=JCAD PE=1 SV=3 - [JCAD_HUMAN]	10.7314	3.53	1	2	2	3	9.0102e+07	1359	148.26	7.09326
P35555	Fibrillin-1 OS=Homo sapiens OX=9606 GN=FBN1 PE=1 SV=4 - [FBN1_HUMAN]	10.5656	0.77	1	2	2	4	6.41949e+07	2871	312.083	4.93213
P98088	Mucin-5AC OS=Homo sapiens OX=9606 GN=MUC5AC PE=1 SV=4 - [MUC5A_HUMAN]	10.3604	2.79	1	4	4	4	1.24308e+08	5654	585.199	7.02002
Q9Y6I3	Epsin-1 OS=Homo sapiens OX=9606 GN=EPN1 PE=1 SV=2 - [EPN1_HUMAN]	10.1438	20.83	1	3	3	3	1.11416e+08	576	60.2557	4.83057
Q6P9B9	Integrator complex subunit 5 OS=Homo sapiens OX=9606 GN=INTS5 PE=1 SV=1 - [INT5_HUMAN]	9.99523	1.28	1	1	1	4	5.84873e+06	1019	107.927	7.04932
P20073	Annexin A7 OS=Homo sapiens OX=9606 GN=ANXA7 PE=1 SV=3 - [ANXA7_HUMAN]	9.97945	16.6	1	3	3	3	9.55842e+07	488	52.7058	5.68115
Q9NWQ4	G patch domain-containing protein 2-like OS=Homo sapiens OX=9606 GN=GPATCH2L PE=1 SV=3 - [GPT2L_HUMAN]	9.94914	2.07	1	1	1	5	1.97663e+07	482	54.2256	8.44092
P46821	Microtubule-associated protein 1B OS=Homo sapiens OX=9606 GN=MAP1B PE=1 SV=2 - [MAP1B_HUMAN]	9.79853	3.61	1	3	3	3	1.80093e+08	2468	270.468	4.80518
A0A1W2PS18	Transmembrane protein PMIS2 OS=Homo sapiens OX=9606 GN=PMIS2 PE=3 SV=1 - [PMIS2_HUMAN]	9.77535	40	1	2	2	3	3.85665e+07	150	15.8088	4.1958
O95359	Transforming acidic coiled-coil-containing protein 2 OS=Homo sapiens OX=9606 GN=TACC2 PE=1 SV=3 - [TACC2_HUMAN]	9.71867	3.49	1	3	3	3	2.50186e+08	2948	309.237	4.79248
Q96EG3	Zinc finger protein 837 OS=Homo sapiens OX=9606 GN=ZNF837 PE=1 SV=2 - [ZN837_HUMAN]	9.66114	11.86	1	2	2	3	32377617	531	58.0413	9.24658
P02675	Fibrinogen beta chain OS=Homo sapiens OX=9606 GN=FGB PE=1 SV=2 - [FIBB_HUMAN]	9.57885	3.67	1	2	2	3	1.15166e+07	491	55.8923	8.26514
P12035	Keratin, type II cytoskeletal 3 OS=Homo sapiens OX=9606 GN=KRT3 PE=1 SV=3 - [K2C3_HUMAN]	9.57794	11.31	1	2	2	2	380561123	628	64.3776	6.48096
P35637	RNA-binding protein FUS OS=Homo sapiens OX=9606 GN=FUS PE=1 SV=1 - [FUS_HUMAN]	9.48085	13.69	1	2	2	2	3.53541e+08	526	53.3938	9.36377
Q96HR8	H/ACA ribonucleoprotein complex non-core subunit NAF1 OS=Homo sapiens OX=9606 GN=NAF1 PE=1 SV=2 - [NAF1_HUMAN]	9.46934	8.3	28	1	2	4	7.63889e+07	494	53.6831	4.86865
Q8N8E2	Zinc finger protein 513 OS=Homo sapiens OX=9606 GN=ZNF513 PE=1 SV=2 - [ZN513_HUMAN]	9.37577	4.25	1	1	1	4	8.54174e+07	541	57.8444	7.51807
Q9BRQ0	Pygopus homolog 2 OS=Homo sapiens OX=9606 GN=PYGO2 PE=1 SV=2 - [PYGO2_HUMAN]	9.27534	20.94	1	3	3	3	3.64002e+07	406	41.2179	7.28369
Q96QC0	Serine/threonine-protein phosphatase 1 regulatory subunit 10 OS=Homo sapiens OX=9606 GN=PPP1R10 PE=1 SV=1 - [PP1RA_HUMAN]	9.21824	12.34	1	3	3	3	3.60626e+07	940	98.996	9.17334
Q14692	Ribosome biogenesis protein BMS1 homolog OS=Homo sapiens OX=9606 GN=BMS1 PE=1 SV=1 - [BMS1_HUMAN]	9.18951	2.03	1	1	1	3	784662286	1282	145.716	6.44287
Q9BWG4	Single-stranded DNA-binding protein 4 OS=Homo sapiens OX=9606 GN=SSBP4 PE=1 SV=1 - [SSBP4_HUMAN]	9.17986	8.05	1	3	3	3	6.29851e+07	385	39.3625	6.80029
O14924	Regulator of G-protein signaling 12 OS=Homo sapiens OX=9606 GN=RGS12 PE=1 SV=1 - [RGS12_HUMAN]	9.17551	2.76	1	2	2	3	69473998	1447	156.261	7.44482
O95271	Poly [ADP-ribose] polymerase tankyrase-1 OS=Homo sapiens OX=9606 GN=TNKS PE=1 SV=2 - [TNKS1_HUMAN]	9.13895	4.07	1	3	3	4	1.90201e+08	1327	141.95	7.04932
P0DJD8	Pepsin A-3 OS=Homo sapiens OX=9606 GN=PGA3 PE=1 SV=1 - [PEPA3_HUMAN]	9.02343	11.6	1	1	3	4	1.78994e+08	388	41.9496	4.41162
P10253	Lysosomal alpha-glucosidase OS=Homo sapiens OX=9606 GN=GAA PE=1 SV=4 - [LYAG_HUMAN]	8.96905	4.2	1	2	2	3	2.96733e+07	952	105.257	5.99854
Q9GZX9	Twisted gastrulation protein homolog 1 OS=Homo sapiens OX=9606 GN=TWSG1 PE=1 SV=1 - [TWSG1_HUMAN]	8.93529	13.45	1	2	2	2	3.21482e+07	223	24.9993	5.33838
Q4ZIN3	Membralin OS=Homo sapiens OX=9606 GN=TMEM259 PE=1 SV=1 - [MBRL_HUMAN]	8.69848	11.45	1	2	2	3	3.35194e+07	620	67.845	5.30029
O43692	Peptidase inhibitor 15 OS=Homo sapiens OX=9606 GN=PI15 PE=1 SV=1 - [PI15_HUMAN]	8.66155	5.81	1	2	2	3	3.02336e+07	258	29.046	8.03076
P51532	Transcription activator BRG1 OS=Homo sapiens OX=9606 GN=SMARCA4 PE=1 SV=2 - [SMCA4_HUMAN]	8.65554	5.28	1	2	2	4	1.36674e+08	1647	184.53	7.88428
Q86YZ3	Hornerin OS=Homo sapiens OX=9606 GN=HRNR PE=1 SV=2 - [HORN_HUMAN]	8.65522	3.05	1	2	2	2	8.22868e+07	2850	282.228	10.0376
Q9UGM3	Deleted in malignant brain tumors 1 protein OS=Homo sapiens OX=9606 GN=DMBT1 PE=1 SV=2 - [DMBT1_HUMAN]	8.61416	3.77	1	2	2	2	4.02899e+07	2413	260.569	5.43994
Q9ULU8	Calcium-dependent secretion activator 1 OS=Homo sapiens OX=9606 GN=CADPS PE=1 SV=3 - [CAPS1_HUMAN]	8.57468	3.18	1	3	3	4	1.92134e+07	1353	152.69	5.70654
Q92841	Probable ATP-dependent RNA helicase DDX17 OS=Homo sapiens OX=9606 GN=DDX17 PE=1 SV=2 - [DDX17_HUMAN]	8.55833	1.37	28	1	2	4	1.81646e+07	729	80.222	8.26514
P10589	COUP transcription factor 1 OS=Homo sapiens OX=9606 GN=NR2F1 PE=1 SV=1 - [COT1_HUMAN]	8.55425	13.95	1	3	3	3	1.16511e+08	423	46.1258	8.25049
Q96QU1	Protocadherin-15 OS=Homo sapiens OX=9606 GN=PCDH15 PE=1 SV=2 - [PCD15_HUMAN]	8.5358	1.33	28	1	2	4	2.63091e+07	1955	215.934	5.07178
P60709	Actin, cytoplasmic 1 OS=Homo sapiens OX=9606 GN=ACTB PE=1 SV=1 - [ACTB_HUMAN]	8.4611	6.4	10	2	2	3	3.49813e+07	375	41.7097	5.47803
P43694	Transcription factor GATA-4 OS=Homo sapiens OX=9606 GN=GATA4 PE=1 SV=2 - [GATA4_HUMAN]	8.46005	20.36	1	3	3	3	3.44851e+07	442	44.5375	9.26123
Q08380	Galectin-3-binding protein OS=Homo sapiens OX=9606 GN=LGALS3BP PE=1 SV=1 - [LG3BP_HUMAN]	8.45441	6.67	1	2	2	3	3.52834e+07	585	65.2893	5.2749
Q96RK1	Cbp/p300-interacting transactivator 4 OS=Homo sapiens OX=9606 GN=CITED4 PE=1 SV=1 - [CITE4_HUMAN]	8.41867	16.3	1	1	1	3	6.55977e+07	184	18.5574	5.66846
O15417	Trinucleotide repeat-containing gene 18 protein OS=Homo sapiens OX=9606 GN=TNRC18 PE=1 SV=3 - [TNC18_HUMAN]	8.4099	2.96	1	2	2	2	4.85955e+07	2968	314.326	8.70459
Q9BX70	BTB/POZ domain-containing protein 2 OS=Homo sapiens OX=9606 GN=BTBD2 PE=1 SV=1 - [BTBD2_HUMAN]	8.35741	8.57	1	3	3	3	2.87031e+07	525	55.8961	5.89697
Q17R89	Rho GTPase-activating protein 44 OS=Homo sapiens OX=9606 GN=ARHGAP44 PE=1 SV=1 - [RHG44_HUMAN]	8.28584	4.16	1	1	1	3	2.18832e+08	818	89.1903	6.55127
P01133	Pro-epidermal growth factor OS=Homo sapiens OX=9606 GN=EGF PE=1 SV=2 - [EGF_HUMAN]	8.17462	2.82	1	2	2	3	2.21957e+07	1207	133.906	5.84619
Q8NBB2	Putative uncharacterized protein ST20-AS1 OS=Homo sapiens OX=9606 GN=ST20-AS1 PE=5 SV=1 - [STAS1_HUMAN]	8.12934	23.08	1	1	1	2	4.40454e+07	130	13.8983	11.8247
O00303	Eukaryotic translation initiation factor 3 subunit F OS=Homo sapiens OX=9606 GN=EIF3F PE=1 SV=1 - [EIF3F_HUMAN]	8.10594	4.2	1	1	1	3	1.21791e+08	357	37.5402	5.45264
Q7Z6L0	Proline-rich transmembrane protein 2 OS=Homo sapiens OX=9606 GN=PRRT2 PE=1 SV=1 - [PRRT2_HUMAN]	8.01054	4.41	1	1	1	3	3.70248e+08	340	34.9233	4.70361
Q96RK0	Protein capicua homolog OS=Homo sapiens OX=9606 GN=CIC PE=1 SV=2 - [CIC_HUMAN]	7.9535	4.23	1	3	3	3	3.01955e+07	1608	163.719	8.55811
Q15596	Nuclear receptor coactivator 2 OS=Homo sapiens OX=9606 GN=NCOA2 PE=1 SV=2 - [NCOA2_HUMAN]	7.84823	6.83	1	2	2	2	99240489	1464	159.056	6.63916
P01024	Complement C3 OS=Homo sapiens OX=9606 GN=C3 PE=1 SV=2 - [CO3_HUMAN]	7.83822	1.5	1	1	1	2	2.87223e+07	1663	187.03	6.40479
Q8NFD5	AT-rich interactive domain-containing protein 1B OS=Homo sapiens OX=9606 GN=ARID1B PE=1 SV=2 - [ARI1B_HUMAN]	7.82304	2.82	1	2	2	2	8.45922e+07	2236	235.974	6.72705
Q6UXH8	Collagen and calcium-binding EGF domain-containing protein 1 OS=Homo sapiens OX=9606 GN=CCBE1 PE=1 SV=1 - [CCBE1_HUMAN]	7.7445	10.1	1	3	3	3	5.01631e+07	406	44.0743	7.57666
P48751	Anion exchange protein 3 OS=Homo sapiens OX=9606 GN=SLC4A3 PE=1 SV=2 - [B3A3_HUMAN]	7.71244	3.17	1	1	1	2	564113092	1232	135.706	6.44287
Q9H461	Frizzled-8 OS=Homo sapiens OX=9606 GN=FZD8 PE=1 SV=1 - [FZD8_HUMAN]	7.6119	6.34	1	2	2	2	4.56938e+07	694	73.2524	8.19189
Q9H2A7	C-X-C motif chemokine 16 OS=Homo sapiens OX=9606 GN=CXCL16 PE=2 SV=4 - [CXL16_HUMAN]	7.58196	6.3	1	1	1	2	5.46147e+07	254	27.5611	8.77783
Q7KYR7	Butyrophilin subfamily 2 member A1 OS=Homo sapiens OX=9606 GN=BTN2A1 PE=1 SV=3 - [BT2A1_HUMAN]	7.56823	6.26	1	2	2	2	4.65198e+07	527	59.5945	6.48096
Q9C0A1	Zinc finger homeobox protein 2 OS=Homo sapiens OX=9606 GN=ZFHX2 PE=1 SV=3 - [ZFHX2_HUMAN]	7.55307	2.14	1	2	2	3	8604503	2572	274.003	5.88428
P15941	Mucin-1 OS=Homo sapiens OX=9606 GN=MUC1 PE=1 SV=3 - [MUC1_HUMAN]	7.54654	1.67	1	2	2	2	1.13394e+07	1255	122.029	7.47412
Q8IU81	Interferon regulatory factor 2-binding protein 1 OS=Homo sapiens OX=9606 GN=IRF2BP1 PE=1 SV=1 - [I2BP1_HUMAN]	7.45814	14.38	1	2	2	2	377784613	584	61.649	8.17725
Q8TC56	Protein FAM71B OS=Homo sapiens OX=9606 GN=FAM71B PE=1 SV=2 - [FA71B_HUMAN]	7.13557	8.6	1	2	2	2	1.20164e+08	605	64.7156	9.48096
O15027	Protein transport protein Sec16A OS=Homo sapiens OX=9606 GN=SEC16A PE=1 SV=4 - [SC16A_HUMAN]	7.11105	3.82	1	2	2	2	1.65299e+07	2357	251.738	5.79541
Q9Y3Q4	Potassium/sodium hyperpolarization-activated cyclic nucleotide-gated channel 4 OS=Homo sapiens OX=9606 GN=HCN4 PE=1 SV=1 - [HCN4_HUMAN]	6.97269	5.82	1	2	2	2	4.54552e+07	1203	128.961	8.90967
Q96F45	Zinc finger protein 503 OS=Homo sapiens OX=9606 GN=ZNF503 PE=1 SV=1 - [ZN503_HUMAN]	6.93079	12.54	1	2	2	2	29372093	646	62.5158	8.70459
Q99967	Cbp/p300-interacting transactivator 2 OS=Homo sapiens OX=9606 GN=CITED2 PE=1 SV=2 - [CITE2_HUMAN]	6.91689	14.07	1	1	1	2	1.5773e+08	270	28.478	6.94678
Q58FF7	Putative heat shock protein HSP 90-beta-3 OS=Homo sapiens OX=9606 GN=HSP90AB3P PE=5 SV=1 - [H90B3_HUMAN]	6.87196	1.68	2	1	1	2	1.65738e+07	597	68.282	4.79248
Q6GQQ9	OTU domain-containing protein 7B OS=Homo sapiens OX=9606 GN=OTUD7B PE=1 SV=1 - [OTU7B_HUMAN]	6.81216	4.03	1	1	1	2	591806159	843	92.468	6.7124
Q92830	Histone acetyltransferase KAT2A OS=Homo sapiens OX=9606 GN=KAT2A PE=1 SV=3 - [KAT2A_HUMAN]	6.72865	5.26	1	2	2	2	2.5646e+08	837	93.8655	9.0415
O14776	Transcription elongation regulator 1 OS=Homo sapiens OX=9606 GN=TCERG1 PE=1 SV=2 - [TCRG1_HUMAN]	6.70845	9.74	1	2	2	2	12612100	1098	123.823	8.646
Q02952	A-kinase anchor protein 12 OS=Homo sapiens OX=9606 GN=AKAP12 PE=1 SV=4 - [AKA12_HUMAN]	6.69855	4.55	1	2	2	2	8.62157e+06	1782	191.367	4.41162
Q12983	BCL2/adenovirus E1B 19 kDa protein-interacting protein 3 OS=Homo sapiens OX=9606 GN=BNIP3 PE=1 SV=3 - [BNIP3_HUMAN]	6.66875	30.12	1	2	2	2	3.81393e+07	259	27.8148	7.1665
P20264	POU domain, class 3, transcription factor 3 OS=Homo sapiens OX=9606 GN=POU3F3 PE=1 SV=2 - [PO3F3_HUMAN]	6.64506	4.8	1	1	1	2	1.38035e+08	500	50.2957	7.86963
P39880	Homeobox protein cut-like 1 OS=Homo sapiens OX=9606 GN=CUX1 PE=1 SV=3 - [CUX1_HUMAN]	6.64445	3.19	1	2	2	2	3.67861e+06	1505	164.087	5.89697
P31314	T-cell leukemia homeobox protein 1 OS=Homo sapiens OX=9606 GN=TLX1 PE=1 SV=1 - [TLX1_HUMAN]	6.61841	30.91	1	3	3	3	3.47506e+07	330	34.3432	9.45166
P35527	Keratin, type I cytoskeletal 9 OS=Homo sapiens OX=9606 GN=KRT9 PE=1 SV=3 - [K1C9_HUMAN]	6.59856	15.25	1	2	2	2	1.3911e+08	623	62.0268	5.23682
Q96JK9	Mastermind-like protein 3 OS=Homo sapiens OX=9606 GN=MAML3 PE=1 SV=4 - [MAML3_HUMAN]	6.59704	7.03	1	2	2	2	4.12184e+07	1138	122.216	7.51807
Q8WZ75	Roundabout homolog 4 OS=Homo sapiens OX=9606 GN=ROBO4 PE=1 SV=1 - [ROBO4_HUMAN]	6.58721	3.77	1	2	2	2	2.67187e+07	1007	107.39	6.63916
Q9NRR5	Ubiquilin-4 OS=Homo sapiens OX=9606 GN=UBQLN4 PE=1 SV=2 - [UBQL4_HUMAN]	6.5573	11.98	1	2	2	2	48958115	601	63.8124	5.22412
Q9HCH0	Nck-associated protein 5-like OS=Homo sapiens OX=9606 GN=NCKAP5L PE=1 SV=3 - [NCK5L_HUMAN]	6.55235	5.17	1	2	2	2	1.13052e+08	1334	139.345	8.06006
Q9NZT2	Opioid growth factor receptor OS=Homo sapiens OX=9606 GN=OGFR PE=1 SV=3 - [OGFR_HUMAN]	6.53978	16.25	1	2	2	2	46757195	677	73.2801	4.84326
Q6KF10	Growth/differentiation factor 6 OS=Homo sapiens OX=9606 GN=GDF6 PE=1 SV=1 - [GDF6_HUMAN]	6.48711	5.71	1	1	1	2	1.35514e+08	455	50.6297	8.88037
A6NF01	Putative nuclear envelope pore membrane protein POM 121B OS=Homo sapiens OX=9606 GN=POM121B PE=5 SV=2 - [P121B_HUMAN]	6.48528	6.47	2	1	2	2	2.13338e+07	834	82.9644	9.94971
Q9NUG4	Cerebral cavernous malformations 2 protein-like OS=Homo sapiens OX=9606 GN=CCM2L PE=1 SV=3 - [CCM2L_HUMAN]	6.45054	7.18	1	2	2	3	1.91101e+08	571	62.1406	5.94775
Q8WUM4	Programmed cell death 6-interacting protein OS=Homo sapiens OX=9606 GN=PDCD6IP PE=1 SV=1 - [PDC6I_HUMAN]	6.39921	5.41	1	2	2	2	9.23521e+07	868	95.9631	6.52197
Q96LD4	E3 ubiquitin-protein ligase TRIM47 OS=Homo sapiens OX=9606 GN=TRIM47 PE=1 SV=2 - [TRI47_HUMAN]	6.35494	2.04	1	1	1	3	8.90452e+07	638	69.4879	6.44287
Q6W4X9	Mucin-6 OS=Homo sapiens OX=9606 GN=MUC6 PE=1 SV=3 - [MUC6_HUMAN]	6.33156	5.95	1	3	3	3	1.30897e+08	2439	256.887	7.38623
Q6ZS17	Rho family-interacting cell polarization regulator 1 OS=Homo sapiens OX=9606 GN=RIPOR1 PE=1 SV=1 - [RIPR1_HUMAN]	6.2989	5.56	1	2	2	2	1.29096e+07	1223	132.225	6.27783
Q8N7W2	BEN domain-containing protein 7 OS=Homo sapiens OX=9606 GN=BEND7 PE=1 SV=2 - [BEND7_HUMAN]	6.28892	10.02	1	1	1	1	195748060	519	57.5135	9.12939
Q8TAU0	Homeobox protein Nkx-2.3 OS=Homo sapiens OX=9606 GN=NKX2-3 PE=2 SV=2 - [NKX23_HUMAN]	6.28273	23.63	1	2	2	2	2.34814e+07	364	38.3817	7.48877
P05155	Plasma protease C1 inhibitor OS=Homo sapiens OX=9606 GN=SERPING1 PE=1 SV=2 - [IC1_HUMAN]	6.27636	4.6	1	2	2	2	1.02368e+07	500	55.1194	6.55127
Q15428	Splicing factor 3A subunit 2 OS=Homo sapiens OX=9606 GN=SF3A2 PE=1 SV=2 - [SF3A2_HUMAN]	6.26656	17.46	1	1	1	1		464	49.2243	9.64209
P78559	Microtubule-associated protein 1A OS=Homo sapiens OX=9606 GN=MAP1A PE=1 SV=6 - [MAP1A_HUMAN]	6.24297	2.78	1	2	2	2	15860220	2803	305.298	4.91943
Q9P2V4	Leucine-rich repeat, immunoglobulin-like domain and transmembrane domain-containing protein 1 OS=Homo sapiens OX=9606 GN=LRIT1 PE=2 SV=1 - [LRIT1_HUMAN]	6.21663	4.65	1	1	1	2	4.12184e+07	623	67.9973	8.54346
Q15637	Splicing factor 1 OS=Homo sapiens OX=9606 GN=SF1 PE=1 SV=4 - [SF01_HUMAN]	6.19314	9.86	28	1	2	4	1.95663e+07	639	68.2859	8.98291
O43365	Homeobox protein Hox-A3 OS=Homo sapiens OX=9606 GN=HOXA3 PE=1 SV=1 - [HXA3_HUMAN]	6.1902	7.9	1	1	1	2	3.06886e+07	443	46.3397	9.23193
Q9UJ55	MAGE-like protein 2 OS=Homo sapiens OX=9606 GN=MAGEL2 PE=1 SV=2 - [MAGL2_HUMAN]	6.18568	4.88	1	2	2	2	8.73585e+07	1249	132.738	9.51025
Q0VD83	Apolipoprotein B receptor OS=Homo sapiens OX=9606 GN=APOBR PE=1 SV=3 - [APOBR_HUMAN]	6.16394	4.19	1	1	1	1	344752044	1097	115.564	4.39893
Q96JE7	Protein transport protein Sec16B OS=Homo sapiens OX=9606 GN=SEC16B PE=1 SV=2 - [SC16B_HUMAN]	6.15866	6.6	1	2	2	2	6.7353e+08	1060	116.532	6.0874
O75592	E3 ubiquitin-protein ligase MYCBP2 OS=Homo sapiens OX=9606 GN=MYCBP2 PE=1 SV=4 - [MYCB2_HUMAN]	6.13031	1.43	1	2	2	2	3.7188e+07	4678	513.309	7.02002
Q8IYA7	Homeobox protein Mohawk OS=Homo sapiens OX=9606 GN=MKX PE=2 SV=2 - [MKX_HUMAN]	6.10883	9.38	1	1	1	2	113058883	352	39.3069	9.64209
Q8TEH3	DENN domain-containing protein 1A OS=Homo sapiens OX=9606 GN=DENND1A PE=1 SV=2 - [DEN1A_HUMAN]	6.09313	8.92	1	1	1	1	8879825	1009	110.508	6.96143
P49006	MARCKS-related protein OS=Homo sapiens OX=9606 GN=MARCKSL1 PE=1 SV=2 - [MRP_HUMAN]	6.05097	27.69	1	2	2	2	7.24894e+07	195	19.5172	4.66553
Q9H195	Mucin-3B (Fragments) OS=Homo sapiens OX=9606 GN=MUC3B PE=2 SV=2 - [MUC3B_HUMAN]	6.03007	4.61	1	2	2	2	3.36243e+07	1237	131.319	5.46533
B5MD39	Putative glutathione hydrolase light chain 3 OS=Homo sapiens OX=9606 GN=GGTLC3 PE=5 SV=1 - [GGTL3_HUMAN]	6.02071	26.22	5	2	2	2	9.92239e+06	225	24.087	6.18896
Q7Z3B4	Nucleoporin p54 OS=Homo sapiens OX=9606 GN=NUP54 PE=1 SV=2 - [NUP54_HUMAN]	5.95843	9.27	1	2	2	2	4.62154e+07	507	55.4014	7.02002
Q9P0X4	Voltage-dependent T-type calcium channel subunit alpha-1I OS=Homo sapiens OX=9606 GN=CACNA1I PE=1 SV=1 - [CAC1I_HUMAN]	5.9573	1.62	1	1	1	2	1.36951e+07	2223	244.945	6.53662
Q9NRL3	Striatin-4 OS=Homo sapiens OX=9606 GN=STRN4 PE=1 SV=2 - [STRN4_HUMAN]	5.9569	5.71	1	2	2	2	213836143	753	80.5461	5.40186
A8TX70	Collagen alpha-5(VI) chain OS=Homo sapiens OX=9606 GN=COL6A5 PE=1 SV=1 - [CO6A5_HUMAN]	5.94434	0.92	1	1	1	2	339217516	2615	289.744	6.94678
Q32MZ4	Leucine-rich repeat flightless-interacting protein 1 OS=Homo sapiens OX=9606 GN=LRRFIP1 PE=1 SV=2 - [LRRF1_HUMAN]	5.94338	3.47	1	1	1	2	6.76184e+06	808	89.1987	4.65283
Q2M1Z3	Rho GTPase-activating protein 31 OS=Homo sapiens OX=9606 GN=ARHGAP31 PE=1 SV=2 - [RHG31_HUMAN]	5.934	5.26	1	2	2	2	1.10954e+07	1444	156.888	5.75732
O75446	Histone deacetylase complex subunit SAP30 OS=Homo sapiens OX=9606 GN=SAP30 PE=1 SV=1 - [SAP30_HUMAN]	5.9132	22.73	1	2	2	2	7.87737e+07	220	23.2919	9.17334
Q99674	Cell growth regulator with EF hand domain protein 1 OS=Homo sapiens OX=9606 GN=CGREF1 PE=2 SV=3 - [CGRE1_HUMAN]	5.76908	15.72	1	2	2	2	2.94824e+07	318	33.4358	4.38623
Q9NTZ6	RNA-binding protein 12 OS=Homo sapiens OX=9606 GN=RBM12 PE=1 SV=1 - [RBM12_HUMAN]	5.74969	3.43	1	1	1	3	7.67799e+06	932	97.3334	8.63135
P31629	Transcription factor HIVEP2 OS=Homo sapiens OX=9606 GN=HIVEP2 PE=1 SV=2 - [ZEP2_HUMAN]	5.67044	1.35	1	1	1	1	7.29083e+07	2446	268.885	6.96143
Q86UU0	B-cell CLL/lymphoma 9-like protein OS=Homo sapiens OX=9606 GN=BCL9L PE=1 SV=1 - [BCL9L_HUMAN]	5.66831	6.54	6	2	3	3	6.14029e+06	1499	157.027	8.63135
O95409	Zinc finger protein ZIC 2 OS=Homo sapiens OX=9606 GN=ZIC2 PE=1 SV=2 - [ZIC2_HUMAN]	5.66508	8.65	1	2	2	2	3.60816e+07	532	54.9711	8.41162
Q92585	Mastermind-like protein 1 OS=Homo sapiens OX=9606 GN=MAML1 PE=1 SV=3 - [MAML1_HUMAN]	5.63176	6.99	1	2	2	2	3.85193e+07	1016	107.987	8.27979
Q86VH5	Leucine-rich repeat transmembrane neuronal protein 3 OS=Homo sapiens OX=9606 GN=LRRTM3 PE=2 SV=2 - [LRRT3_HUMAN]	5.63036	4.3	1	1	1	2		581	65.8542	9.12939
P10163	Basic salivary proline-rich protein 4 OS=Homo sapiens OX=9606 GN=PRB4 PE=1 SV=4 - [PRB4_HUMAN]	5.5991	24.19	2	2	2	2	1.47185e+08	310	31.3068	10.521
Q12907	Vesicular integral-membrane protein VIP36 OS=Homo sapiens OX=9606 GN=LMAN2 PE=1 SV=1 - [LMAN2_HUMAN]	5.57919	4.49	1	2	2	2	3.16535e+07	356	40.2031	6.94678
Q9Y2T7	Y-box-binding protein 2 OS=Homo sapiens OX=9606 GN=YBX2 PE=1 SV=2 - [YBOX2_HUMAN]	5.56466	8.24	1	2	2	2	4.55464e+06	364	38.4948	10.7993
P31151	Protein S100-A7 OS=Homo sapiens OX=9606 GN=S100A7 PE=1 SV=4 - [S10A7_HUMAN]	5.56106	15.84	1	1	1	2	2.11063e+07	101	11.4636	6.771
Q12948	Forkhead box protein C1 OS=Homo sapiens OX=9606 GN=FOXC1 PE=1 SV=3 - [FOXC1_HUMAN]	5.53678	14.65	1	2	2	2	1.09644e+07	553	56.7535	8.51416
Q9BRG2	SH2 domain-containing protein 3A OS=Homo sapiens OX=9606 GN=SH2D3A PE=1 SV=1 - [SH23A_HUMAN]	5.53566	14.06	1	1	1	1	7603872	576	63.0535	7.41553
O00187	Mannan-binding lectin serine protease 2 OS=Homo sapiens OX=9606 GN=MASP2 PE=1 SV=4 - [MASP2_HUMAN]	5.53397	1.75	1	1	1	2	3.01973e+07	686	75.6536	5.63037
P27918	Properdin OS=Homo sapiens OX=9606 GN=CFP PE=1 SV=2 - [PROP_HUMAN]	5.492	6.61	1	2	2	2	2.82e+07	469	51.242	7.89893
A7XYQ1	Sine oculis-binding protein homolog OS=Homo sapiens OX=9606 GN=SOBP PE=1 SV=2 - [SOBP_HUMAN]	5.46363	6.07	1	2	2	2	4.3197e+07	873	92.5984	7.6792
Q9UPA5	Protein bassoon OS=Homo sapiens OX=9606 GN=BSN PE=1 SV=4 - [BSN_HUMAN]	5.46208	1.91	1	2	2	3	7.87048e+06	3926	416.214	7.54736
Q6EMK4	Vasorin OS=Homo sapiens OX=9606 GN=VASN PE=1 SV=1 - [VASN_HUMAN]	5.44822	4.61	1	2	2	2	2.16703e+07	673	71.6675	7.38623
Q96RY5	Protein cramped-like OS=Homo sapiens OX=9606 GN=CRAMP1 PE=1 SV=3 - [CRML_HUMAN]	5.44189	4.49	1	2	2	2		1269	134.635	7.86963
O43516	WAS/WASL-interacting protein family member 1 OS=Homo sapiens OX=9606 GN=WIPF1 PE=1 SV=3 - [WIPF1_HUMAN]	5.43698	6.56	1	1	1	1	341535955	503	51.2274	11.4731
P54259	Atrophin-1 OS=Homo sapiens OX=9606 GN=ATN1 PE=1 SV=3 - [ATN1_HUMAN]	5.41177	3.11	1	1	1	2	1.0532e+07	1190	125.338	8.98291
Q9H4G4	Golgi-associated plant pathogenesis-related protein 1 OS=Homo sapiens OX=9606 GN=GLIPR2 PE=1 SV=3 - [GAPR1_HUMAN]	5.32802	9.74	1	1	1	2		154	17.2075	9.40771
Q6ZRS2	Helicase SRCAP OS=Homo sapiens OX=9606 GN=SRCAP PE=1 SV=3 - [SRCAP_HUMAN]	5.29549	1.73	1	1	1	1	8.70388e+06	3230	343.343	5.96045
Q7Z494	Nephrocystin-3 OS=Homo sapiens OX=9606 GN=NPHP3 PE=1 SV=1 - [NPHP3_HUMAN]	5.28844	5.49	1	1	1	1	59286884	1330	150.769	6.75635
Q5H9F3	BCL-6 corepressor-like protein 1 OS=Homo sapiens OX=9606 GN=BCORL1 PE=1 SV=1 - [BCORL_HUMAN]	5.27262	5.08	1	1	1	1	9.93712e+06	1711	182.412	7.23975
Q8NG27	E3 ubiquitin-protein ligase Praja-1 OS=Homo sapiens OX=9606 GN=PJA1 PE=1 SV=2 - [PJA1_HUMAN]	5.22275	6.22	1	2	2	2	7.73379e+07	643	70.9586	5.17334
Q96HA1	Nuclear envelope pore membrane protein POM 121 OS=Homo sapiens OX=9606 GN=POM121 PE=1 SV=2 - [P121A_HUMAN]	5.19988	5.04	1	1	2	2	2.67939e+07	1249	127.642	10.5649
E9PAV3	Nascent polypeptide-associated complex subunit alpha, muscle-specific form OS=Homo sapiens OX=9606 GN=NACA PE=1 SV=1 - [NACAM_HUMAN]	5.19215	8.28	1	3	3	4	45747144	2078	205.295	9.5835
Q96NZ1	Forkhead box protein N4 OS=Homo sapiens OX=9606 GN=FOXN4 PE=1 SV=2 - [FOXN4_HUMAN]	5.17969	12.19	1	1	1	1	5.22886e+07	517	55.1793	6.41748
Q6NZY7	Cdc42 effector protein 5 OS=Homo sapiens OX=9606 GN=CDC42EP5 PE=2 SV=1 - [BORG3_HUMAN]	5.10581	51.35	1	1	1	1	45747144	148	15.1978	7.51807
Q9NZP8	Complement C1r subcomponent-like protein OS=Homo sapiens OX=9606 GN=C1RL PE=1 SV=2 - [C1RL_HUMAN]	5.0849	1.85	1	1	1	2	5.71602e+07	487	53.4643	7.1958
Q9H1I8	Activating signal cointegrator 1 complex subunit 2 OS=Homo sapiens OX=9606 GN=ASCC2 PE=1 SV=3 - [ASCC2_HUMAN]	5.0406	4.36	1	1	1	2		757	86.3063	5.16064
O76039	Cyclin-dependent kinase-like 5 OS=Homo sapiens OX=9606 GN=CDKL5 PE=1 SV=2 - [CDKL5_HUMAN]	5.03777	4.06	1	1	1	1	1.33418e+08	960	107.453	9.53955
Q96P44	Collagen alpha-1(XXI) chain OS=Homo sapiens OX=9606 GN=COL21A1 PE=2 SV=1 - [COLA1_HUMAN]	5.01514	2.72	1	1	1	2	8878269	957	99.3067	8.32373
Q9UJU5	Forkhead box protein D3 OS=Homo sapiens OX=9606 GN=FOXD3 PE=1 SV=1 - [FOXD3_HUMAN]	5.0087	8.79	1	1	1	1	22802344	478	47.6009	6.45557
P08247	Synaptophysin OS=Homo sapiens OX=9606 GN=SYP PE=1 SV=3 - [SYPH_HUMAN]	4.99814	13.1	1	1	1	1	5.18168e+08	313	33.8234	4.80518
Q96GW7	Brevican core protein OS=Homo sapiens OX=9606 GN=BCAN PE=1 SV=2 - [PGCB_HUMAN]	4.99311	4.28	1	2	2	2	31148499	911	99.056	4.64014
Q5KSL6	Diacylglycerol kinase kappa OS=Homo sapiens OX=9606 GN=DGKK PE=1 SV=1 - [DGKK_HUMAN]	4.97632	3.54	1	1	1	1		1271	141.739	5.52881
P50995	Annexin A11 OS=Homo sapiens OX=9606 GN=ANXA11 PE=1 SV=1 - [ANX11_HUMAN]	4.97373	10.89	1	2	2	2	3.12754e+07	505	54.3551	7.6499
Q9ULZ9	Matrix metalloproteinase-17 OS=Homo sapiens OX=9606 GN=MMP17 PE=1 SV=4 - [MMP17_HUMAN]	4.92865	3.81	1	1	1	2		603	66.6111	6.56592
P61769	Beta-2-microglobulin OS=Homo sapiens OX=9606 GN=B2M PE=1 SV=1 - [B2MG_HUMAN]	4.92612	19.33	1	1	1	1	2.52377e+07	119	13.7059	6.52197
P28356	Homeobox protein Hox-D9 OS=Homo sapiens OX=9606 GN=HOXD9 PE=1 SV=5 - [HXD9_HUMAN]	4.91573	13.35	1	1	1	1	60874918	352	36.4718	9.24658
Q9Y4X5	E3 ubiquitin-protein ligase ARIH1 OS=Homo sapiens OX=9606 GN=ARIH1 PE=1 SV=2 - [ARI1_HUMAN]	4.91307	6.46	1	2	2	2	4.73904e+08	557	64.0758	5.08447
Q07075	Glutamyl aminopeptidase OS=Homo sapiens OX=9606 GN=ENPEP PE=1 SV=3 - [AMPE_HUMAN]	4.88341	2.3	1	1	1	2	1.13121e+08	957	109.176	5.46533
P17931	Galectin-3 OS=Homo sapiens OX=9606 GN=LGALS3 PE=1 SV=5 - [LEG3_HUMAN]	4.86321	20.4	1	2	2	2	6.39396e+07	250	26.1361	8.55811
P51787	Potassium voltage-gated channel subfamily KQT member 1 OS=Homo sapiens OX=9606 GN=KCNQ1 PE=1 SV=3 - [KCNQ1_HUMAN]	4.85656	6.51	1	1	1	1		676	74.6515	9.86182
Q8TD26	Chromodomain-helicase-DNA-binding protein 6 OS=Homo sapiens OX=9606 GN=CHD6 PE=1 SV=4 - [CHD6_HUMAN]	4.84727	1.55	1	1	1	1	619886256	2715	305.22	6.26514
P04156	Major prion protein OS=Homo sapiens OX=9606 GN=PRNP PE=1 SV=1 - [PRIO_HUMAN]	4.8249	11.07	1	2	2	2	1.6284e+08	253	27.6432	8.99756
P03372	Estrogen receptor OS=Homo sapiens OX=9606 GN=ESR1 PE=1 SV=2 - [ESR1_HUMAN]	4.80766	6.89	1	1	1	1	8.01824e+07	595	66.1731	8.06006
Q5TAP6	U3 small nucleolar RNA-associated protein 14 homolog C OS=Homo sapiens OX=9606 GN=UTP14C PE=1 SV=1 - [UT14C_HUMAN]	4.71219	2.74	1	1	1	2		766	87.1345	7.15186
Q5SSG8	Mucin-21 OS=Homo sapiens OX=9606 GN=MUC21 PE=1 SV=2 - [MUC21_HUMAN]	4.6899	6.54	1	1	1	1	6.65006e+08	566	54.1964	4.80518
P84157	Matrix-remodeling-associated protein 7 OS=Homo sapiens OX=9606 GN=MXRA7 PE=1 SV=1 - [MXRA7_HUMAN]	4.6647	22.06	1	1	1	1		204	21.4524	4.25928
P54725	UV excision repair protein RAD23 homolog A OS=Homo sapiens OX=9606 GN=RAD23A PE=1 SV=1 - [RD23A_HUMAN]	4.6474	9.92	1	1	1	1		363	39.5847	4.57666
O75064	DENN domain-containing protein 4B OS=Homo sapiens OX=9606 GN=DENND4B PE=1 SV=4 - [DEN4B_HUMAN]	4.59788	5.61	1	2	2	2	3.16016e+06	1496	163.743	7.21045
Q16799	Reticulon-1 OS=Homo sapiens OX=9606 GN=RTN1 PE=1 SV=1 - [RTN1_HUMAN]	4.58052	7.99	1	1	1	1	7.86381e+08	776	83.566	4.69092
P47736	Rap1 GTPase-activating protein 1 OS=Homo sapiens OX=9606 GN=RAP1GAP PE=1 SV=2 - [RPGP1_HUMAN]	4.57578	5.88	1	1	1	1	769278292	663	73.3154	5.8208
A6NCS4	Homeobox protein Nkx-2.6 OS=Homo sapiens OX=9606 GN=NKX2-6 PE=1 SV=1 - [NKX26_HUMAN]	4.5554	12.96	1	1	1	1	2.55647e+08	301	32.1013	9.87646
Q7Z417	Nuclear fragile X mental retardation-interacting protein 2 OS=Homo sapiens OX=9606 GN=NUFIP2 PE=1 SV=1 - [NUFP2_HUMAN]	4.55257	7.77	1	1	1	1	1.01912e+07	695	76.0747	8.70459
P24468	COUP transcription factor 2 OS=Homo sapiens OX=9606 GN=NR2F2 PE=1 SV=1 - [COT2_HUMAN]	4.5264	8.21	1	1	1	1	1.69013e+08	414	45.5416	8.27979
P10586	Receptor-type tyrosine-protein phosphatase F OS=Homo sapiens OX=9606 GN=PTPRF PE=1 SV=2 - [PTPRF_HUMAN]	4.52206	2.67	1	1	1	1		1907	212.744	6.30322
P24522	Growth arrest and DNA damage-inducible protein GADD45 alpha OS=Homo sapiens OX=9606 GN=GADD45A PE=1 SV=1 - [GA45A_HUMAN]	4.51721	19.39	1	1	1	1	1.99094e+08	165	18.3241	4.50049
P35908	Keratin, type II cytoskeletal 2 epidermal OS=Homo sapiens OX=9606 GN=KRT2 PE=1 SV=2 - [K22E_HUMAN]	4.5057	8.45	1	1	1	1	1.12779e+08	639	65.3932	8.00146
Q8TES7	Fas-binding factor 1 OS=Homo sapiens OX=9606 GN=FBF1 PE=1 SV=2 - [FBF1_HUMAN]	4.43679	4.15	1	1	1	1	13617728	1133	125.37	7.07861
A5YKK6	CCR4-NOT transcription complex subunit 1 OS=Homo sapiens OX=9606 GN=CNOT1 PE=1 SV=2 - [CNOT1_HUMAN]	4.40484	1.94	1	1	1	1	24930573	2376	266.768	7.10791
Q14669	E3 ubiquitin-protein ligase TRIP12 OS=Homo sapiens OX=9606 GN=TRIP12 PE=1 SV=1 - [TRIPC_HUMAN]	4.39713	2.71	1	1	1	1	31577328	1992	220.296	8.48486
Q9Y6R0	Numb-like protein OS=Homo sapiens OX=9606 GN=NUMBL PE=1 SV=1 - [NUMBL_HUMAN]	4.39186	2.96	1	1	1	2	6.77047e+07	609	64.8508	8.85107
Q9UPU9	Protein Smaug homolog 1 OS=Homo sapiens OX=9606 GN=SAMD4A PE=1 SV=3 - [SMAG1_HUMAN]	4.3716	6.27	1	1	1	1	3.84753e+06	718	79.3648	8.32373
Q04864	Proto-oncogene c-Rel OS=Homo sapiens OX=9606 GN=REL PE=1 SV=1 - [REL_HUMAN]	4.36274	10.99	1	1	1	1	5.28676e+06	619	68.4762	5.85889
Q9P217	Zinc finger SWIM domain-containing protein 5 OS=Homo sapiens OX=9606 GN=ZSWIM5 PE=2 SV=2 - [ZSWM5_HUMAN]	4.34209	4.56	1	1	1	1	31990430	1185	130.551	7.18115
Q8N8W4	Omega-hydroxyceramide transacylase OS=Homo sapiens OX=9606 GN=PNPLA1 PE=1 SV=3 - [PLPL1_HUMAN]	4.32513	9.21	1	1	1	1	5.91963e+07	532	57.8382	8.07471
Q9BVV6	Protein TALPID3 OS=Homo sapiens OX=9606 GN=KIAA0586 PE=1 SV=4 - [TALD3_HUMAN]	4.31117	1.5	1	1	1	1	3.32036e+08	1533	169.201	5.5415
Q9UIS9	Methyl-CpG-binding domain protein 1 OS=Homo sapiens OX=9606 GN=MBD1 PE=1 SV=2 - [MBD1_HUMAN]	4.29271	6.61	1	1	1	1	7.77414e+08	605	66.5642	9.0415
Q16651	Prostasin OS=Homo sapiens OX=9606 GN=PRSS8 PE=1 SV=1 - [PRSS8_HUMAN]	4.28541	2.62	1	1	1	2	6.39134e+07	343	36.4083	5.84619
Q9UPN4	Centrosomal protein of 131 kDa OS=Homo sapiens OX=9606 GN=CEP131 PE=1 SV=3 - [CP131_HUMAN]	4.28176	4.25	1	1	1	2	7.31618e+06	1083	122.075	8.68994
Q9NQV5	PR domain-containing protein 11 OS=Homo sapiens OX=9606 GN=PRDM11 PE=1 SV=2 - [PRD11_HUMAN]	4.25747	9.59	1	1	1	1	52842579	511	57.8259	6.17627
P01834	Immunoglobulin kappa constant OS=Homo sapiens OX=9606 GN=IGKC PE=1 SV=2 - [IGKC_HUMAN]	4.25722	20.56	2	2	2	2	1.18626e+07	107	11.7578	6.52197
Q8WU79	Stromal membrane-associated protein 2 OS=Homo sapiens OX=9606 GN=SMAP2 PE=1 SV=1 - [SMAP2_HUMAN]	4.2517	11.42	1	1	1	1	55684638	429	46.7548	8.86572
Q86UL8	Membrane-associated guanylate kinase, WW and PDZ domain-containing protein 2 OS=Homo sapiens OX=9606 GN=MAGI2 PE=1 SV=3 - [MAGI2_HUMAN]	4.2338	2.82	1	1	1	1		1455	158.656	6.354
P07199	Major centromere autoantigen B OS=Homo sapiens OX=9606 GN=CENPB PE=1 SV=2 - [CENPB_HUMAN]	4.22111	6.68	1	1	1	1	130134934	599	65.1316	4.55127
Q96NY7	Chloride intracellular channel protein 6 OS=Homo sapiens OX=9606 GN=CLIC6 PE=2 SV=3 - [CLIC6_HUMAN]	4.21947	4.69	1	1	1	1	843513612	704	72.9677	4.37354
O00512	B-cell CLL/lymphoma 9 protein OS=Homo sapiens OX=9606 GN=BCL9 PE=1 SV=4 - [BCL9_HUMAN]	4.21251	2.45	1	1	1	1		1426	149.194	8.90967
O95197	Reticulon-3 OS=Homo sapiens OX=9606 GN=RTN3 PE=1 SV=2 - [RTN3_HUMAN]	4.21246	3.78	1	1	1	1	1.79181e+06	1032	112.541	4.95752
Q9UGP4	LIM domain-containing protein 1 OS=Homo sapiens OX=9606 GN=LIMD1 PE=1 SV=1 - [LIMD1_HUMAN]	4.20695	5.47	1	1	1	1	799458640	676	72.1439	6.65381
Q96R06	Sperm-associated antigen 5 OS=Homo sapiens OX=9606 GN=SPAG5 PE=1 SV=2 - [SPAG5_HUMAN]	4.19038	3.35	1	1	1	1	47279218	1193	134.338	4.99561
Q96C12	Armadillo repeat-containing protein 5 OS=Homo sapiens OX=9606 GN=ARMC5 PE=1 SV=2 - [ARMC5_HUMAN]	4.17778	4.6	1	1	1	1	12515595	935	97.6202	7.10791
O94919	Endonuclease domain-containing 1 protein OS=Homo sapiens OX=9606 GN=ENDOD1 PE=1 SV=2 - [ENDD1_HUMAN]	4.12376	5.4	1	1	1	1	2.46393e+07	500	54.9813	5.70654
Q8IZC6	Collagen alpha-1(XXVII) chain OS=Homo sapiens OX=9606 GN=COL27A1 PE=1 SV=1 - [CORA1_HUMAN]	4.06226	2.74	2	1	2	3	1.19426e+08	1860	186.776	9.81787
P25391	Laminin subunit alpha-1 OS=Homo sapiens OX=9606 GN=LAMA1 PE=1 SV=2 - [LAMA1_HUMAN]	4.05197	1.72	1	1	1	1	1.05625e+08	3075	336.867	6.354
O43593	Lysine-specific demethylase hairless OS=Homo sapiens OX=9606 GN=HR PE=1 SV=5 - [HAIR_HUMAN]	4.04299	3.62	1	1	1	1	85258728	1189	127.414	7.07861
Q6PJG9	Leucine-rich repeat and fibronectin type-III domain-containing protein 4 OS=Homo sapiens OX=9606 GN=LRFN4 PE=1 SV=1 - [LRFN4_HUMAN]	4.0265	4.57	1	1	1	1	72200640	635	66.8184	6.91748
Q8NFF2	Sodium/potassium/calcium exchanger 4 OS=Homo sapiens OX=9606 GN=SLC24A4 PE=1 SV=2 - [NCKX4_HUMAN]	4.01792	4.66	1	1	1	1	4.07002e+06	622	68.9969	7.51807
Q96NL1	Transmembrane protein 74 OS=Homo sapiens OX=9606 GN=TMEM74 PE=1 SV=1 - [TMM74_HUMAN]	4.0116	13.44	1	1	1	1	1.11721e+08	305	33.3173	5.21143
O43451	Maltase-glucoamylase, intestinal OS=Homo sapiens OX=9606 GN=MGAM PE=1 SV=5 - [MGA_HUMAN]	3.99107	2.1	1	1	1	1	2.49134e+08	1857	209.72	5.50342
Q16650	T-box brain protein 1 OS=Homo sapiens OX=9606 GN=TBR1 PE=1 SV=1 - [TBR1_HUMAN]	3.9907	9.24	1	1	1	1		682	74.007	7.32764
Q07157	Tight junction protein ZO-1 OS=Homo sapiens OX=9606 GN=TJP1 PE=1 SV=3 - [ZO1_HUMAN]	3.98129	1.89	1	1	1	1	2.09037e+07	1748	195.34	6.69775
P45974	Ubiquitin carboxyl-terminal hydrolase 5 OS=Homo sapiens OX=9606 GN=USP5 PE=1 SV=2 - [UBP5_HUMAN]	3.98097	1.98	1	1	1	2	2.01295e+07	858	95.7253	5.03369
P98077	SHC-transforming protein 2 OS=Homo sapiens OX=9606 GN=SHC2 PE=1 SV=4 - [SHC2_HUMAN]	3.97703	7.22	1	1	1	1	2.58207e+07	582	61.8771	6.771
O43603	Galanin receptor type 2 OS=Homo sapiens OX=9606 GN=GALR2 PE=1 SV=1 - [GALR2_HUMAN]	3.96604	9.04	1	1	1	1	73717071	387	41.6729	9.42236
Q8N1P7	Beta/gamma crystallin domain-containing protein 2 OS=Homo sapiens OX=9606 GN=CRYBG2 PE=2 SV=2 - [CRBG2_HUMAN]	3.94134	4.09	1	1	1	1	39070388	1661	177.803	6.04932
Q6K0P9	Pyrin and HIN domain-containing protein 1 OS=Homo sapiens OX=9606 GN=PYHIN1 PE=1 SV=1 - [IFIX_HUMAN]	3.93466	6.91	1	1	1	1	591806159	492	55.0308	9.80322
Q16584	Mitogen-activated protein kinase kinase kinase 11 OS=Homo sapiens OX=9606 GN=MAP3K11 PE=1 SV=1 - [M3K11_HUMAN]	3.93134	4.25	1	1	1	2	9.0206e+07	847	92.6303	8.11865
Q5TAX3	Terminal uridylyltransferase 4 OS=Homo sapiens OX=9606 GN=TUT4 PE=1 SV=3 - [TUT4_HUMAN]	3.92798	4.68	1	1	1	1	54166504	1644	185.048	7.97217
P17844	Probable ATP-dependent RNA helicase DDX5 OS=Homo sapiens OX=9606 GN=DDX5 PE=1 SV=1 - [DDX5_HUMAN]	3.90524	4.4	1	1	1	1	8.79842e+07	614	69.1047	8.92432
O75069	Transmembrane and coiled-coil domains protein 2 OS=Homo sapiens OX=9606 GN=TMCC2 PE=1 SV=3 - [TMCC2_HUMAN]	3.90272	3.67	1	1	1	1	3.64552e+08	709	77.4013	6.81494
Q6ZNL6	FYVE, RhoGEF and PH domain-containing protein 5 OS=Homo sapiens OX=9606 GN=FGD5 PE=1 SV=3 - [FGD5_HUMAN]	3.88668	2.87	1	1	1	1	153125594	1462	159.791	5.0083
P08235	Mineralocorticoid receptor OS=Homo sapiens OX=9606 GN=NR3C2 PE=1 SV=2 - [MCR_HUMAN]	3.86994	5.08	1	1	1	1	15883358	984	107.013	7.38623
Q6PRD1	Probable G-protein coupled receptor 179 OS=Homo sapiens OX=9606 GN=GPR179 PE=1 SV=2 - [GP179_HUMAN]	3.86799	1.23	1	1	1	1	184844344	2367	257.202	5.70654
Q6AI39	BRD4-interacting chromatin-remodeling complex-associated protein-like OS=Homo sapiens OX=9606 GN=BICRAL PE=1 SV=2 - [BICRL_HUMAN]	3.86796	7.04	1	2	2	2	8.0345e+06	1079	115.013	6.87354
Q5SQQ9	Ventral anterior homeobox 1 OS=Homo sapiens OX=9606 GN=VAX1 PE=1 SV=1 - [VAX1_HUMAN]	3.85978	10.78	1	1	1	1	482016876	334	34.6918	9.37842
Q9BTF0	THUMP domain-containing protein 2 OS=Homo sapiens OX=9606 GN=THUMPD2 PE=1 SV=2 - [THUM2_HUMAN]	3.8588	2.58	1	1	1	2	151845357	503	56.3974	7.81104
O14529	Homeobox protein cut-like 2 OS=Homo sapiens OX=9606 GN=CUX2 PE=1 SV=4 - [CUX2_HUMAN]	3.84349	2.96	1	1	1	1	5.38054e+06	1486	161.577	5.47803
Q5T8A7	Protein phosphatase 1 regulatory subunit 26 OS=Homo sapiens OX=9606 GN=PPP1R26 PE=1 SV=1 - [PPR26_HUMAN]	3.84272	3.56	1	1	1	1	2.25699e+07	1209	127.274	8.5874
Q6UXA7	Uncharacterized protein C6orf15 OS=Homo sapiens OX=9606 GN=C6orf15 PE=1 SV=3 - [CF015_HUMAN]	3.82726	10.46	1	1	1	1	96151244	325	34.1741	8.07471
A8K830	Colorectal cancer-associated protein 2 OS=Homo sapiens OX=9606 GN=COLCA2 PE=2 SV=1 - [COLC2_HUMAN]	3.80806	29.87	1	1	1	1	17051821	154	16.8393	4.4624
O14798	Tumor necrosis factor receptor superfamily member 10C OS=Homo sapiens OX=9606 GN=TNFRSF10C PE=1 SV=3 - [TR10C_HUMAN]	3.80345	10.04	1	1	1	1	113750006	259	27.3888	4.81787
P0C7V6	Putative transcription factor SPT20 homolog-like 2 OS=Homo sapiens OX=9606 GN=SUPT20HL2 PE=5 SV=1 - [SP202_HUMAN]	3.79873	5.88	1	1	1	1	7.40311e+07	817	87.487	8.79248
Q9NW07	Zinc finger protein 358 OS=Homo sapiens OX=9606 GN=ZNF358 PE=1 SV=2 - [ZN358_HUMAN]	3.79061	6.87	1	1	1	1	799458640	568	59.2498	6.59521
Q9NPC6	Myozenin-2 OS=Homo sapiens OX=9606 GN=MYOZ2 PE=1 SV=1 - [MYOZ2_HUMAN]	3.76852	13.64	1	1	1	1	18545041	264	29.8791	8.25049
Q96MG2	Junctional sarcoplasmic reticulum protein 1 OS=Homo sapiens OX=9606 GN=JSRP1 PE=1 SV=1 - [JSPR1_HUMAN]	3.7579	17.52	1	2	2	2	2.97951e+08	331	36.2967	9.37842
P31271	Homeobox protein Hox-A13 OS=Homo sapiens OX=9606 GN=HOXA13 PE=1 SV=3 - [HXA13_HUMAN]	3.75501	9.02	1	1	1	1	6.998e+07	388	39.7015	9.12939
Q2TBF2	WSC domain-containing protein 2 OS=Homo sapiens OX=9606 GN=WSCD2 PE=2 SV=2 - [WSCD2_HUMAN]	3.7437	6.19	1	1	1	1	4.64633e+08	565	63.7757	8.73389
Q969F8	KiSS-1 receptor OS=Homo sapiens OX=9606 GN=KISS1R PE=1 SV=2 - [KISSR_HUMAN]	3.74263	9.05	1	1	1	1	1.74022e+08	398	42.5583	9.84717
Q8IYI6	Exocyst complex component 8 OS=Homo sapiens OX=9606 GN=EXOC8 PE=1 SV=2 - [EXOC8_HUMAN]	3.73715	5.38	1	1	1	1	4.64633e+08	725	81.7474	5.49072
Q8WX93	Palladin OS=Homo sapiens OX=9606 GN=PALLD PE=1 SV=3 - [PALLD_HUMAN]	3.73303	3.18	1	1	1	1		1383	150.47	7.09326
A8MXV6	CMT1A duplicated region transcript 15 protein-like protein OS=Homo sapiens OX=9606 GN=CDRT15L2 PE=2 SV=1 - [CD15L_HUMAN]	3.73291	10.32	1	1	1	1	1.88928e+07	281	30.0807	9.36377
Q96J84	Kin of IRRE-like protein 1 OS=Homo sapiens OX=9606 GN=KIRREL1 PE=1 SV=2 - [KIRR1_HUMAN]	3.72339	5.42	1	1	1	1	4.32206e+07	757	83.4838	5.73193
P41161	ETS translocation variant 5 OS=Homo sapiens OX=9606 GN=ETV5 PE=1 SV=1 - [ETV5_HUMAN]	3.7221	7.84	1	1	1	1	6.87753e+06	510	57.8008	5.69385
O60548	Forkhead box protein D2 OS=Homo sapiens OX=9606 GN=FOXD2 PE=1 SV=2 - [FOXD2_HUMAN]	3.70815	9.7	1	1	1	1	19539539	495	48.7172	7.2251
Q685J3	Mucin-17 OS=Homo sapiens OX=9606 GN=MUC17 PE=1 SV=2 - [MUC17_HUMAN]	3.7071	1.05	1	1	1	1	4.88317e+06	4493	451.465	4.10693
Q5VU43	Myomegalin OS=Homo sapiens OX=9606 GN=PDE4DIP PE=1 SV=3 - [MYOME_HUMAN]	3.7044	2.22	1	1	1	1	31671655	2346	264.941	5.46533
P41225	Transcription factor SOX-3 OS=Homo sapiens OX=9606 GN=SOX3 PE=1 SV=2 - [SOX3_HUMAN]	3.70228	8.97	1	1	1	1	34222950	446	45.1817	9.77393
P48378	DNA-binding protein RFX2 OS=Homo sapiens OX=9606 GN=RFX2 PE=1 SV=2 - [RFX2_HUMAN]	3.66807	7.33	1	1	1	1	17174906	723	79.937	6.78564
P61296	Heart- and neural crest derivatives-expressed protein 2 OS=Homo sapiens OX=9606 GN=HAND2 PE=1 SV=1 - [HAND2_HUMAN]	3.66496	22.58	1	1	1	1		217	23.651	9.17334
O94900	Thymocyte selection-associated high mobility group box protein TOX OS=Homo sapiens OX=9606 GN=TOX PE=1 SV=3 - [TOX_HUMAN]	3.66076	8.94	1	1	1	2	6213169	526	57.476	7.32764
Q13137	Calcium-binding and coiled-coil domain-containing protein 2 OS=Homo sapiens OX=9606 GN=CALCOCO2 PE=1 SV=1 - [CACO2_HUMAN]	3.65995	10.31	1	1	1	1	2.27089e+07	446	52.2206	5.021
O95992	Cholesterol 25-hydroxylase OS=Homo sapiens OX=9606 GN=CH25H PE=1 SV=1 - [CH25H_HUMAN]	3.65503	17.65	1	1	1	1		272	31.724	7.25439
Q16720	Plasma membrane calcium-transporting ATPase 3 OS=Homo sapiens OX=9606 GN=ATP2B3 PE=1 SV=3 - [AT2B3_HUMAN]	3.63812	2.3	1	1	1	1	216582054	1220	134.112	5.61768
Q02505	Mucin-3A OS=Homo sapiens OX=9606 GN=MUC3A PE=1 SV=3 - [MUC3A_HUMAN]	3.62696	2.71	1	2	2	2	1.5903e+07	3323	344.914	5.2876
Q7Z7L8	Uncharacterized protein C11orf96 OS=Homo sapiens OX=9606 GN=C11orf96 PE=1 SV=3 - [CK096_HUMAN]	3.62602	9.66	1	1	1	1	1.61031e+08	435	46.0854	9.99365
P48552	Nuclear receptor-interacting protein 1 OS=Homo sapiens OX=9606 GN=NRIP1 PE=1 SV=2 - [NRIP1_HUMAN]	3.6255	2.76	1	1	1	1	1.3277e+09	1158	126.863	8.17725
A6NJT0	Homeobox protein unc-4 homolog OS=Homo sapiens OX=9606 GN=UNCX PE=3 SV=1 - [UNC4_HUMAN]	3.62529	6.4	1	1	1	1	34166295	531	53.6568	7.1958
P48444	Coatomer subunit delta OS=Homo sapiens OX=9606 GN=ARCN1 PE=1 SV=1 - [COPD_HUMAN]	3.60605	10.57	1	1	1	1	5.07101e+07	511	57.1741	6.21436
A2VEC9	SCO-spondin OS=Homo sapiens OX=9606 GN=SSPOP PE=2 SV=2 - [SSPO_HUMAN]	3.60206	0.82	1	1	1	1	4.06263e+07	5150	547.47	6.02393
Q9NSC2	Sal-like protein 1 OS=Homo sapiens OX=9606 GN=SALL1 PE=1 SV=2 - [SALL1_HUMAN]	3.60001	3.1	1	1	1	1	17682277	1324	140.317	7.02002
Q14162	Scavenger receptor class F member 1 OS=Homo sapiens OX=9606 GN=SCARF1 PE=1 SV=3 - [SREC_HUMAN]	3.59866	3.98	1	1	1	1	39400235	830	87.3288	6.3667
Q8TD84	Down syndrome cell adhesion molecule-like protein 1 OS=Homo sapiens OX=9606 GN=DSCAML1 PE=1 SV=2 - [DSCL1_HUMAN]	3.59603	2.09	1	1	1	1		2053	224.323	8.1626
Q13474	Dystrophin-related protein 2 OS=Homo sapiens OX=9606 GN=DRP2 PE=2 SV=2 - [DRP2_HUMAN]	3.58509	5.43	1	1	1	1		957	107.894	6.22705
Q9Y5I4	Protocadherin alpha-C2 OS=Homo sapiens OX=9606 GN=PCDHAC2 PE=2 SV=1 - [PCDC2_HUMAN]	3.58474	3.08	1	1	1	1	784662286	1007	109.383	5.41455
Q15746	Myosin light chain kinase, smooth muscle OS=Homo sapiens OX=9606 GN=MYLK PE=1 SV=4 - [MYLK_HUMAN]	3.57601	1.41	1	1	1	1	137091596	1914	210.583	6.15088
P10515	Dihydrolipoyllysine-residue acetyltransferase component of pyruvate dehydrogenase complex, mitochondrial OS=Homo sapiens OX=9606 GN=DLAT PE=1 SV=3 - [ODP2_HUMAN]	3.56546	6.03	1	1	1	1	35104602	647	68.9531	7.84033
Q13405	39S ribosomal protein L49, mitochondrial OS=Homo sapiens OX=9606 GN=MRPL49 PE=1 SV=1 - [RM49_HUMAN]	3.56199	29.52	1	1	1	1		166	19.1859	9.45166
Q9HBE1	POZ-, AT hook-, and zinc finger-containing protein 1 OS=Homo sapiens OX=9606 GN=PATZ1 PE=1 SV=1 - [PATZ1_HUMAN]	3.56191	4.95	1	1	1	1	69473998	687	74.0126	8.35303
Q15742	NGFI-A-binding protein 2 OS=Homo sapiens OX=9606 GN=NAB2 PE=1 SV=1 - [NAB2_HUMAN]	3.55076	7.62	1	1	1	1	1.87819e+07	525	56.5591	6.96143
Q7Z3Y7	Keratin, type I cytoskeletal 28 OS=Homo sapiens OX=9606 GN=KRT28 PE=1 SV=2 - [K1C28_HUMAN]	3.54304	8.84	1	1	1	1	1.71731e+06	464	50.5359	5.46533
Q68DK2	Zinc finger FYVE domain-containing protein 26 OS=Homo sapiens OX=9606 GN=ZFYVE26 PE=1 SV=3 - [ZFY26_HUMAN]	3.54028	4.02	1	2	2	2	9.96631e+06	2539	284.395	6.39209
Q96DU7	Inositol-trisphosphate 3-kinase C OS=Homo sapiens OX=9606 GN=ITPKC PE=1 SV=1 - [IP3KC_HUMAN]	3.53327	5.56	1	1	1	1	3.8281e+08	683	75.1604	5.13525
O95813	Cerberus OS=Homo sapiens OX=9606 GN=CER1 PE=1 SV=1 - [CER1_HUMAN]	3.52975	11.24	1	1	1	1	182034300	267	30.0641	7.78174
O15353	Forkhead box protein N1 OS=Homo sapiens OX=9606 GN=FOXN1 PE=1 SV=1 - [FOXN1_HUMAN]	3.52541	6.33	1	1	1	1		648	68.8812	6.39209
Q13332	Receptor-type tyrosine-protein phosphatase S OS=Homo sapiens OX=9606 GN=PTPRS PE=1 SV=3 - [PTPRS_HUMAN]	3.52478	2.21	1	1	1	1		1948	216.905	6.45557
Q9Y5Q3	Transcription factor MafB OS=Homo sapiens OX=9606 GN=MAFB PE=1 SV=2 - [MAFB_HUMAN]	3.50885	12.38	1	1	1	1	1.51172e+07	323	35.7696	7.63525
Q12772	Sterol regulatory element-binding protein 2 OS=Homo sapiens OX=9606 GN=SREBF2 PE=1 SV=2 - [SRBP2_HUMAN]	3.50333	3.07	1	1	1	1	1.49011e+07	1141	123.61	8.39697
Q9Y6C2	EMILIN-1 OS=Homo sapiens OX=9606 GN=EMILIN1 PE=1 SV=3 - [EMIL1_HUMAN]	3.49595	3.54	1	1	1	1	5.76335e+08	1016	106.63	5.17334
Q06416	Putative POU domain, class 5, transcription factor 1B OS=Homo sapiens OX=9606 GN=POU5F1B PE=5 SV=2 - [P5F1B_HUMAN]	3.49416	10.03	1	1	1	1	52194849	359	38.5634	6.68311
P09923	Intestinal-type alkaline phosphatase OS=Homo sapiens OX=9606 GN=ALPI PE=1 SV=2 - [PPBI_HUMAN]	3.49231	8.9	1	1	1	1		528	56.7764	5.85889
P22626	Heterogeneous nuclear ribonucleoproteins A2/B1 OS=Homo sapiens OX=9606 GN=HNRNPA2B1 PE=1 SV=2 - [ROA2_HUMAN]	3.49063	12.46	1	1	1	1	3.31329e+07	353	37.4067	8.95361
P09497	Clathrin light chain B OS=Homo sapiens OX=9606 GN=CLTB PE=1 SV=1 - [CLCB_HUMAN]	3.48449	19.65	1	1	1	1	8879891	229	25.1751	4.64014
P53708	Integrin alpha-8 OS=Homo sapiens OX=9606 GN=ITGA8 PE=1 SV=3 - [ITA8_HUMAN]	3.47984	2.82	1	1	1	1	1.68113e+06	1063	117.399	5.57959
A8MYZ6	Forkhead box protein O6 OS=Homo sapiens OX=9606 GN=FOXO6 PE=1 SV=1 - [FOXO6_HUMAN]	3.47362	8.13	1	1	1	1	1.49607e+08	492	50.5633	5.45264
Q9Y6Q6	Tumor necrosis factor receptor superfamily member 11A OS=Homo sapiens OX=9606 GN=TNFRSF11A PE=1 SV=1 - [TNR11_HUMAN]	3.46154	5.03	1	1	1	1	257177637	616	65.9911	5.33838
Q8WUH2	Transforming growth factor-beta receptor-associated protein 1 OS=Homo sapiens OX=9606 GN=TGFBRAP1 PE=1 SV=1 - [TGFA1_HUMAN]	3.45798	5.58	1	1	1	1	25082788	860	97.096	6.55127
Q16620	BDNF/NT-3 growth factors receptor OS=Homo sapiens OX=9606 GN=NTRK2 PE=1 SV=1 - [NTRK2_HUMAN]	3.4496	3.53	1	1	1	1	9.68031e+07	822	91.9398	6.46826
Q8IWN7	Retinitis pigmentosa 1-like 1 protein OS=Homo sapiens OX=9606 GN=RP1L1 PE=1 SV=5 - [RP1L1_HUMAN]	3.44858	1.42	1	1	1	1	50351339	2400	252.136	4.44971
Q14106	Protein Tob2 OS=Homo sapiens OX=9606 GN=TOB2 PE=1 SV=2 - [TOB2_HUMAN]	3.44374	9.88	1	1	1	1	6.79883e+07	344	36.6093	6.93213
P00797	Renin OS=Homo sapiens OX=9606 GN=REN PE=1 SV=1 - [RENI_HUMAN]	3.44294	7.88	1	1	1	1	1.94376e+07	406	45.0285	7.06396
Q9BWW4	Single-stranded DNA-binding protein 3 OS=Homo sapiens OX=9606 GN=SSBP3 PE=1 SV=1 - [SSBP3_HUMAN]	3.44184	10.82	1	1	1	1	2.55647e+08	388	40.3949	6.90283
O75364	Pituitary homeobox 3 OS=Homo sapiens OX=9606 GN=PITX3 PE=1 SV=1 - [PITX3_HUMAN]	3.4418	12.91	1	1	1	1	7.58213e+07	302	31.812	9.15869
Q9NQ11	Polyamine-transporting ATPase 13A2 OS=Homo sapiens OX=9606 GN=ATP13A2 PE=1 SV=2 - [AT132_HUMAN]	3.44018	3.73	1	1	1	1	708831	1180	128.711	8.11865
A0A5F9ZHS7	NFIL3 like protein OS=Homo sapiens OX=9606 GN=NFILZ PE=3 SV=1 - [NFILZ_HUMAN]	3.43355	12.8	1	1	1	1	27811611	289	31.0272	9.93506
Q75N03	E3 ubiquitin-protein ligase Hakai OS=Homo sapiens OX=9606 GN=CBLL1 PE=1 SV=1 - [HAKAI_HUMAN]	3.43213	5.3	1	1	1	1	1.68482e+08	491	54.484	8.29443
Q9C0C2	182 kDa tankyrase-1-binding protein OS=Homo sapiens OX=9606 GN=TNKS1BP1 PE=1 SV=4 - [TB182_HUMAN]	3.43193	1.39	1	1	1	1	5.77267e+07	1729	181.685	4.85596
Q00653	Nuclear factor NF-kappa-B p100 subunit OS=Homo sapiens OX=9606 GN=NFKB2 PE=1 SV=4 - [NFKB2_HUMAN]	3.42812	4.89	1	1	1	1	19614667	900	96.6889	6.25244
Q6ZN01	MEF2-activating motif and SAP domain-containing transcriptional regulator OS=Homo sapiens OX=9606 GN=MAMSTR PE=2 SV=1 - [MASTR_HUMAN]	3.42796	9.64	1	1	1	1	4124577	415	44.6049	7.04932
Q5VY43	Platelet endothelial aggregation receptor 1 OS=Homo sapiens OX=9606 GN=PEAR1 PE=1 SV=1 - [PEAR1_HUMAN]	3.42036	3.66	1	1	1	1	8.56716e+06	1037	110.591	6.81494
Q9UBC0	Hepatocyte nuclear factor 6 OS=Homo sapiens OX=9606 GN=ONECUT1 PE=2 SV=1 - [HNF6_HUMAN]	3.41411	12.9	1	1	1	1	23804288	465	50.9913	9.68604
Q9Y6F6	Inositol 1,4,5-triphosphate receptor associated 1 OS=Homo sapiens OX=9606 GN=IRAG1 PE=1 SV=4 - [IRAG1_HUMAN]	3.40387	3.1	1	1	1	1	14772778	904	97.8964	5.63037
O14497	AT-rich interactive domain-containing protein 1A OS=Homo sapiens OX=9606 GN=ARID1A PE=1 SV=3 - [ARI1A_HUMAN]	3.39586	1.75	1	1	1	1	910351	2285	241.892	6.69775
Q5TF21	Protein SOGA3 OS=Homo sapiens OX=9606 GN=SOGA3 PE=3 SV=1 - [SOGA3_HUMAN]	3.39258	2.85	1	1	1	1	113750006	947	103.136	6.06201
P35611	Alpha-adducin OS=Homo sapiens OX=9606 GN=ADD1 PE=1 SV=2 - [ADDA_HUMAN]	3.3918	3.66	1	1	1	1	1.93915e+07	737	80.9047	5.8335
A6NEL2	Ankyrin repeat domain-containing protein SOWAHB OS=Homo sapiens OX=9606 GN=SOWAHB PE=1 SV=1 - [SWAHB_HUMAN]	3.38598	4.04	1	1	1	1	3.16147e+08	793	85.6903	9.59814
Q14160	Protein scribble homolog OS=Homo sapiens OX=9606 GN=SCRIB PE=1 SV=4 - [SCRIB_HUMAN]	3.3804	2.88	1	1	1	1	75932939	1630	174.778	5.07178
Q6ZMQ8	Serine/threonine-protein kinase LMTK1 OS=Homo sapiens OX=9606 GN=AATK PE=1 SV=2 - [LMTK1_HUMAN]	3.36974	2.4	1	1	1	1	2.87599e+08	1374	144.479	4.56396
P57073	Transcription factor SOX-8 OS=Homo sapiens OX=9606 GN=SOX8 PE=2 SV=1 - [SOX8_HUMAN]	3.36939	8.74	1	1	1	1	5.61656e+06	446	47.2849	6.99072
Q6P9H4	Connector enhancer of kinase suppressor of ras 3 OS=Homo sapiens OX=9606 GN=CNKSR3 PE=1 SV=1 - [CNKR3_HUMAN]	3.36721	5.41	2	1	1	1	569498	555	61.8648	8.73389
Q8WUJ3	Cell migration-inducing and hyaluronan-binding protein OS=Homo sapiens OX=9606 GN=CEMIP PE=1 SV=2 - [CEMIP_HUMAN]	3.366	3.6	1	1	1	1		1361	152.9	7.85498
Q96BY7	Autophagy-related protein 2 homolog B OS=Homo sapiens OX=9606 GN=ATG2B PE=1 SV=5 - [ATG2B_HUMAN]	3.35985	1.88	1	1	1	1		2078	232.616	5.75732
Q9Y5I3	Protocadherin alpha-1 OS=Homo sapiens OX=9606 GN=PCDHA1 PE=2 SV=1 - [PCDA1_HUMAN]	3.35929	4.84	1	1	1	1		950	102.889	5.14795
Q9BVK8	Transmembrane protein 147 OS=Homo sapiens OX=9606 GN=TMEM147 PE=1 SV=1 - [TM147_HUMAN]	3.35763	10.27	1	1	1	1	5533172	224	25.2439	7.7085
O60641	Clathrin coat assembly protein AP180 OS=Homo sapiens OX=9606 GN=SNAP91 PE=1 SV=2 - [AP180_HUMAN]	3.35762	7.61	1	1	1	1	1.66974e+07	907	92.444	4.85596
Q14005	Pro-interleukin-16 OS=Homo sapiens OX=9606 GN=IL16 PE=1 SV=4 - [IL16_HUMAN]	3.35625	1.43	1	1	1	1	82822772	1332	141.665	8.06006
P05387	60S acidic ribosomal protein P2 OS=Homo sapiens OX=9606 GN=RPLP2 PE=1 SV=1 - [RLA2_HUMAN]	3.34607	26.09	1	1	1	1	3.12915e+07	115	11.6578	4.53857
P42785	Lysosomal Pro-X carboxypeptidase OS=Homo sapiens OX=9606 GN=PRCP PE=1 SV=1 - [PCP_HUMAN]	3.34526	5.04	1	1	1	1	1.17607e+07	496	55.7639	7.21045
Q99102	Mucin-4 OS=Homo sapiens OX=9606 GN=MUC4 PE=1 SV=5 - [MUC4_HUMAN]	3.3284	1.07	1	1	1	1	651331936	5412	541.979	5.30029
Q9C0H9	SRC kinase signaling inhibitor 1 OS=Homo sapiens OX=9606 GN=SRCIN1 PE=1 SV=4 - [SRCN1_HUMAN]	3.32822	3.89	1	1	1	1	2.76016e+07	1183	127.027	9.37842
Q9GZU2	Paternally-expressed gene 3 protein OS=Homo sapiens OX=9606 GN=PEG3 PE=1 SV=1 - [PEG3_HUMAN]	3.32248	2.9	1	1	1	1	1.81844e+07	1588	180.715	5.47803
Q8NDA2	Hemicentin-2 OS=Homo sapiens OX=9606 GN=HMCN2 PE=2 SV=3 - [HMCN2_HUMAN]	3.30525	0.93	1	1	1	1	19985346	5059	541.639	5.87158
Q9UFB7	Zinc finger and BTB domain-containing protein 47 OS=Homo sapiens OX=9606 GN=ZBTB47 PE=1 SV=3 - [ZBT47_HUMAN]	3.30416	6.96	1	1	1	1	1.33643e+07	747	82.7079	5.75732
P02790	Hemopexin OS=Homo sapiens OX=9606 GN=HPX PE=1 SV=2 - [HEMO_HUMAN]	3.30407	4.55	1	1	1	1	1.85295e+07	462	51.6433	7.02002
Q9UPN9	E3 ubiquitin-protein ligase TRIM33 OS=Homo sapiens OX=9606 GN=TRIM33 PE=1 SV=3 - [TRI33_HUMAN]	3.30395	4.35	1	2	2	2	7.56045e+06	1127	122.456	6.66846
Q5JQC4	Cancer/testis antigen 47A OS=Homo sapiens OX=9606 GN=CT47A1 PE=2 SV=1 - [CT47A_HUMAN]	3.29944	20.49	1	1	1	1	1.0904e+07	288	30.0824	4.24658
Q9Y261	Hepatocyte nuclear factor 3-beta OS=Homo sapiens OX=9606 GN=FOXA2 PE=1 SV=1 - [FOXA2_HUMAN]	3.2916	9.85	1	1	1	2	1.07376e+08	457	48.2748	8.68994
Q9UPN7	Serine/threonine-protein phosphatase 6 regulatory subunit 1 OS=Homo sapiens OX=9606 GN=PPP6R1 PE=1 SV=5 - [PP6R1_HUMAN]	3.28591	2.72	1	1	1	1	12040503	881	96.6637	4.55127
A4UGR9	Xin actin-binding repeat-containing protein 2 OS=Homo sapiens OX=9606 GN=XIRP2 PE=1 SV=2 - [XIRP2_HUMAN]	3.27735	0.62	1	1	1	1		3374	382.063	6.37939
Q9UPW8	Protein unc-13 homolog A OS=Homo sapiens OX=9606 GN=UNC13A PE=2 SV=4 - [UN13A_HUMAN]	3.27222	2.88	1	1	1	1	4.70504e+06	1703	192.892	5.35107
P49790	Nuclear pore complex protein Nup153 OS=Homo sapiens OX=9606 GN=NUP153 PE=1 SV=2 - [NU153_HUMAN]	3.26291	1.83	1	1	1	1	158937724	1475	153.843	8.73389
O95081	Arf-GAP domain and FG repeat-containing protein 2 OS=Homo sapiens OX=9606 GN=AGFG2 PE=1 SV=2 - [AGFG2_HUMAN]	3.26047	8.11	1	1	1	1	1.72385e+08	481	48.9323	9.11475
Q8N0X7	Spartin OS=Homo sapiens OX=9606 GN=SPART PE=1 SV=1 - [SPART_HUMAN]	3.25939	4.95	1	1	1	1	1.0946e+07	666	72.7878	5.90967
P04217	Alpha-1B-glycoprotein OS=Homo sapiens OX=9606 GN=A1BG PE=1 SV=4 - [A1BG_HUMAN]	3.25114	4.65	1	1	1	1	1.25364e+07	495	54.2195	5.85889
O95076	Homeobox protein aristaless-like 3 OS=Homo sapiens OX=9606 GN=ALX3 PE=1 SV=2 - [ALX3_HUMAN]	3.25068	6.41	1	1	1	1		343	36.9115	8.5874
Q8WXE9	Stonin-2 OS=Homo sapiens OX=9606 GN=STON2 PE=1 SV=1 - [STON2_HUMAN]	3.24099	2.43	1	1	1	1	339217516	905	101.102	5.38916
O95870	Phosphatidylserine lipase ABHD16A OS=Homo sapiens OX=9606 GN=ABHD16A PE=1 SV=3 - [ABHGA_HUMAN]	3.23444	5.73	1	1	1	1	3.35926e+07	558	63.2031	8.1333
O43166	Signal-induced proliferation-associated 1-like protein 1 OS=Homo sapiens OX=9606 GN=SIPA1L1 PE=1 SV=4 - [SI1L1_HUMAN]	3.23279	2.44	1	1	1	1	1.56496e+07	1804	199.904	8.19189
P00749	Urokinase-type plasminogen activator OS=Homo sapiens OX=9606 GN=PLAU PE=1 SV=2 - [UROK_HUMAN]	3.23174	5.1	1	1	1	1	1.61956e+07	431	48.4757	8.41162
P26927	Hepatocyte growth factor-like protein OS=Homo sapiens OX=9606 GN=MST1 PE=1 SV=2 - [HGFL_HUMAN]	3.23096	1.97	2	1	1	1	3.4543e+07	711	80.2675	7.6792
P53674	Beta-crystallin B1 OS=Homo sapiens OX=9606 GN=CRYBB1 PE=1 SV=2 - [CRBB1_HUMAN]	3.23071	12.7	1	1	1	2	1.07681e+07	252	28.0059	8.55811
Q16829	Dual specificity protein phosphatase 7 OS=Homo sapiens OX=9606 GN=DUSP7 PE=1 SV=4 - [DUS7_HUMAN]	3.22998	5.97	1	1	1	1	1.71319e+08	419	44.9282	6.0874
Q8IWL1	Pulmonary surfactant-associated protein A2 OS=Homo sapiens OX=9606 GN=SFTPA2 PE=1 SV=1 - [SFPA2_HUMAN]	3.22933	14.52	1	1	1	1	3.56246e+07	248	26.1656	5.17334
Q86U44	N6-adenosine-methyltransferase catalytic subunit OS=Homo sapiens OX=9606 GN=METTL3 PE=1 SV=2 - [MTA70_HUMAN]	3.2285	7.41	1	1	1	1	60351091	580	64.4335	6.41748
Q71SY5	Mediator of RNA polymerase II transcription subunit 25 OS=Homo sapiens OX=9606 GN=MED25 PE=1 SV=2 - [MED25_HUMAN]	3.22625	5.89	1	1	1	1	19493442	747	78.1214	8.33838
P18146	Early growth response protein 1 OS=Homo sapiens OX=9606 GN=EGR1 PE=1 SV=1 - [EGR1_HUMAN]	3.22517	5.89	1	1	1	1	5.17947e+08	543	57.4709	8.25049
Q96L96	Alpha-protein kinase 3 OS=Homo sapiens OX=9606 GN=ALPK3 PE=1 SV=2 - [ALPK3_HUMAN]	3.21259	3.57	1	1	1	3	16444098	1907	201.148	7.57666
Q86Y01	E3 ubiquitin-protein ligase DTX1 OS=Homo sapiens OX=9606 GN=DTX1 PE=1 SV=1 - [DTX1_HUMAN]	3.21175	6.45	1	1	1	1	4.65757e+07	620	67.3255	9.59814
Q8WYR1	Phosphoinositide 3-kinase regulatory subunit 5 OS=Homo sapiens OX=9606 GN=PIK3R5 PE=1 SV=1 - [PI3R5_HUMAN]	3.2084	2.95	1	1	1	2	3.07041e+07	880	97.2867	6.7417
O75151	Lysine-specific demethylase PHF2 OS=Homo sapiens OX=9606 GN=PHF2 PE=1 SV=4 - [PHF2_HUMAN]	3.20555	3.38	1	1	1	1	2.70238e+07	1096	120.7	9.17334
Q02962	Paired box protein Pax-2 OS=Homo sapiens OX=9606 GN=PAX2 PE=1 SV=4 - [PAX2_HUMAN]	3.20135	6.71	1	1	1	1	2.2369e+08	417	44.6783	7.6499
Q9HCR9	Dual 3',5'-cyclic-AMP and -GMP phosphodiesterase 11A OS=Homo sapiens OX=9606 GN=PDE11A PE=1 SV=2 - [PDE11_HUMAN]	3.19835	2.68	1	1	1	1	7.34151e+08	933	104.685	6.59521
P0C025	Nucleoside diphosphate-linked moiety X motif 17 OS=Homo sapiens OX=9606 GN=NUDT17 PE=1 SV=2 - [NUD17_HUMAN]	3.19372	10.98	1	1	1	1	440289740	328	35.9008	6.65381
O43304	SEC14-like protein 5 OS=Homo sapiens OX=9606 GN=SEC14L5 PE=1 SV=3 - [S14L5_HUMAN]	3.18847	3.74	1	1	1	1	7.81128e+07	696	78.8919	6.53662
Q9UEW3	Macrophage receptor MARCO OS=Homo sapiens OX=9606 GN=MARCO PE=1 SV=1 - [MARCO_HUMAN]	3.18668	6.73	1	1	1	1	163583853	520	52.6254	8.77783
Q7Z465	Bcl-2/adenovirus E1B 19 kDa-interacting protein 2-like protein OS=Homo sapiens OX=9606 GN=BNIPL PE=1 SV=1 - [BNIPL_HUMAN]	3.18534	8.12	1	1	1	1	6.32013e+06	357	39.688	5.41455
Q86TB3	Alpha-protein kinase 2 OS=Homo sapiens OX=9606 GN=ALPK2 PE=1 SV=3 - [ALPK2_HUMAN]	3.18447	1.57	1	1	1	1		2170	236.865	5.23682
Q8NF64	Zinc finger MIZ domain-containing protein 2 OS=Homo sapiens OX=9606 GN=ZMIZ2 PE=1 SV=2 - [ZMIZ2_HUMAN]	3.18344	4.02	1	1	1	2	4.06795e+07	920	96.4757	7.12256
Q9Y4C5	Carbohydrate sulfotransferase 2 OS=Homo sapiens OX=9606 GN=CHST2 PE=1 SV=2 - [CHST2_HUMAN]	3.1769	6.23	1	1	1	1		530	57.8204	9.979
P24043	Laminin subunit alpha-2 OS=Homo sapiens OX=9606 GN=LAMA2 PE=1 SV=4 - [LAMA2_HUMAN]	3.17486	1.25	1	1	1	1	3.67792e+07	3122	343.684	6.40479
Q6ZTA4	Tripartite motif-containing protein 67 OS=Homo sapiens OX=9606 GN=TRIM67 PE=2 SV=3 - [TRI67_HUMAN]	3.1743	6.51	1	1	1	1	2.42521e+06	783	83.7694	7.32764
Q8NHG8	E3 ubiquitin-protein ligase ZNRF2 OS=Homo sapiens OX=9606 GN=ZNRF2 PE=1 SV=1 - [ZNRF2_HUMAN]	3.16554	16.94	1	1	1	1	4.80742e+07	242	24.0995	7.09326
Q8WXS3	Brain and acute leukemia cytoplasmic protein OS=Homo sapiens OX=9606 GN=BAALC PE=1 SV=4 - [BAALC_HUMAN]	3.1652	18.62	1	1	1	1		145	15.5414	5.57959
O95251	Histone acetyltransferase KAT7 OS=Homo sapiens OX=9606 GN=KAT7 PE=1 SV=1 - [KAT7_HUMAN]	3.16436	4.91	1	1	1	1	7.79179e+07	611	70.5981	8.85107
P47902	Homeobox protein CDX-1 OS=Homo sapiens OX=9606 GN=CDX1 PE=1 SV=2 - [CDX1_HUMAN]	3.15389	12.45	1	1	1	1	6.55977e+07	265	28.1203	9.56885
Q8WXF1	Paraspeckle component 1 OS=Homo sapiens OX=9606 GN=PSPC1 PE=1 SV=1 - [PSPC1_HUMAN]	3.15167	8.22	1	1	1	1	123485320	523	58.7062	6.66846
P51825	AF4/FMR2 family member 1 OS=Homo sapiens OX=9606 GN=AFF1 PE=1 SV=1 - [AFF1_HUMAN]	3.15072	3.72	1	1	1	1		1210	131.341	9.20264
Q49A88	Coiled-coil domain-containing protein 14 OS=Homo sapiens OX=9606 GN=CCDC14 PE=1 SV=3 - [CCD14_HUMAN]	3.14988	4.72	1	1	1	1	5.21775e+06	953	106.236	8.39697
P22891	Vitamin K-dependent protein Z OS=Homo sapiens OX=9606 GN=PROZ PE=1 SV=2 - [PROZ_HUMAN]	3.14864	5.75	1	1	1	1	2.20102e+07	400	44.7147	5.97314
Q5T5P2	Sickle tail protein homolog OS=Homo sapiens OX=9606 GN=KIAA1217 PE=1 SV=2 - [SKT_HUMAN]	3.14836	1.75	1	1	1	1	2.16646e+08	1943	213.983	7.06396
Q12951	Forkhead box protein I1 OS=Homo sapiens OX=9606 GN=FOXI1 PE=1 SV=3 - [FOXI1_HUMAN]	3.14102	8.73	1	1	1	1	2.90465e+07	378	40.9468	6.30322
Q6UB98	Ankyrin repeat domain-containing protein 12 OS=Homo sapiens OX=9606 GN=ANKRD12 PE=1 SV=3 - [ANR12_HUMAN]	3.14021	0.58	1	1	1	1	4.68097e+06	2062	235.507	7.00537
Q9P281	BAH and coiled-coil domain-containing protein 1 OS=Homo sapiens OX=9606 GN=BAHCC1 PE=1 SV=4 - [BAHC1_HUMAN]	3.14	1.33	1	1	1	1		2639	279.843	8.77783
O43189	PHD finger protein 1 OS=Homo sapiens OX=9606 GN=PHF1 PE=1 SV=3 - [PHF1_HUMAN]	3.13958	3.35	1	1	1	1		567	62.0662	9.01221
Q6UVK1	Chondroitin sulfate proteoglycan 4 OS=Homo sapiens OX=9606 GN=CSPG4 PE=1 SV=2 - [CSPG4_HUMAN]	3.13803	1.64	1	1	1	1		2322	250.382	5.46533
P31942	Heterogeneous nuclear ribonucleoprotein H3 OS=Homo sapiens OX=9606 GN=HNRNPH3 PE=1 SV=2 - [HNRH3_HUMAN]	3.13559	6.36	1	1	1	1	1.49076e+08	346	36.9031	6.87354
Q8NDZ2	SUMO-interacting motif-containing protein 1 OS=Homo sapiens OX=9606 GN=SIMC1 PE=1 SV=3 - [SIMC1_HUMAN]	3.12774	3.78	1	1	1	1	52194849	872	96.777	6.56592
Q6ZVH7	Espin-like protein OS=Homo sapiens OX=9606 GN=ESPNL PE=1 SV=3 - [ESPNL_HUMAN]	3.12763	1.69	1	1	1	1	2.52094e+07	1005	108.064	6.46826
Q96FF9	Sororin OS=Homo sapiens OX=9606 GN=CDCA5 PE=1 SV=1 - [CDCA5_HUMAN]	3.12626	10.71	1	1	1	1	2.87266e+07	252	27.5834	9.61279
O95936	Eomesodermin homolog OS=Homo sapiens OX=9606 GN=EOMES PE=1 SV=3 - [EOMES_HUMAN]	3.12528	6.12	1	1	1	1		686	72.6863	7.35693
Q92538	Golgi-specific brefeldin A-resistance guanine nucleotide exchange factor 1 OS=Homo sapiens OX=9606 GN=GBF1 PE=1 SV=2 - [GBF1_HUMAN]	3.1191	1.94	1	1	1	1	3.16624e+07	1859	206.315	5.73193
Q8WU49	Uncharacterized protein C7orf33 OS=Homo sapiens OX=9606 GN=C7orf33 PE=2 SV=1 - [CG033_HUMAN]	3.11792	16.38	1	1	1	1	95230128	177	19.463	10.2427
Q9H0L4	Cleavage stimulation factor subunit 2 tau variant OS=Homo sapiens OX=9606 GN=CSTF2T PE=1 SV=1 - [CSTFT_HUMAN]	3.11229	5.36	1	1	1	1	1.3983e+08	616	64.3955	7.25439
P42566	Epidermal growth factor receptor substrate 15 OS=Homo sapiens OX=9606 GN=EPS15 PE=1 SV=2 - [EPS15_HUMAN]	3.1086	4.24	1	1	1	1	6.73995e+06	896	98.5948	4.64014
Q0VDD7	Break repair meiotic recombinase recruitment factor 1 OS=Homo sapiens OX=9606 GN=BRME1 PE=1 SV=2 - [BRME1_HUMAN]	3.10599	4.79	1	1	1	1	1.14162e+06	668	69.5138	4.83057
Q9BQ70	Transcription factor 25 OS=Homo sapiens OX=9606 GN=TCF25 PE=1 SV=1 - [TCF25_HUMAN]	3.10419	4.14	1	1	1	1	759577372	676	76.6187	6.354
Q9UPT6	C-Jun-amino-terminal kinase-interacting protein 3 OS=Homo sapiens OX=9606 GN=MAPK8IP3 PE=1 SV=3 - [JIP3_HUMAN]	3.1041	2.25	1	1	1	1	4.37421e+07	1336	147.365	5.40186
Q8NBZ9	Putative uncharacterized protein NEXN-AS1 OS=Homo sapiens OX=9606 GN=NEXN-AS1 PE=5 SV=1 - [NEAS1_HUMAN]	3.1015	13.82	1	1	1	1		246	25.1409	10.6821
Q8NFJ8	Class E basic helix-loop-helix protein 22 OS=Homo sapiens OX=9606 GN=BHLHE22 PE=2 SV=1 - [BHE22_HUMAN]	3.09885	7.35	1	1	1	1	1.18906e+07	381	36.9742	7.38623
O00268	Transcription initiation factor TFIID subunit 4 OS=Homo sapiens OX=9606 GN=TAF4 PE=1 SV=2 - [TAF4_HUMAN]	3.09555	9.59	1	2	2	2	6.00594e+07	1085	110.047	9.93506
O75417	DNA polymerase theta OS=Homo sapiens OX=9606 GN=POLQ PE=1 SV=2 - [DPOLQ_HUMAN]	3.09462	0.93	1	1	1	1	1.49089e+06	2590	289.437	7.35693
Q92985	Interferon regulatory factor 7 OS=Homo sapiens OX=9606 GN=IRF7 PE=1 SV=2 - [IRF7_HUMAN]	3.08806	7.16	1	1	1	1	1.82401e+07	503	54.2432	6.26514
Q9BZI1	Iroquois-class homeodomain protein IRX-2 OS=Homo sapiens OX=9606 GN=IRX2 PE=1 SV=2 - [IRX2_HUMAN]	3.08778	5.94	1	1	1	1	5.17816e+07	471	49.0986	5.2876
Q9HBX8	Leucine-rich repeat-containing G-protein coupled receptor 6 OS=Homo sapiens OX=9606 GN=LGR6 PE=1 SV=3 - [LGR6_HUMAN]	3.08552	2.38	1	1	1	1	2.85178e+07	967	104.231	5.71924
Q8NHW3	Transcription factor MafA OS=Homo sapiens OX=9606 GN=MAFA PE=1 SV=2 - [MAFA_HUMAN]	3.079	13.88	1	1	1	2	8.16496e+06	353	36.9591	7.82568
Q96SI9	Spermatid perinuclear RNA-binding protein OS=Homo sapiens OX=9606 GN=STRBP PE=1 SV=1 - [STRBP_HUMAN]	3.0789	5.51	1	1	1	2	1.04327e+08	672	73.6059	8.71924
Q96RU8	Tribbles homolog 1 OS=Homo sapiens OX=9606 GN=TRIB1 PE=1 SV=2 - [TRIB1_HUMAN]	3.07857	13.98	1	1	1	1	1.30127e+07	372	40.9829	7.28369
P02538	Keratin, type II cytoskeletal 6A OS=Homo sapiens OX=9606 GN=KRT6A PE=1 SV=3 - [K2C6A_HUMAN]	3.07783	4.08	3	1	1	1	6.00234e+06	564	60.0083	8.00146
C9JFL3	Proline, histidine and glycine-rich protein 1 OS=Homo sapiens OX=9606 GN=PHGR1 PE=4 SV=1 - [PHGR1_HUMAN]	3.07613	52.44	1	1	1	1	43268809	82	7.70035	7.60596
O43186	Cone-rod homeobox protein OS=Homo sapiens OX=9606 GN=CRX PE=1 SV=1 - [CRX_HUMAN]	3.07231	8.36	1	1	1	1		299	32.241	9.15869
Q99581	Protein FEV OS=Homo sapiens OX=9606 GN=FEV PE=1 SV=1 - [FEV_HUMAN]	3.07109	7.14	1	1	1	1	2.33822e+07	238	25.0146	9.23193
Q9P253	Vacuolar protein sorting-associated protein 18 homolog OS=Homo sapiens OX=9606 GN=VPS18 PE=1 SV=2 - [VPS18_HUMAN]	3.0691	4.93	1	1	1	1	2.62452e+07	973	110.116	6.07471
O95947	T-box transcription factor TBX6 OS=Homo sapiens OX=9606 GN=TBX6 PE=1 SV=2 - [TBX6_HUMAN]	3.06851	7.8	1	1	1	1		436	47.0155	8.06006
Q13361	Microfibrillar-associated protein 5 OS=Homo sapiens OX=9606 GN=MFAP5 PE=1 SV=1 - [MFAP5_HUMAN]	3.0675	9.25	1	1	1	1	6.0558e+06	173	19.5988	5.93506
Q9H2D6	TRIO and F-actin-binding protein OS=Homo sapiens OX=9606 GN=TRIOBP PE=1 SV=3 - [TARA_HUMAN]	3.06549	1.27	1	1	1	1	77182740	2365	261.217	8.48486
Q9Y2P0	Zinc finger protein 835 OS=Homo sapiens OX=9606 GN=ZNF835 PE=1 SV=2 - [ZN835_HUMAN]	3.06318	6.15	1	1	1	1	12292296	537	59.5925	8.49951
A0A0J9YWL9	Putative testis-expressed protein 13C OS=Homo sapiens OX=9606 GN=TEX13C PE=5 SV=1 - [TX13C_HUMAN]	3.0615	3.32	1	1	1	1	5.64864e+07	993	109.735	8.79248
P49023	Paxillin OS=Homo sapiens OX=9606 GN=PXN PE=1 SV=3 - [PAXI_HUMAN]	3.0564	6.77	1	1	1	1		591	64.4639	6.18896
A0A0J9YX94	Paraneoplastic antigen Ma6F OS=Homo sapiens OX=9606 GN=PNMA6F PE=4 SV=1 - [PMA6F_HUMAN]	3.05504	5.88	1	1	1	1	1.35031e+07	578	60.0344	4.52588
Q6UUV9	CREB-regulated transcription coactivator 1 OS=Homo sapiens OX=9606 GN=CRTC1 PE=1 SV=2 - [CRTC1_HUMAN]	3.04093	10.73	1	2	2	2	7.9365e+07	634	67.2582	6.04932
Q9BXK1	Krueppel-like factor 16 OS=Homo sapiens OX=9606 GN=KLF16 PE=1 SV=1 - [KLF16_HUMAN]	3.04014	5.95	1	1	1	1	4.64742e+07	252	25.4147	9.87646
Q9BYE4	Small proline-rich protein 2G OS=Homo sapiens OX=9606 GN=SPRR2G PE=3 SV=1 - [SPR2G_HUMAN]	3.03871	52.05	1	1	1	1	17539384	73	8.15173	7.95752
P84550	SKI family transcriptional corepressor 1 OS=Homo sapiens OX=9606 GN=SKOR1 PE=1 SV=1 - [SKOR1_HUMAN]	3.0372	4.04	1	1	1	1	1.79496e+08	965	99.7683	6.53662
P31276	Homeobox protein Hox-C13 OS=Homo sapiens OX=9606 GN=HOXC13 PE=1 SV=3 - [HXC13_HUMAN]	3.03659	11.52	1	1	1	1	2.35545e+07	330	35.3566	8.95361
Q9Y2K9	Syntaxin-binding protein 5-like OS=Homo sapiens OX=9606 GN=STXBP5L PE=1 SV=2 - [STB5L_HUMAN]	3.03096	2.61	1	1	1	1	1.55512e+07	1186	131.802	6.94678
P10645	Chromogranin-A OS=Homo sapiens OX=9606 GN=CHGA PE=1 SV=7 - [CMGA_HUMAN]	3.02934	3.5	1	1	1	1	6.35647e+06	457	50.6577	4.60205
Q8WUA4	General transcription factor 3C polypeptide 2 OS=Homo sapiens OX=9606 GN=GTF3C2 PE=1 SV=2 - [TF3C2_HUMAN]	3.02453	3.18	1	1	1	1	9.68031e+07	911	100.616	7.31299
Q9P0W8	Spermatogenesis-associated protein 7 OS=Homo sapiens OX=9606 GN=SPATA7 PE=1 SV=3 - [SPAT7_HUMAN]	3.02112	6.51	1	1	1	1	4.89404e+06	599	67.6767	6.29053
Q15915	Zinc finger protein ZIC 1 OS=Homo sapiens OX=9606 GN=ZIC1 PE=1 SV=2 - [ZIC1_HUMAN]	3.01906	8.28	1	1	1	1	437542064	447	48.2782	8.44092
O43255	E3 ubiquitin-protein ligase SIAH2 OS=Homo sapiens OX=9606 GN=SIAH2 PE=1 SV=1 - [SIAH2_HUMAN]	3.01503	12.65	1	1	1	1	990834	324	34.5918	7.12256
Q9UIH9	Krueppel-like factor 15 OS=Homo sapiens OX=9606 GN=KLF15 PE=1 SV=1 - [KLF15_HUMAN]	3.00724	9.13	1	1	1	1		416	43.9639	8.1626
O75340	Programmed cell death protein 6 OS=Homo sapiens OX=9606 GN=PDCD6 PE=1 SV=1 - [PDCD6_HUMAN]	3.00626	8.9	1	1	1	1	7.01035e+07	191	21.8548	5.40186
Q02818	Nucleobindin-1 OS=Homo sapiens OX=9606 GN=NUCB1 PE=1 SV=4 - [NUCB1_HUMAN]	3.00438	3.47	1	1	1	1	1.05653e+07	461	53.8463	5.24951
Q8N6G6	ADAMTS-like protein 1 OS=Homo sapiens OX=9606 GN=ADAMTSL1 PE=1 SV=4 - [ATL1_HUMAN]	3.00315	1.82	1	1	1	1	32274056	1762	193.284	7.79639
P14653	Homeobox protein Hox-B1 OS=Homo sapiens OX=9606 GN=HOXB1 PE=1 SV=2 - [HXB1_HUMAN]	2.99991	10.63	1	1	1	1	2.114e+08	301	32.1733	6.90283
Q5THK1	Protein PRR14L OS=Homo sapiens OX=9606 GN=PRR14L PE=1 SV=1 - [PR14L_HUMAN]	2.99891	1.58	1	1	1	1	54649161	2151	237.15	6.32861
Q86US8	Telomerase-binding protein EST1A OS=Homo sapiens OX=9606 GN=SMG6 PE=1 SV=2 - [EST1A_HUMAN]	2.99445	2.04	1	1	1	1	3.88644e+07	1419	160.363	7.04932
P57796	Calcium-binding protein 4 OS=Homo sapiens OX=9606 GN=CABP4 PE=1 SV=2 - [CABP4_HUMAN]	2.98933	11.64	1	1	1	1	3.4099e+07	275	30.4141	5.40186
Q13263	Transcription intermediary factor 1-beta OS=Homo sapiens OX=9606 GN=TRIM28 PE=1 SV=5 - [TIF1B_HUMAN]	2.98574	2.63	1	1	1	1	7.8065e+06	835	88.4934	5.77002
P35590	Tyrosine-protein kinase receptor Tie-1 OS=Homo sapiens OX=9606 GN=TIE1 PE=1 SV=1 - [TIE1_HUMAN]	2.98349	2.11	1	1	1	1	7.52626e+07	1138	125.01	7.03467
Q96F05	Uncharacterized protein C11orf24 OS=Homo sapiens OX=9606 GN=C11orf24 PE=1 SV=2 - [CK024_HUMAN]	2.98274	8.02	1	1	1	1		449	46.0719	5.87158
Q9BQ15	SOSS complex subunit B1 OS=Homo sapiens OX=9606 GN=NABP2 PE=1 SV=1 - [SOSB1_HUMAN]	2.97897	11.85	1	1	1	1		211	22.3242	9.05615
P51800	Chloride channel protein ClC-Ka OS=Homo sapiens OX=9606 GN=CLCNKA PE=1 SV=1 - [CLCKA_HUMAN]	2.978	4.08	2	1	1	1	7.65079e+06	687	75.2361	7.7085
Q6XQN6	Nicotinate phosphoribosyltransferase OS=Homo sapiens OX=9606 GN=NAPRT PE=1 SV=2 - [PNCB_HUMAN]	2.97481	4.28	1	1	1	1	1.02363e+08	538	57.542	5.68115
Q9NZP6	Nuclear pore-associated protein 1 OS=Homo sapiens OX=9606 GN=NPAP1 PE=1 SV=2 - [NPAP1_HUMAN]	2.97347	2.94	1	1	1	1		1156	120.878	8.68994
P59797	Selenoprotein V OS=Homo sapiens OX=9606 GN=SELENOV PE=1 SV=2 - [SELV_HUMAN]	2.97194	9.83	1	1	1	1	2.48758e+07	346	36.7788	9.65674
O94979	Protein transport protein Sec31A OS=Homo sapiens OX=9606 GN=SEC31A PE=1 SV=3 - [SC31A_HUMAN]	2.96917	3.2	1	1	1	1	8.66534e+06	1220	132.931	6.88818
Q5VTM2	Arf-GAP with GTPase, ANK repeat and PH domain-containing protein 9 OS=Homo sapiens OX=9606 GN=AGAP9 PE=3 SV=2 - [AGAP9_HUMAN]	2.96894	5.55	1	1	1	1	519541	703	77.9218	7.89893
Q14151	Scaffold attachment factor B2 OS=Homo sapiens OX=9606 GN=SAFB2 PE=1 SV=1 - [SAFB2_HUMAN]	2.96891	5.14	1	1	1	1	9.35722e+06	953	107.408	6.16357
Q9Y5A9	YTH domain-containing family protein 2 OS=Homo sapiens OX=9606 GN=YTHDF2 PE=1 SV=2 - [YTHD2_HUMAN]	2.96812	5.18	1	1	1	1	4.40454e+07	579	62.2957	8.79248
Q9P299	Coatomer subunit zeta-2 OS=Homo sapiens OX=9606 GN=COPZ2 PE=2 SV=1 - [COPZ2_HUMAN]	2.96789	14.29	1	1	1	1	6.69343e+07	210	23.533	5.17334
Q9NRA1	Platelet-derived growth factor C OS=Homo sapiens OX=9606 GN=PDGFC PE=1 SV=2 - [PDGFC_HUMAN]	2.96725	7.83	1	1	1	1	1.96551e+08	345	39.0045	6.13818
P55316	Forkhead box protein G1 OS=Homo sapiens OX=9606 GN=FOXG1 PE=1 SV=2 - [FOXG1_HUMAN]	2.95953	8.59	1	1	1	1	2.50849e+07	489	52.3197	8.86572
Q12830	Nucleosome-remodeling factor subunit BPTF OS=Homo sapiens OX=9606 GN=BPTF PE=1 SV=3 - [BPTF_HUMAN]	2.95907	1.05	1	1	1	1	10364612	3046	338.054	6.53662
O75175	CCR4-NOT transcription complex subunit 3 OS=Homo sapiens OX=9606 GN=CNOT3 PE=1 SV=1 - [CNOT3_HUMAN]	2.95377	14.74	1	2	2	4	169468409	753	81.8217	6.20166
Q6ZMY3	SPOC domain-containing protein 1 OS=Homo sapiens OX=9606 GN=SPOCD1 PE=2 SV=1 - [SPOC1_HUMAN]	2.95354	2.47	1	1	1	1	5.07176e+07	1216	129.945	7.1665
Q9BRQ3	Uridine diphosphate glucose pyrophosphatase NUDT22 OS=Homo sapiens OX=9606 GN=NUDT22 PE=1 SV=3 - [NUD22_HUMAN]	2.94361	11.55	1	1	1	1	1.88649e+08	303	32.5597	5.10986
Q8N7X1	RNA-binding motif protein, X-linked-like-3 OS=Homo sapiens OX=9606 GN=RBMXL3 PE=2 SV=2 - [RMXL3_HUMAN]	2.94043	3	1	1	1	1	16463270	1067	114.868	9.1001
Q15334	Lethal(2) giant larvae protein homolog 1 OS=Homo sapiens OX=9606 GN=LLGL1 PE=1 SV=3 - [L2GL1_HUMAN]	2.94026	4.23	1	1	1	1	1.68277e+07	1064	115.346	6.29053
Q9HCJ0	Trinucleotide repeat-containing gene 6C protein OS=Homo sapiens OX=9606 GN=TNRC6C PE=1 SV=3 - [TNR6C_HUMAN]	2.93791	1.95	1	1	1	1		1690	175.857	6.96143
O15034	RIMS-binding protein 2 OS=Homo sapiens OX=9606 GN=RIMBP2 PE=1 SV=3 - [RIMB2_HUMAN]	2.93675	2.95	1	1	1	1	1.2005e+08	1052	115.954	5.30029
Q9ULD0	2-oxoglutarate dehydrogenase-like, mitochondrial OS=Homo sapiens OX=9606 GN=OGDHL PE=1 SV=3 - [OGDHL_HUMAN]	2.93631	4.36	1	1	1	1	3.03766e+07	1010	114.409	6.65381
Q9UQL6	Histone deacetylase 5 OS=Homo sapiens OX=9606 GN=HDAC5 PE=1 SV=2 - [HDAC5_HUMAN]	2.93501	3.12	1	1	1	1	8.58855e+07	1122	121.902	6.23975
O75533	Splicing factor 3B subunit 1 OS=Homo sapiens OX=9606 GN=SF3B1 PE=1 SV=3 - [SF3B1_HUMAN]	2.93071	2.61	1	1	1	1	3.69489e+06	1304	145.738	7.09326
O75900	Matrix metalloproteinase-23 OS=Homo sapiens OX=9606 GN=MMP23B PE=1 SV=2 - [MMP23_HUMAN]	2.92701	7.18	1	1	1	1	5.86668e+06	390	43.9068	9.89111
Q9H171	Z-DNA-binding protein 1 OS=Homo sapiens OX=9606 GN=ZBP1 PE=1 SV=2 - [ZBP1_HUMAN]	2.9264	7.46	1	1	1	1	2.12269e+07	429	46.314	6.771
O15482	Testis-specific protein TEX28 OS=Homo sapiens OX=9606 GN=TEX28 PE=1 SV=1 - [TEX28_HUMAN]	2.92307	8.54	1	1	1	1		410	46.1024	6.23975
Q9NQC3	Reticulon-4 OS=Homo sapiens OX=9606 GN=RTN4 PE=1 SV=2 - [RTN4_HUMAN]	2.91533	2.18	1	1	1	1	7.81128e+07	1192	129.851	4.50049
A1L4H1	Soluble scavenger receptor cysteine-rich domain-containing protein SSC5D OS=Homo sapiens OX=9606 GN=SSC5D PE=1 SV=3 - [SRCRL_HUMAN]	2.91529	2.42	1	1	1	1	2.74195e+06	1573	165.639	6.12549
Q9Y6Q9	Nuclear receptor coactivator 3 OS=Homo sapiens OX=9606 GN=NCOA3 PE=1 SV=1 - [NCOA3_HUMAN]	2.9148	2.74	1	1	1	1		1424	155.195	7.47412
Q8WVE6	Transmembrane protein 171 OS=Homo sapiens OX=9606 GN=TMEM171 PE=1 SV=3 - [TM171_HUMAN]	2.90996	12.65	1	1	1	1		324	34.7372	4.80518
O00555	Voltage-dependent P/Q-type calcium channel subunit alpha-1A OS=Homo sapiens OX=9606 GN=CACNA1A PE=1 SV=3 - [CAC1A_HUMAN]	2.90866	1.24	1	1	1	1	6.75102e+06	2506	282.384	8.83643
P04196	Histidine-rich glycoprotein OS=Homo sapiens OX=9606 GN=HRG PE=1 SV=1 - [HRG_HUMAN]	2.90351	4	1	1	1	1	3.04776e+07	525	59.5409	7.50342
P04216	Thy-1 membrane glycoprotein OS=Homo sapiens OX=9606 GN=THY1 PE=1 SV=2 - [THY1_HUMAN]	2.90263	9.32	1	1	1	1	1.74404e+07	161	17.9233	8.73389
P27987	Inositol-trisphosphate 3-kinase B OS=Homo sapiens OX=9606 GN=ITPKB PE=1 SV=5 - [IP3KB_HUMAN]	2.90191	3.17	1	1	1	1	1.44392e+07	946	102.312	8.42627
Q8NEZ4	Histone-lysine N-methyltransferase 2C OS=Homo sapiens OX=9606 GN=KMT2C PE=1 SV=3 - [KMT2C_HUMAN]	2.90154	0.9	1	1	1	2	6.55747e+07	4911	541.029	6.49365
Q8N6H7	ADP-ribosylation factor GTPase-activating protein 2 OS=Homo sapiens OX=9606 GN=ARFGAP2 PE=1 SV=1 - [ARFG2_HUMAN]	2.89871	6.72	1	1	1	1	2.88258e+06	521	56.6851	7.98682
Q13761	Runt-related transcription factor 3 OS=Homo sapiens OX=9606 GN=RUNX3 PE=1 SV=2 - [RUNX3_HUMAN]	2.89858	5.06	1	1	1	1	296285661	415	44.3277	9.46631
P21817	Ryanodine receptor 1 OS=Homo sapiens OX=9606 GN=RYR1 PE=1 SV=3 - [RYR1_HUMAN]	2.89727	0.44	1	1	1	1		5038	564.815	5.30029
P48165	Gap junction alpha-8 protein OS=Homo sapiens OX=9606 GN=GJA8 PE=1 SV=3 - [CXA8_HUMAN]	2.89565	7.85	1	1	1	1		433	48.1986	5.2749
P78524	DENN domain-containing protein 2B OS=Homo sapiens OX=9606 GN=DENND2B PE=1 SV=3 - [DEN2B_HUMAN]	2.89361	2.55	1	1	1	1	10678691	1137	126.405	9.24658
O95155	Ubiquitin conjugation factor E4 B OS=Homo sapiens OX=9606 GN=UBE4B PE=1 SV=1 - [UBE4B_HUMAN]	2.88951	3	1	1	1	2	32870221	1302	146.092	6.55127
Q16270	Insulin-like growth factor-binding protein 7 OS=Homo sapiens OX=9606 GN=IGFBP7 PE=1 SV=1 - [IBP7_HUMAN]	2.88483	8.87	1	1	1	1	2.8546e+07	282	29.1114	7.89893
Q8IW70	Transmembrane protein 151B OS=Homo sapiens OX=9606 GN=TMEM151B PE=2 SV=2 - [T151B_HUMAN]	2.87813	7.24	1	1	1	1	1.43893e+08	566	61.4667	7.13721
Q9BY41	Histone deacetylase 8 OS=Homo sapiens OX=9606 GN=HDAC8 PE=1 SV=2 - [HDAC8_HUMAN]	2.87767	9.81	1	1	1	1		377	41.7307	5.63037
Q96K62	Zinc finger and BTB domain-containing protein 45 OS=Homo sapiens OX=9606 GN=ZBTB45 PE=1 SV=1 - [ZBT45_HUMAN]	2.87551	6.85	1	1	1	1	8.2863e+06	511	53.974	6.91748
P48742	LIM/homeobox protein Lhx1 OS=Homo sapiens OX=9606 GN=LHX1 PE=1 SV=2 - [LHX1_HUMAN]	2.87463	6.65	1	1	1	1	127984241	406	44.7797	7.72314
A7E2V4	Zinc finger SWIM domain-containing protein 8 OS=Homo sapiens OX=9606 GN=ZSWIM8 PE=1 SV=1 - [ZSWM8_HUMAN]	2.87268	2.12	1	1	1	1	8.44639e+06	1837	197.173	6.80029
O60732	Melanoma-associated antigen C1 OS=Homo sapiens OX=9606 GN=MAGEC1 PE=1 SV=3 - [MAGC1_HUMAN]	2.86718	2.54	1	1	1	1	1.72173e+07	1142	123.568	4.29736
Q9H992	E3 ubiquitin-protein ligase MARCHF7 OS=Homo sapiens OX=9606 GN=MARCHF7 PE=1 SV=1 - [MARH7_HUMAN]	2.86281	5.68	1	1	1	1	2.46279e+07	704	78.0034	6.771
P51610	Host cell factor 1 OS=Homo sapiens OX=9606 GN=HCFC1 PE=1 SV=2 - [HCFC1_HUMAN]	2.86097	1.62	1	1	1	1	5.65666e+07	2035	208.602	7.45947
Q6UX71	Plexin domain-containing protein 2 OS=Homo sapiens OX=9606 GN=PLXDC2 PE=1 SV=1 - [PXDC2_HUMAN]	2.86085	3.21	1	1	1	1	8911673	529	59.5455	6.45557
Q9Y566	SH3 and multiple ankyrin repeat domains protein 1 OS=Homo sapiens OX=9606 GN=SHANK1 PE=1 SV=2 - [SHAN1_HUMAN]	2.85631	1.8	1	1	1	1		2161	224.821	8.14795
Q9Y397	Palmitoyltransferase ZDHHC9 OS=Homo sapiens OX=9606 GN=ZDHHC9 PE=1 SV=2 - [ZDHC9_HUMAN]	2.85468	8.52	1	1	1	1	3.72161e+06	364	40.8888	7.84033
Q01860	POU domain, class 5, transcription factor 1 OS=Homo sapiens OX=9606 GN=POU5F1 PE=1 SV=1 - [PO5F1_HUMAN]	2.85118	11.11	1	1	1	1	6.9483e+07	360	38.5462	5.93506
Q01167	Forkhead box protein K2 OS=Homo sapiens OX=9606 GN=FOXK2 PE=1 SV=3 - [FOXK2_HUMAN]	2.84783	3.79	1	1	1	1	5.21475e+07	660	69.0196	9.53955
P0CB48	Putative upstream-binding factor 1-like protein 6 OS=Homo sapiens OX=9606 GN=UBTFL6 PE=5 SV=1 - [UBFL6_HUMAN]	2.84699	8	1	1	1	1	7.25585e+07	400	46.5213	9.01221
O60504	Vinexin OS=Homo sapiens OX=9606 GN=SORBS3 PE=1 SV=2 - [VINEX_HUMAN]	2.8457	3.87	1	1	1	1	6.80804e+06	671	75.2949	9.45166
Q9NWB1	RNA binding protein fox-1 homolog 1 OS=Homo sapiens OX=9606 GN=RBFOX1 PE=1 SV=2 - [RFOX1_HUMAN]	2.84327	7.05	1	1	1	1	84089384	397	42.7578	6.85889
Q9BXJ7	Protein amnionless OS=Homo sapiens OX=9606 GN=AMN PE=1 SV=2 - [AMNLS_HUMAN]	2.84233	7.06	1	1	1	1	4.81537e+06	453	47.7243	6.16357
Q9NR64	Kelch-like protein 1 OS=Homo sapiens OX=9606 GN=KLHL1 PE=1 SV=1 - [KLHL1_HUMAN]	2.84028	4.95	1	1	1	1	8396413	748	82.6267	6.39209
Q71RG6	Putative chemokine-related protein FP248 OS=Homo sapiens OX=9606 GN=FP248 PE=5 SV=1 - [YH006_HUMAN]	2.83835	13.46	1	1	1	1	1.48955e+07	208	21.3617	8.80713
Q92949	Forkhead box protein J1 OS=Homo sapiens OX=9606 GN=FOXJ1 PE=1 SV=3 - [FOXJ1_HUMAN]	2.83649	8.31	1	1	1	1	2.98869e+06	421	45.2185	5.18604
Q9P1Y6	PHD and RING finger domain-containing protein 1 OS=Homo sapiens OX=9606 GN=PHRF1 PE=1 SV=3 - [PHRF1_HUMAN]	2.83186	1.88	1	1	1	1		1649	178.557	8.95361
Q9ULT8	E3 ubiquitin-protein ligase HECTD1 OS=Homo sapiens OX=9606 GN=HECTD1 PE=1 SV=3 - [HECD1_HUMAN]	2.83086	1.49	1	1	1	1	1.63784e+07	2610	289.203	5.35107
Q8N3V7	Synaptopodin OS=Homo sapiens OX=9606 GN=SYNPO PE=1 SV=2 - [SYNPO_HUMAN]	2.82764	2.26	1	1	1	1		929	99.4021	8.71924
O15504	Nucleoporin NUP42 OS=Homo sapiens OX=9606 GN=NUP42 PE=1 SV=1 - [NUP42_HUMAN]	2.82234	6.86	1	1	1	1	4.46698e+07	423	44.844	9.18799
Q15788	Nuclear receptor coactivator 1 OS=Homo sapiens OX=9606 GN=NCOA1 PE=1 SV=3 - [NCOA1_HUMAN]	2.82166	2.91	1	1	1	1	46347718	1441	156.658	6.20166
Q14C86	GTPase-activating protein and VPS9 domain-containing protein 1 OS=Homo sapiens OX=9606 GN=GAPVD1 PE=1 SV=2 - [GAPD1_HUMAN]	2.819	1.89	1	1	1	1	4.81606e+08	1478	164.877	5.22412
O75385	Serine/threonine-protein kinase ULK1 OS=Homo sapiens OX=9606 GN=ULK1 PE=1 SV=2 - [ULK1_HUMAN]	2.81863	3.14	1	1	1	1	8.31448e+06	1050	112.56	8.79248
O94854	Uncharacterized protein KIAA0754 OS=Homo sapiens OX=9606 GN=KIAA0754 PE=2 SV=4 - [K0754_HUMAN]	2.81764	2.25	1	1	1	1	9.78486e+06	1291	135.065	4.2085
Q9NZ81	Proline-rich protein 13 OS=Homo sapiens OX=9606 GN=PRR13 PE=1 SV=1 - [PRR13_HUMAN]	2.81302	27.7	1	1	1	1	6.031e+06	148	15.3746	9.71533
Q6ZN44	Netrin receptor UNC5A OS=Homo sapiens OX=9606 GN=UNC5A PE=1 SV=3 - [UNC5A_HUMAN]	2.81058	4.51	1	1	1	1	6.40141e+06	842	92.8725	6.78564
Q01101	Insulinoma-associated protein 1 OS=Homo sapiens OX=9606 GN=INSM1 PE=1 SV=1 - [INSM1_HUMAN]	2.80408	5.69	1	1	1	1	2.15346e+07	510	52.89	8.93896
Q9BYW2	Histone-lysine N-methyltransferase SETD2 OS=Homo sapiens OX=9606 GN=SETD2 PE=1 SV=3 - [SETD2_HUMAN]	2.80353	1.37	1	1	1	1		2564	287.418	6.13818
Q5SYE7	NHS-like protein 1 OS=Homo sapiens OX=9606 GN=NHSL1 PE=1 SV=2 - [NHSL1_HUMAN]	2.80151	2.17	1	1	1	1	8.28151e+07	1610	170.563	6.96143
Q12972	Nuclear inhibitor of protein phosphatase 1 OS=Homo sapiens OX=9606 GN=PPP1R8 PE=1 SV=2 - [PP1R8_HUMAN]	2.80047	9.4	1	1	1	1	1.49426e+06	351	38.4548	7.37158
Q99466	Neurogenic locus notch homolog protein 4 OS=Homo sapiens OX=9606 GN=NOTCH4 PE=1 SV=2 - [NOTC4_HUMAN]	2.79994	1.85	1	1	1	1	5.18168e+08	2003	209.48	5.73193
Q9BQQ3	Golgi reassembly-stacking protein 1 OS=Homo sapiens OX=9606 GN=GORASP1 PE=1 SV=3 - [GORS1_HUMAN]	2.79597	9.77	1	1	1	1	69745311	440	46.4535	4.50049
Q3MIN7	Ral guanine nucleotide dissociation stimulator-like 3 OS=Homo sapiens OX=9606 GN=RGL3 PE=1 SV=2 - [RGL3_HUMAN]	2.79364	3.66	1	1	1	1	3.26167e+07	710	78.0312	7.6792
Q96RT7	Gamma-tubulin complex component 6 OS=Homo sapiens OX=9606 GN=TUBGCP6 PE=1 SV=3 - [GCP6_HUMAN]	2.78522	1.81	1	1	1	1		1819	200.372	6.31592
Q8N7X4	Melanoma-associated antigen B6 OS=Homo sapiens OX=9606 GN=MAGEB6 PE=1 SV=2 - [MAGB6_HUMAN]	2.77837	7.86	1	1	1	1	2.00347e+08	407	43.9648	5.5542
Q5T871	Late cornified envelope-like proline-rich protein 1 OS=Homo sapiens OX=9606 GN=LELP1 PE=1 SV=1 - [LELP1_HUMAN]	2.77619	34.69	1	1	1	1		98	10.6898	8.03076
Q8IVF2	Protein AHNAK2 OS=Homo sapiens OX=9606 GN=AHNAK2 PE=1 SV=2 - [AHNK2_HUMAN]	2.77317	1.42	1	2	2	2	34760118	5795	616.242	5.36377
Q9H190	Syntenin-2 OS=Homo sapiens OX=9606 GN=SDCBP2 PE=1 SV=2 - [SDCB2_HUMAN]	2.77248	11.64	1	1	1	1		292	31.5738	9.0708
Q6MZM9	Proline-rich protein 27 OS=Homo sapiens OX=9606 GN=PRR27 PE=2 SV=1 - [PRR27_HUMAN]	2.77161	18.26	1	1	1	1		219	22.7055	4.86865
Q9Y263	Phospholipase A-2-activating protein OS=Homo sapiens OX=9606 GN=PLAA PE=1 SV=2 - [PLAP_HUMAN]	2.77114	4.53	1	1	1	1	7.03416e+06	795	87.1014	6.3667
Q9UBL3	Set1/Ash2 histone methyltransferase complex subunit ASH2 OS=Homo sapiens OX=9606 GN=ASH2L PE=1 SV=1 - [ASH2L_HUMAN]	2.77037	6.37	1	1	1	1	211030174	628	68.6795	5.69385
Q7Z3C6	Autophagy-related protein 9A OS=Homo sapiens OX=9606 GN=ATG9A PE=1 SV=3 - [ATG9A_HUMAN]	2.76973	3.1	1	1	1	1	4.46311e+07	839	94.387	6.66846
B1AKI9	Isthmin-1 OS=Homo sapiens OX=9606 GN=ISM1 PE=2 SV=2 - [ISM1_HUMAN]	2.76857	7.76	1	1	1	1	6.87894e+06	464	52.074	5.41455
Q9NZM4	BRD4-interacting chromatin-remodeling complex-associated protein OS=Homo sapiens OX=9606 GN=BICRA PE=1 SV=2 - [BICRA_HUMAN]	2.76324	1.79	1	1	1	1		1560	158.393	6.65381
Q13064	Probable E3 ubiquitin-protein ligase makorin-3 OS=Homo sapiens OX=9606 GN=MKRN3 PE=1 SV=1 - [MKRN3_HUMAN]	2.7627	6.71	1	1	1	1		507	55.6087	5.73193
O00499	Myc box-dependent-interacting protein 1 OS=Homo sapiens OX=9606 GN=BIN1 PE=1 SV=1 - [BIN1_HUMAN]	2.76268	4.89	1	1	1	1	177858876	593	64.6594	5.05908
P43681	Neuronal acetylcholine receptor subunit alpha-4 OS=Homo sapiens OX=9606 GN=CHRNA4 PE=1 SV=2 - [ACHA4_HUMAN]	2.76022	5.42	1	1	1	1	3.0244e+08	627	69.912	7.21045
Q9BTN0	Leucine-rich repeat and fibronectin type-III domain-containing protein 3 OS=Homo sapiens OX=9606 GN=LRFN3 PE=2 SV=1 - [LRFN3_HUMAN]	2.74744	5.57	1	1	1	1	35078203	628	66.2183	7.23975
Q96MF6	Coenzyme Q-binding protein COQ10 homolog A, mitochondrial OS=Homo sapiens OX=9606 GN=COQ10A PE=2 SV=2 - [CQ10A_HUMAN]	2.74562	13.77	1	1	1	1	5.50824e+07	247	27.6681	9.75928
O15055	Period circadian protein homolog 2 OS=Homo sapiens OX=9606 GN=PER2 PE=1 SV=2 - [PER2_HUMAN]	2.74439	1.91	1	1	1	1	1.34387e+07	1255	136.493	6.46826
Q96IF1	LIM domain-containing protein ajuba OS=Homo sapiens OX=9606 GN=AJUBA PE=1 SV=1 - [AJUBA_HUMAN]	2.74424	4.65	1	1	1	1	5.85335e+06	538	56.8971	7.13721
O75074	Low-density lipoprotein receptor-related protein 3 OS=Homo sapiens OX=9606 GN=LRP3 PE=2 SV=2 - [LRP3_HUMAN]	2.74312	4.42	1	1	1	1	2.15923e+07	770	82.8307	6.21436
Q9NP98	Myozenin-1 OS=Homo sapiens OX=9606 GN=MYOZ1 PE=1 SV=1 - [MYOZ1_HUMAN]	2.74122	12.37	1	1	1	1	9.57117e+06	299	31.7248	8.88037
Q9NPR2	Semaphorin-4B OS=Homo sapiens OX=9606 GN=SEMA4B PE=1 SV=4 - [SEM4B_HUMAN]	2.74033	5.02	1	1	1	1		837	92.707	7.04932
Q12802	A-kinase anchor protein 13 OS=Homo sapiens OX=9606 GN=AKAP13 PE=1 SV=2 - [AKP13_HUMAN]	2.73487	2.24	1	2	2	2		2813	307.359	5.23682
Q9HC56	Protocadherin-9 OS=Homo sapiens OX=9606 GN=PCDH9 PE=1 SV=2 - [PCDH9_HUMAN]	2.73147	2.59	1	1	1	1	1.43658e+08	1237	135.981	5.46533
P10071	Transcriptional activator GLI3 OS=Homo sapiens OX=9606 GN=GLI3 PE=1 SV=6 - [GLI3_HUMAN]	2.72683	1.33	1	1	1	1	1.49076e+08	1580	169.757	7.40088
Q8ND04	Protein SMG8 OS=Homo sapiens OX=9606 GN=SMG8 PE=1 SV=1 - [SMG8_HUMAN]	2.7246	2.52	1	1	1	1	1.5635e+07	991	109.614	7.6792
Q86SP6	Probable G-protein coupled receptor 149 OS=Homo sapiens OX=9606 GN=GPR149 PE=2 SV=2 - [GP149_HUMAN]	2.71954	2.74	1	1	1	1	3.4245e+07	731	80.9325	6.97607
P82094	TATA element modulatory factor OS=Homo sapiens OX=9606 GN=TMF1 PE=1 SV=2 - [TMF1_HUMAN]	2.71701	2.84	1	1	1	1	3.72129e+06	1093	122.767	4.91943
Q13428	Treacle protein OS=Homo sapiens OX=9606 GN=TCOF1 PE=1 SV=3 - [TCOF_HUMAN]	2.71331	2.28	1	1	1	1	17174316	1488	152.015	9.0415
Q96NU0	Contactin-associated protein-like 3B OS=Homo sapiens OX=9606 GN=CNTNAP3B PE=2 SV=3 - [CNT3B_HUMAN]	2.70731	3.11	1	1	1	1	8.54226e+06	1288	140.326	7.40088
Q9NSU2	Three-prime repair exonuclease 1 OS=Homo sapiens OX=9606 GN=TREX1 PE=1 SV=2 - [TREX1_HUMAN]	2.70727	7.64	1	1	1	1		314	33.1912	7.92822
Q9UMZ2	Synergin gamma OS=Homo sapiens OX=9606 GN=SYNRG PE=1 SV=2 - [SYNRG_HUMAN]	2.70387	2.51	1	1	1	1	107460016	1314	140.566	5.03369
O95382	Mitogen-activated protein kinase kinase kinase 6 OS=Homo sapiens OX=9606 GN=MAP3K6 PE=1 SV=3 - [M3K6_HUMAN]	2.70284	1.32	1	1	1	1	127360896	1288	142.506	7.10791
O75179	Ankyrin repeat domain-containing protein 17 OS=Homo sapiens OX=9606 GN=ANKRD17 PE=1 SV=3 - [ANR17_HUMAN]	2.70185	1	1	1	1	1	3.0542e+07	2603	274.088	6.52197
O14513	Nck-associated protein 5 OS=Homo sapiens OX=9606 GN=NCKAP5 PE=1 SV=2 - [NCKP5_HUMAN]	2.6904	1.73	1	1	1	1	2.57778e+08	1909	208.409	8.07471
Q9HBJ7	Ubiquitin carboxyl-terminal hydrolase 29 OS=Homo sapiens OX=9606 GN=USP29 PE=2 SV=1 - [UBP29_HUMAN]	2.68881	1.3	1	1	1	1	51605916	922	104.09	5.90967
Q13253	Noggin OS=Homo sapiens OX=9606 GN=NOG PE=1 SV=1 - [NOGG_HUMAN]	2.68833	11.21	1	1	1	1	1.55275e+08	232	25.7571	8.85107
Q9UL36	Zinc finger protein 236 OS=Homo sapiens OX=9606 GN=ZNF236 PE=1 SV=2 - [ZN236_HUMAN]	2.68601	1.79	1	1	1	1	644949	1845	203.574	8.11865
Q9BXU9	Calcium-binding protein 8 OS=Homo sapiens OX=9606 GN=CALN1 PE=1 SV=2 - [CABP8_HUMAN]	2.68159	14.18	1	1	1	1	9.36999e+06	261	29.3053	4.80518
O60393	Homeobox protein NOBOX OS=Homo sapiens OX=9606 GN=NOBOX PE=1 SV=4 - [NOBOX_HUMAN]	2.68143	4.34	1	1	1	1	1.18214e+06	691	73.8587	6.12549
Q9UHV7	Mediator of RNA polymerase II transcription subunit 13 OS=Homo sapiens OX=9606 GN=MED13 PE=1 SV=3 - [MED13_HUMAN]	2.67877	1.29	1	1	1	1		2174	239.144	5.64307
P98175	RNA-binding protein 10 OS=Homo sapiens OX=9606 GN=RBM10 PE=1 SV=3 - [RBM10_HUMAN]	2.67733	3.87	1	1	1	1	1.09301e+07	930	103.469	5.97314
Q7Z429	Protein lifeguard 1 OS=Homo sapiens OX=9606 GN=GRINA PE=1 SV=1 - [LFG1_HUMAN]	2.66879	8.89	1	1	1	1	6.19977e+06	371	41.1765	5.33838
Q9UKY7	Protein CDV3 homolog OS=Homo sapiens OX=9606 GN=CDV3 PE=1 SV=1 - [CDV3_HUMAN]	2.66172	11.63	1	1	1	1	6.1118e+08	258	27.3184	6.40479
Q13492	Phosphatidylinositol-binding clathrin assembly protein OS=Homo sapiens OX=9606 GN=PICALM PE=1 SV=2 - [PICAL_HUMAN]	2.65976	4.91	1	1	1	1		652	70.71	7.89893
Q86UR5	Regulating synaptic membrane exocytosis protein 1 OS=Homo sapiens OX=9606 GN=RIMS1 PE=1 SV=1 - [RIMS1_HUMAN]	2.65575	0.77	1	1	1	1	3.49159e+07	1692	188.956	9.65674
Q8N8R5	Mitochondrial protein C2orf69 OS=Homo sapiens OX=9606 GN=C2orf69 PE=1 SV=1 - [CB069_HUMAN]	2.65429	8.83	1	1	1	1	3.49751e+07	385	43.4206	8.08936
P22681	E3 ubiquitin-protein ligase CBL OS=Homo sapiens OX=9606 GN=CBL PE=1 SV=2 - [CBL_HUMAN]	2.65365	2.98	1	1	1	1		906	99.5693	6.53662
P13489	Ribonuclease inhibitor OS=Homo sapiens OX=9606 GN=RNH1 PE=1 SV=2 - [RINI_HUMAN]	2.65251	6.72	1	1	1	1	9.94821e+06	461	49.9411	4.81787
O14686	Histone-lysine N-methyltransferase 2D OS=Homo sapiens OX=9606 GN=KMT2D PE=1 SV=2 - [KMT2D_HUMAN]	2.65071	0.65	1	1	1	1	5.15092e+06	5537	593.017	5.57959
O60494	Cubilin OS=Homo sapiens OX=9606 GN=CUBN PE=1 SV=5 - [CUBN_HUMAN]	2.64924	0.55	1	1	1	1	1.60633e+07	3623	398.48	5.35107
Q8N5B7	Ceramide synthase 5 OS=Homo sapiens OX=9606 GN=CERS5 PE=1 SV=1 - [CERS5_HUMAN]	2.64442	5.61	1	1	1	1	2.42018e+07	392	45.7221	7.97217
P98161	Polycystin-1 OS=Homo sapiens OX=9606 GN=PKD1 PE=1 SV=3 - [PKD1_HUMAN]	2.64267	0.79	1	1	1	1	7.52069e+06	4303	462.239	6.72705
O00743	Serine/threonine-protein phosphatase 6 catalytic subunit OS=Homo sapiens OX=9606 GN=PPP6C PE=1 SV=1 - [PPP6_HUMAN]	2.64236	11.48	1	1	1	1	3.15784e+07	305	35.1215	5.69385
Q04727	Transducin-like enhancer protein 4 OS=Homo sapiens OX=9606 GN=TLE4 PE=1 SV=3 - [TLE4_HUMAN]	2.64178	4.92	1	1	1	1	6.32315e+06	773	83.7028	7.50342
Q9Y283	Inversin OS=Homo sapiens OX=9606 GN=INVS PE=1 SV=2 - [INVS_HUMAN]	2.63435	2.44	1	1	1	1	8.22776e+06	1065	117.753	9.34912
A8MVW0	Protein FAM171A2 OS=Homo sapiens OX=9606 GN=FAM171A2 PE=1 SV=1 - [F1712_HUMAN]	2.63028	4.12	1	1	1	1		826	87.3812	8.04541
P03951	Coagulation factor XI OS=Homo sapiens OX=9606 GN=F11 PE=1 SV=1 - [FA11_HUMAN]	2.62717	4.8	1	1	1	1	8.99197e+07	625	70.0636	8.104
Q9H1B7	Probable E3 ubiquitin-protein ligase IRF2BPL OS=Homo sapiens OX=9606 GN=IRF2BPL PE=1 SV=1 - [I2BPL_HUMAN]	2.62702	3.27	1	1	1	1	1.4342e+08	796	82.607	8.23584
Q9UPV9	Trafficking kinesin-binding protein 1 OS=Homo sapiens OX=9606 GN=TRAK1 PE=1 SV=1 - [TRAK1_HUMAN]	2.62695	3.04	1	1	1	1		953	105.974	5.84619
Q96KW2	POM121-like protein 2 OS=Homo sapiens OX=9606 GN=POM121L2 PE=3 SV=2 - [P12L2_HUMAN]	2.62518	5.31	1	2	2	2	1.60628e+07	1035	109.844	9.89111
Q9BQS8	FYVE and coiled-coil domain-containing protein 1 OS=Homo sapiens OX=9606 GN=FYCO1 PE=1 SV=3 - [FYCO1_HUMAN]	2.62345	2.37	1	1	1	1	3.12635e+07	1478	166.879	4.91943
Q9Y446	Plakophilin-3 OS=Homo sapiens OX=9606 GN=PKP3 PE=1 SV=1 - [PKP3_HUMAN]	2.62065	4.52	1	1	1	1	6.30091e+06	797	87.029	9.31982
Q04637	Eukaryotic translation initiation factor 4 gamma 1 OS=Homo sapiens OX=9606 GN=EIF4G1 PE=1 SV=4 - [IF4G1_HUMAN]	2.61942	2.13	1	1	1	1		1599	175.382	5.32568
Q9P2M7	Cingulin OS=Homo sapiens OX=9606 GN=CGN PE=1 SV=2 - [CING_HUMAN]	2.61635	2.34	1	1	1	1	1.53765e+08	1197	136.304	5.5415
Q9ULH0	Kinase D-interacting substrate of 220 kDa OS=Homo sapiens OX=9606 GN=KIDINS220 PE=1 SV=3 - [KDIS_HUMAN]	2.61464	1.36	1	1	1	1	8.73476e+07	1771	196.419	6.62451
Q8IVN8	Somatomedin-B and thrombospondin type-1 domain-containing protein OS=Homo sapiens OX=9606 GN=SBSPON PE=1 SV=2 - [SBSPO_HUMAN]	2.61378	8.33	1	1	1	1	3.50056e+07	264	29.5905	7.50342
Q92567	Protein FAM168A OS=Homo sapiens OX=9606 GN=FAM168A PE=1 SV=2 - [F168A_HUMAN]	2.61259	13.52	1	1	1	1		244	26.1675	8.98291
Q92886	Neurogenin-1 OS=Homo sapiens OX=9606 GN=NEUROG1 PE=1 SV=2 - [NGN1_HUMAN]	2.61114	10.13	1	1	1	1		237	25.7018	7.31299
Q8IYS5	Osteoclast-associated immunoglobulin-like receptor OS=Homo sapiens OX=9606 GN=OSCAR PE=1 SV=3 - [OSCAR_HUMAN]	2.60886	12.41	1	1	1	1	3.79491e+06	282	30.4616	6.52197
Q96HA7	Tonsoku-like protein OS=Homo sapiens OX=9606 GN=TONSL PE=1 SV=2 - [TONSL_HUMAN]	2.60612	0.87	1	1	1	1	1.18712e+09	1378	150.834	6.41748
A8MU46	Smoothelin-like protein 1 OS=Homo sapiens OX=9606 GN=SMTNL1 PE=1 SV=2 - [SMTL1_HUMAN]	2.6059	6.88	1	1	1	1	1.59719e+07	494	52.9545	4.71631
Q7Z406	Myosin-14 OS=Homo sapiens OX=9606 GN=MYH14 PE=1 SV=2 - [MYH14_HUMAN]	2.60431	0.75	1	1	1	1	1.11634e+08	1995	227.732	5.60498
O60292	Signal-induced proliferation-associated 1-like protein 3 OS=Homo sapiens OX=9606 GN=SIPA1L3 PE=1 SV=3 - [SI1L3_HUMAN]	2.60293	1.52	1	1	1	1	4.39585e+07	1781	194.49	8.32373
Q14934	Nuclear factor of activated T-cells, cytoplasmic 4 OS=Homo sapiens OX=9606 GN=NFATC4 PE=1 SV=2 - [NFAC4_HUMAN]	2.59079	3.88	1	1	1	1	20968773	902	95.3894	5.37646
Q9H4D5	Nuclear RNA export factor 3 OS=Homo sapiens OX=9606 GN=NXF3 PE=1 SV=1 - [NXF3_HUMAN]	2.5846	2.26	1	1	1	1	7.62433e+07	531	60.0634	6.75635
O15534	Period circadian protein homolog 1 OS=Homo sapiens OX=9606 GN=PER1 PE=1 SV=2 - [PER1_HUMAN]	2.57091	1.94	1	1	1	1	3.83345e+07	1290	136.127	6.0874
Q9NX70	Mediator of RNA polymerase II transcription subunit 29 OS=Homo sapiens OX=9606 GN=MED29 PE=1 SV=1 - [MED29_HUMAN]	2.56893	14	1	1	1	1	1.83163e+07	200	21.0595	6.29053
Q2NL68	Proline and serine-rich protein 3 OS=Homo sapiens OX=9606 GN=PROSER3 PE=1 SV=1 - [PRSR3_HUMAN]	2.56662	4.58	1	1	1	1	5.51116e+07	480	51.0439	7.13721
Q01459	Di-N-acetylchitobiase OS=Homo sapiens OX=9606 GN=CTBS PE=1 SV=1 - [DIAC_HUMAN]	2.56511	2.6	1	1	1	1	1.01896e+07	385	43.7316	6.63916
Q5JPB2	Zinc finger protein 831 OS=Homo sapiens OX=9606 GN=ZNF831 PE=2 SV=4 - [ZN831_HUMAN]	2.56421	1.31	1	1	1	1	3.53877e+07	1677	177.839	8.33838
P78563	Double-stranded RNA-specific editase 1 OS=Homo sapiens OX=9606 GN=ADARB1 PE=1 SV=1 - [RED1_HUMAN]	2.56417	3.37	1	1	1	1		741	80.7133	9.01221
Q14999	Cullin-7 OS=Homo sapiens OX=9606 GN=CUL7 PE=1 SV=2 - [CUL7_HUMAN]	2.55262	1.35	1	1	1	1		1698	191.04	5.87158
Q9UF56	F-box/LRR-repeat protein 17 OS=Homo sapiens OX=9606 GN=FBXL17 PE=1 SV=3 - [FXL17_HUMAN]	2.55014	3.99	1	1	1	1	1.43325e+07	701	75.6457	8.07471
Q5T749	Keratinocyte proline-rich protein OS=Homo sapiens OX=9606 GN=KPRP PE=1 SV=1 - [KPRP_HUMAN]	2.54029	5.18	1	1	1	1	1.82413e+07	579	64.0932	8.26514
O60885	Bromodomain-containing protein 4 OS=Homo sapiens OX=9606 GN=BRD4 PE=1 SV=2 - [BRD4_HUMAN]	2.53769	0.95	1	1	1	1	3.91859e+07	1362	152.124	9.18799
P78344	Eukaryotic translation initiation factor 4 gamma 2 OS=Homo sapiens OX=9606 GN=EIF4G2 PE=1 SV=1 - [IF4G2_HUMAN]	2.51851	1.43	1	1	1	1	1.3292e+08	907	102.297	7.13721
O60241	Adhesion G protein-coupled receptor B2 OS=Homo sapiens OX=9606 GN=ADGRB2 PE=1 SV=2 - [AGRB2_HUMAN]	2.50687	1.07	1	1	1	1	39650088	1585	172.544	7.41553
P16144	Integrin beta-4 OS=Homo sapiens OX=9606 GN=ITGB4 PE=1 SV=5 - [ITB4_HUMAN]	2.50488	1.43	1	1	1	1	1.39407e+07	1822	202.039	6.0874
Q05707	Collagen alpha-1(XIV) chain OS=Homo sapiens OX=9606 GN=COL14A1 PE=1 SV=3 - [COEA1_HUMAN]	2.50059	1.11	1	1	1	1	1.01653e+07	1796	193.394	5.30029
Q8TEK3	Histone-lysine N-methyltransferase, H3 lysine-79 specific OS=Homo sapiens OX=9606 GN=DOT1L PE=1 SV=3 - [DOT1L_HUMAN]	2.49199	2.47	1	1	1	1	22776583	1537	164.755	9.18799
P0C2L3	Protein FAM163B OS=Homo sapiens OX=9606 GN=FAM163B PE=1 SV=1 - [F163B_HUMAN]	2.48776	15.66	1	1	1	1	351924	166	18.1779	4.91943
Q01973	Inactive tyrosine-protein kinase transmembrane receptor ROR1 OS=Homo sapiens OX=9606 GN=ROR1 PE=1 SV=2 - [ROR1_HUMAN]	2.48528	2.67	1	1	1	1	1.24255e+07	937	104.215	7.1665
Q8WZ73	E3 ubiquitin-protein ligase rififylin OS=Homo sapiens OX=9606 GN=RFFL PE=1 SV=1 - [RFFL_HUMAN]	2.46995	5.79	1	1	1	1	2.26082e+07	363	40.4874	5.47803
Q9UJT9	F-box/LRR-repeat protein 7 OS=Homo sapiens OX=9606 GN=FBXL7 PE=1 SV=1 - [FBXL7_HUMAN]	2.46952	6.11	1	1	1	1	3.62216e+07	491	54.5395	8.26514
O95429	BAG family molecular chaperone regulator 4 OS=Homo sapiens OX=9606 GN=BAG4 PE=1 SV=1 - [BAG4_HUMAN]	2.46548	7	1	1	1	1	1.95068e+07	457	49.5634	5.12256
A2A288	Probable ribonuclease ZC3H12D OS=Homo sapiens OX=9606 GN=ZC3H12D PE=1 SV=3 - [ZC12D_HUMAN]	2.46373	4.74	1	1	1	1		527	58.0417	8.67529
Q96PV0	Ras/Rap GTPase-activating protein SynGAP OS=Homo sapiens OX=9606 GN=SYNGAP1 PE=1 SV=4 - [SYGP1_HUMAN]	2.46057	2.01	1	1	1	1	38633107	1343	148.191	8.98291
B1AL46	NUT family member 2E OS=Homo sapiens OX=9606 GN=NUTM2E PE=3 SV=3 - [NTM2E_HUMAN]	2.45966	2.39	1	1	1	1	3.64552e+08	878	93.9195	7.75244
Q9BR76	Coronin-1B OS=Homo sapiens OX=9606 GN=CORO1B PE=1 SV=1 - [COR1B_HUMAN]	2.44962	5.93	1	1	1	1	2.76799e+06	489	54.2003	5.88428
Q9UBP4	Dickkopf-related protein 3 OS=Homo sapiens OX=9606 GN=DKK3 PE=1 SV=2 - [DKK3_HUMAN]	2.44595	8	1	1	1	1	257177637	350	38.3651	4.65283
Q7Z4F1	Low-density lipoprotein receptor-related protein 10 OS=Homo sapiens OX=9606 GN=LRP10 PE=1 SV=2 - [LRP10_HUMAN]	2.44525	3.23	1	1	1	1		713	76.1447	5.51611
P34932	Heat shock 70 kDa protein 4 OS=Homo sapiens OX=9606 GN=HSPA4 PE=1 SV=4 - [HSP74_HUMAN]	2.44262	2.74	1	1	1	1	1.04832e+08	840	94.2712	5.18604
A0A1B0GWB2	Proline rich transmembrane protein 1B OS=Homo sapiens OX=9606 GN=PRRT1B PE=3 SV=1 - [PRT1B_HUMAN]	2.4381	11.03	1	1	1	1	3.94438e+06	263	26.7516	4.88135
Q5H9T9	Fibrous sheath CABYR-binding protein OS=Homo sapiens OX=9606 GN=FSCB PE=2 SV=3 - [FSCB_HUMAN]	2.43502	4	1	1	1	1		825	87.9027	4.22119
Q32P44	Echinoderm microtubule-associated protein-like 3 OS=Homo sapiens OX=9606 GN=EML3 PE=1 SV=1 - [EMAL3_HUMAN]	2.42392	2.46	1	1	1	1	1.76241e+07	896	95.1375	7.12256
Q8NCB2	CaM kinase-like vesicle-associated protein OS=Homo sapiens OX=9606 GN=CAMKV PE=2 SV=2 - [CAMKV_HUMAN]	2.42305	4.19	1	1	1	1	91428908	501	54.3202	5.5542
Q8N693	Homeobox protein ESX1 OS=Homo sapiens OX=9606 GN=ESX1 PE=1 SV=3 - [ESX1_HUMAN]	2.41871	5.67	1	1	1	1	8.96386e+06	406	44.2682	5.2749
Q9Y219	Protein jagged-2 OS=Homo sapiens OX=9606 GN=JAG2 PE=1 SV=3 - [JAG2_HUMAN]	2.41512	2.02	1	1	1	1	1.72441e+07	1238	133.277	5.8335
Q13683	Integrin alpha-7 OS=Homo sapiens OX=9606 GN=ITGA7 PE=1 SV=3 - [ITA7_HUMAN]	2.4118	1.44	1	1	1	1	3.82491e+07	1181	128.866	5.73193
Q15768	Ephrin-B3 OS=Homo sapiens OX=9606 GN=EFNB3 PE=1 SV=1 - [EFNB3_HUMAN]	2.41102	8.53	1	1	1	1		340	35.8121	8.60205
O43711	T-cell leukemia homeobox protein 3 OS=Homo sapiens OX=9606 GN=TLX3 PE=1 SV=3 - [TLX3_HUMAN]	2.4082	5.15	1	1	1	1	1.6827e+07	291	31.8474	9.93506
Q9NXI6	E3 ubiquitin-protein ligase RNF186 OS=Homo sapiens OX=9606 GN=RNF186 PE=1 SV=1 - [RN186_HUMAN]	2.40739	11.89	1	1	1	1	2.2021e+07	227	24.1293	7.26904
Q13033	Striatin-3 OS=Homo sapiens OX=9606 GN=STRN3 PE=1 SV=3 - [STRN3_HUMAN]	2.40622	3.64	1	1	1	1	1.38282e+06	797	87.1553	5.36377
P04264	Keratin, type II cytoskeletal 1 OS=Homo sapiens OX=9606 GN=KRT1 PE=1 SV=6 - [K2C1_HUMAN]	2.40455	6.06	1	1	1	1	2.76371e+07	644	65.999	8.11865
Q6AZY7	Scavenger receptor class A member 3 OS=Homo sapiens OX=9606 GN=SCARA3 PE=1 SV=1 - [SCAR3_HUMAN]	2.40228	1.65	1	1	1	1	2.39307e+07	606	65.0959	6.53662
Q9UHB9	Signal recognition particle subunit SRP68 OS=Homo sapiens OX=9606 GN=SRP68 PE=1 SV=2 - [SRP68_HUMAN]	2.40018	3.83	1	1	1	1	6.1118e+08	627	70.6856	8.55811
Q702N8	Xin actin-binding repeat-containing protein 1 OS=Homo sapiens OX=9606 GN=XIRP1 PE=1 SV=1 - [XIRP1_HUMAN]	2.39018	1.25	1	1	1	1	1.58861e+08	1843	198.439	6.15088
Q9ULJ3	Zinc finger and BTB domain-containing protein 21 OS=Homo sapiens OX=9606 GN=ZBTB21 PE=1 SV=2 - [ZBT21_HUMAN]	2.3797	1.97	1	1	1	1		1066	118.796	8.29443
Q96N67	Dedicator of cytokinesis protein 7 OS=Homo sapiens OX=9606 GN=DOCK7 PE=1 SV=4 - [DOCK7_HUMAN]	2.37436	1.07	1	1	1	1		2140	242.407	6.80029
Q9BT25	HAUS augmin-like complex subunit 8 OS=Homo sapiens OX=9606 GN=HAUS8 PE=1 SV=3 - [HAUS8_HUMAN]	2.37428	6.34	1	1	1	1	5.40166e+07	410	44.83	7.06396
O95644	Nuclear factor of activated T-cells, cytoplasmic 1 OS=Homo sapiens OX=9606 GN=NFATC1 PE=1 SV=3 - [NFAC1_HUMAN]	2.3738	1.48	1	1	1	1	47864629	943	101.179	6.99072
Q9NQS7	Inner centromere protein OS=Homo sapiens OX=9606 GN=INCENP PE=1 SV=3 - [INCE_HUMAN]	2.37378	1.53	1	1	1	1	1.11634e+08	918	105.365	9.43701
P55011	Solute carrier family 12 member 2 OS=Homo sapiens OX=9606 GN=SLC12A2 PE=1 SV=1 - [S12A2_HUMAN]	2.37254	2.39	1	1	1	1	2.59918e+07	1212	131.364	6.40479
Q86XI8	Uncharacterized protein ZSWIM9 OS=Homo sapiens OX=9606 GN=ZSWIM9 PE=1 SV=2 - [ZSWM9_HUMAN]	2.36715	3.51	1	1	1	1		627	70.029	8.57275
Q16186	Proteasomal ubiquitin receptor ADRM1 OS=Homo sapiens OX=9606 GN=ADRM1 PE=1 SV=2 - [ADRM1_HUMAN]	2.36417	5.41	1	1	1	1	3.03616e+07	407	42.1268	5.07178
Q6ZN04	RNA-binding protein MEX3B OS=Homo sapiens OX=9606 GN=MEX3B PE=1 SV=1 - [MEX3B_HUMAN]	2.3599	5.8	1	1	1	1	1.10818e+07	569	58.7958	6.90283
Q8NF91	Nesprin-1 OS=Homo sapiens OX=9606 GN=SYNE1 PE=1 SV=4 - [SYNE1_HUMAN]	2.35792	0.18	1	1	1	1	5.62805e+07	8797	1010.46	5.52881
Q9H6K5	Proline-rich protein 36 OS=Homo sapiens OX=9606 GN=PRR36 PE=1 SV=2 - [PRR36_HUMAN]	2.35198	1.63	1	1	1	1	157678768	1346	132.667	10.4771
Q8IUC6	TIR domain-containing adapter molecule 1 OS=Homo sapiens OX=9606 GN=TICAM1 PE=1 SV=1 - [TCAM1_HUMAN]	2.3505	2.53	1	1	1	1		712	76.3739	5.41455
P32519	ETS-related transcription factor Elf-1 OS=Homo sapiens OX=9606 GN=ELF1 PE=1 SV=2 - [ELF1_HUMAN]	2.35026	4.52	1	1	1	1	6.06681e+07	619	67.4561	5.21143
Q68CP9	AT-rich interactive domain-containing protein 2 OS=Homo sapiens OX=9606 GN=ARID2 PE=1 SV=2 - [ARID2_HUMAN]	2.34883	1.53	1	1	1	1	14260715	1835	197.268	7.41553
Q9P2J3	Kelch-like protein 9 OS=Homo sapiens OX=9606 GN=KLHL9 PE=1 SV=2 - [KLHL9_HUMAN]	2.34878	3.4	1	1	1	1	4.27083e+08	617	69.3832	6.354
Q6E0U4	Dermokine OS=Homo sapiens OX=9606 GN=DMKN PE=1 SV=3 - [DMKN_HUMAN]	2.34847	5.04	1	1	1	1	4.32231e+07	476	47.0541	7.28369
Q9HCE9	Anoctamin-8 OS=Homo sapiens OX=9606 GN=ANO8 PE=1 SV=3 - [ANO8_HUMAN]	2.34624	1.87	1	1	1	1		1232	135.949	5.8208
P15056	Serine/threonine-protein kinase B-raf OS=Homo sapiens OX=9606 GN=BRAF PE=1 SV=4 - [BRAF_HUMAN]	2.34571	2.61	1	1	1	1	4.01994e+07	766	84.3836	7.53271
P14651	Homeobox protein Hox-B3 OS=Homo sapiens OX=9606 GN=HOXB3 PE=2 SV=2 - [HXB3_HUMAN]	2.33686	15.55	1	2	2	2	9.02335e+06	431	44.3123	9.17334
P23246	Splicing factor, proline- and glutamine-rich OS=Homo sapiens OX=9606 GN=SFPQ PE=1 SV=2 - [SFPQ_HUMAN]	2.33616	4.24	1	1	1	1		707	76.1016	9.43701
Q969H4	Connector enhancer of kinase suppressor of ras 1 OS=Homo sapiens OX=9606 GN=CNKSR1 PE=1 SV=1 - [CNKR1_HUMAN]	2.3345	3.61	1	1	1	1	4.19765e+07	720	79.6562	5.37646
Q5RKV6	Exosome complex component MTR3 OS=Homo sapiens OX=9606 GN=EXOSC6 PE=1 SV=1 - [EXOS6_HUMAN]	2.3294	5.88	1	1	1	1		272	28.2177	6.27783
Q13094	Lymphocyte cytosolic protein 2 OS=Homo sapiens OX=9606 GN=LCP2 PE=1 SV=1 - [LCP2_HUMAN]	2.32444	3.56	1	1	1	1	3.98533e+06	533	60.1511	6.26514
O15021	Microtubule-associated serine/threonine-protein kinase 4 OS=Homo sapiens OX=9606 GN=MAST4 PE=1 SV=4 - [MAST4_HUMAN]	2.32279	1.03	1	1	1	2	3.09568e+07	2623	283.922	8.6167
Q04721	Neurogenic locus notch homolog protein 2 OS=Homo sapiens OX=9606 GN=NOTCH2 PE=1 SV=3 - [NOTC2_HUMAN]	2.32138	0.97	1	1	1	1	4.50696e+07	2471	265.226	5.13525
Q8N9H9	Uncharacterized protein C1orf127 OS=Homo sapiens OX=9606 GN=C1orf127 PE=2 SV=2 - [CA127_HUMAN]	2.31775	4.42	1	1	1	2	3.08202e+06	656	69.7437	5.42725
Q8WWM7	Ataxin-2-like protein OS=Homo sapiens OX=9606 GN=ATXN2L PE=1 SV=2 - [ATX2L_HUMAN]	2.31291	3.07	1	1	1	1		1075	113.304	8.5874
P14635	G2/mitotic-specific cyclin-B1 OS=Homo sapiens OX=9606 GN=CCNB1 PE=1 SV=1 - [CCNB1_HUMAN]	2.30623	4.85	1	1	1	1		433	48.3061	7.47412
Q2M3R5	Solute carrier family 35 member G1 OS=Homo sapiens OX=9606 GN=SLC35G1 PE=1 SV=1 - [S35G1_HUMAN]	2.30511	7.4	1	1	1	1		365	39.8098	8.14795
Q9UQ35	Serine/arginine repetitive matrix protein 2 OS=Homo sapiens OX=9606 GN=SRRM2 PE=1 SV=2 - [SRRM2_HUMAN]	2.30451	1.16	1	1	1	1	3.99101e+06	2752	299.438	12.0591
Q8TAK6	Oligodendrocyte transcription factor 1 OS=Homo sapiens OX=9606 GN=OLIG1 PE=1 SV=2 - [OLIG1_HUMAN]	2.29975	5.54	1	1	1	1	1.33429e+08	271	27.8877	9.65674
Q969Z4	Tumor necrosis factor receptor superfamily member 19L OS=Homo sapiens OX=9606 GN=RELT PE=1 SV=1 - [TR19L_HUMAN]	2.2882	4.19	1	1	1	1	1.5445e+08	430	46.0624	8.35303
Q8IZ63	Proline-rich protein 22 OS=Homo sapiens OX=9606 GN=PRR22 PE=2 SV=2 - [PRR22_HUMAN]	2.19736	3.55	1	1	1	1	2.32151e+08	422	43.9523	5.05908
P0C0L4	Complement C4-A OS=Homo sapiens OX=9606 GN=C4A PE=1 SV=2 - [CO4A_HUMAN]	2.17565	1.03	2	1	1	1	6.25339e+06	1744	192.664	7.07861
Q68CJ9	Cyclic AMP-responsive element-binding protein 3-like protein 3 OS=Homo sapiens OX=9606 GN=CREB3L3 PE=1 SV=2 - [CR3L3_HUMAN]	2.17088	3.25	1	1	1	1		461	49.0467	5.14795
Q99956	Dual specificity protein phosphatase 9 OS=Homo sapiens OX=9606 GN=DUSP9 PE=1 SV=1 - [DUS9_HUMAN]	2.16967	2.6	1	1	1	1	2.26962e+07	384	41.8413	6.11279
Q08629	Testican-1 OS=Homo sapiens OX=9606 GN=SPOCK1 PE=1 SV=1 - [TICN1_HUMAN]	2.15812	3.64	1	1	1	1	3.33206e+06	439	49.0925	6.1001
P20823	Hepatocyte nuclear factor 1-alpha OS=Homo sapiens OX=9606 GN=HNF1A PE=1 SV=2 - [HNF1A_HUMAN]	2.14879	7.61	1	2	2	2	1.22916e+07	631	67.315	6.23975
P36956	Sterol regulatory element-binding protein 1 OS=Homo sapiens OX=9606 GN=SREBF1 PE=1 SV=2 - [SRBP1_HUMAN]	2.14118	1.22	1	1	1	1	2.34488e+07	1147	121.599	8.1333
Q6ZW49	PAX-interacting protein 1 OS=Homo sapiens OX=9606 GN=PAXIP1 PE=1 SV=2 - [PAXI1_HUMAN]	2.14054	1.03	1	1	1	1	1.99383e+08	1069	121.265	6.69775
P12111	Collagen alpha-3(VI) chain OS=Homo sapiens OX=9606 GN=COL6A3 PE=1 SV=5 - [CO6A3_HUMAN]	2.09706	0.76	1	1	1	1	3.91106e+06	3177	343.457	6.68311
O60879	Protein diaphanous homolog 2 OS=Homo sapiens OX=9606 GN=DIAPH2 PE=1 SV=1 - [DIAP2_HUMAN]	2.09264	1.27	1	1	1	1	7.35984e+06	1101	125.49	6.58057
Q9Y2P8	RNA 3'-terminal phosphate cyclase-like protein OS=Homo sapiens OX=9606 GN=RCL1 PE=1 SV=3 - [RCL1_HUMAN]	2.06537	3.49	1	1	1	1	1.78117e+07	373	40.8166	9.26123
Q9C0E8	Endoplasmic reticulum junction formation protein lunapark OS=Homo sapiens OX=9606 GN=LNPK PE=1 SV=2 - [LNP_HUMAN]	2.06494	3.27	1	1	1	1	4.50656e+06	428	47.7102	5.10986
Q9UGV2	Protein NDRG3 OS=Homo sapiens OX=9606 GN=NDRG3 PE=1 SV=2 - [NDRG3_HUMAN]	2.06117	5.6	1	1	1	1	1.4215e+07	375	41.3825	5.31299
O75081	Protein CBFA2T3 OS=Homo sapiens OX=9606 GN=CBFA2T3 PE=1 SV=2 - [MTG16_HUMAN]	2.05026	1.84	1	1	1	1	1.99383e+08	653	71.1476	8.17725
A8MV23	Serpin E3 OS=Homo sapiens OX=9606 GN=SERPINE3 PE=2 SV=2 - [SERP3_HUMAN]	2.0383	3.77	1	1	1	1	2.32151e+08	424	46.933	7.18115
O14836	Tumor necrosis factor receptor superfamily member 13B OS=Homo sapiens OX=9606 GN=TNFRSF13B PE=1 SV=1 - [TR13B_HUMAN]	2.01795	3.07	1	1	1	1	194633712	293	31.7951	7.94287
P51531	Probable global transcription activator SNF2L2 OS=Homo sapiens OX=9606 GN=SMARCA2 PE=1 SV=2 - [SMCA2_HUMAN]	2.0113	1.51	1	1	1	1	1.0418e+07	1590	181.166	7.1958
Q5T124	UBX domain-containing protein 11 OS=Homo sapiens OX=9606 GN=UBXN11 PE=1 SV=2 - [UBX11_HUMAN]	1.99734	3.46	1	1	1	1	13497680	520	57.3369	5.18604
Q9NRM1	Enamelin OS=Homo sapiens OX=9606 GN=ENAM PE=1 SV=3 - [ENAM_HUMAN]	1.98783	0.7	1	1	1	1	2.75519e+07	1142	128.705	6.82959
Q8IZF0	Sodium leak channel non-selective protein OS=Homo sapiens OX=9606 GN=NALCN PE=1 SV=1 - [NALCN_HUMAN]	1.98065	0.75	1	1	1	1	1.0441e+07	1738	200.201	8.67529
Q6ZUM4	Rho GTPase-activating protein 27 OS=Homo sapiens OX=9606 GN=ARHGAP27 PE=1 SV=3 - [RHG27_HUMAN]	1.95485	1.69	1	1	1	1	3.93644e+07	889	98.3351	5.59229
Q9UBN7	Histone deacetylase 6 OS=Homo sapiens OX=9606 GN=HDAC6 PE=1 SV=2 - [HDAC6_HUMAN]	1.95482	1.07	1	1	1	1	3.77393e+07	1215	131.336	5.30029
Q9BZL3	Small integral membrane protein 3 OS=Homo sapiens OX=9606 GN=SMIM3 PE=1 SV=1 - [SMIM3_HUMAN]	1.94962	18.33	1	1	1	1	117789760	60	6.58873	7.34229
P40425	Pre-B-cell leukemia transcription factor 2 OS=Homo sapiens OX=9606 GN=PBX2 PE=1 SV=2 - [PBX2_HUMAN]	1.94565	3.02	1	1	1	1	2.9839e+07	430	45.8525	7.56201
P05154	Plasma serine protease inhibitor OS=Homo sapiens OX=9606 GN=SERPINA5 PE=1 SV=3 - [IPSP_HUMAN]	1.94467	2.96	1	1	1	1	2.60764e+07	406	45.6457	9.26123
P52926	High mobility group protein HMGI-C OS=Homo sapiens OX=9606 GN=HMGA2 PE=1 SV=1 - [HMGA2_HUMAN]	1.94387	13.76	1	1	1	1		109	11.8251	10.6235
Q6ICC9	Retrotransposon Gag-like protein 6 OS=Homo sapiens OX=9606 GN=RTL6 PE=2 SV=1 - [RTL6_HUMAN]	1.93899	4.6	1	1	1	1		239	26.1375	11.1802
O15213	WD repeat-containing protein 46 OS=Homo sapiens OX=9606 GN=WDR46 PE=1 SV=3 - [WDR46_HUMAN]	1.92994	1.15	1	1	1	1	6.56178e+06	610	68.0288	9.67139
Q9BSW2	EF-hand calcium-binding domain-containing protein 4B OS=Homo sapiens OX=9606 GN=CRACR2A PE=1 SV=2 - [EFC4B_HUMAN]	1.92783	1.5	1	1	1	1	7.2017e+07	731	83.1417	5.23682
Q96FS4	Signal-induced proliferation-associated protein 1 OS=Homo sapiens OX=9606 GN=SIPA1 PE=1 SV=1 - [SIPA1_HUMAN]	1.91249	0.96	1	1	1	1	4.43585e+06	1042	112.08	6.59521
P11117	Lysosomal acid phosphatase OS=Homo sapiens OX=9606 GN=ACP2 PE=1 SV=3 - [PPAL_HUMAN]	1.9095	1.89	1	1	1	1	3.89175e+07	423	48.3135	6.7417
Q9UIU6	Homeobox protein SIX4 OS=Homo sapiens OX=9606 GN=SIX4 PE=1 SV=2 - [SIX4_HUMAN]	1.90299	1.54	1	1	1	1	7.2017e+07	781	82.8825	5.70654
P55197	Protein AF-10 OS=Homo sapiens OX=9606 GN=MLLT10 PE=1 SV=2 - [AF10_HUMAN]	0	4.12	1	1	1	1	16634737	1068	113.251	8.20654
Q9NP70	Ameloblastin OS=Homo sapiens OX=9606 GN=AMBN PE=1 SV=1 - [AMBN_HUMAN]	0	10.74	1	1	1	1	4.25007e+06	447	48.2516	4.91943
O00203	AP-3 complex subunit beta-1 OS=Homo sapiens OX=9606 GN=AP3B1 PE=1 SV=3 - [AP3B1_HUMAN]	0	6.58	1	1	1	2		1094	121.245	6.03662
Q8N7S6	Uncharacterized protein ARIH2OS OS=Homo sapiens OX=9606 GN=ARIH2OS PE=2 SV=1 - [ARI2O_HUMAN]	0	11.03	1	1	1	1	2.00296e+07	290	30.4054	11.7368
Q96QS3	Homeobox protein ARX OS=Homo sapiens OX=9606 GN=ARX PE=1 SV=1 - [ARX_HUMAN]	0	6.23	1	1	1	1	2.17449e+07	562	58.1243	5.23682
Q99700	Ataxin-2 OS=Homo sapiens OX=9606 GN=ATXN2 PE=1 SV=2 - [ATX2_HUMAN]	0	4.57	1	1	1	1	5.01148e+06	1313	140.196	9.56885
P80723	Brain acid soluble protein 1 OS=Homo sapiens OX=9606 GN=BASP1 PE=1 SV=2 - [BASP1_HUMAN]	0	18.94	1	1	1	1	5.98771e+06	227	22.68	4.62744
Q6ZU67	BEN domain-containing protein 4 OS=Homo sapiens OX=9606 GN=BEND4 PE=2 SV=3 - [BEND4_HUMAN]	0	7.87	1	1	1	1	31990430	534	58.3384	6.12549
Q9UBW5	Bridging integrator 2 OS=Homo sapiens OX=9606 GN=BIN2 PE=1 SV=3 - [BIN2_HUMAN]	0	4.96	1	1	1	1	4.13135e+07	565	61.8368	5.14795
Q8N9W6	Protein boule-like OS=Homo sapiens OX=9606 GN=BOLL PE=1 SV=2 - [BOLL_HUMAN]	0	12.01	1	1	1	1	1.04985e+08	283	31.2816	7.10791
Q9P1Y5	Calmodulin-regulated spectrin-associated protein 3 OS=Homo sapiens OX=9606 GN=CAMSAP3 PE=1 SV=2 - [CAMP3_HUMAN]	0	3.52	1	1	1	1	8.80561e+06	1249	134.666	8.35303
Q8NDH2	Coiled-coil domain-containing protein 168 OS=Homo sapiens OX=9606 GN=CCDC168 PE=2 SV=2 - [CC168_HUMAN]	0	3.1	1	1	1	1		2452	277.778	9.30518
Q99618	Cell division cycle-associated protein 3 OS=Homo sapiens OX=9606 GN=CDCA3 PE=1 SV=1 - [CDCA3_HUMAN]	0	24.63	1	1	1	1	3.58432e+06	268	28.9808	6.43018
P49715	CCAAT/enhancer-binding protein alpha OS=Homo sapiens OX=9606 GN=CEBPA PE=1 SV=3 - [CEBPA_HUMAN]	0	9.78	1	1	1	1	8.49511e+07	358	37.5379	7.6792
Q9BXQ6	Transmembrane protein 121B OS=Homo sapiens OX=9606 GN=TMEM121B PE=2 SV=1 - [T121B_HUMAN]	0	9.86	1	1	1	2	5.24873e+06	578	58.3876	9.02686
P19835	Bile salt-activated lipase OS=Homo sapiens OX=9606 GN=CEL PE=1 SV=3 - [CEL_HUMAN]	0	11.16	1	1	1	1		753	79.2717	5.33838
Q969X6	U3 small nucleolar RNA-associated protein 4 homolog OS=Homo sapiens OX=9606 GN=UTP4 PE=1 SV=1 - [UTP4_HUMAN]	0	10.79	1	1	1	2	9.54728e+06	686	76.8414	8.85107
A6NHQ4	Elongin BC and Polycomb repressive complex 2-associated protein OS=Homo sapiens OX=9606 GN=EPOP PE=1 SV=1 - [EPOP_HUMAN]	0	16.09	1	1	1	1	5.43093e+06	379	39.297	9.64209
P0CG12	Decreased expression in renal and prostate cancer protein OS=Homo sapiens OX=9606 GN=DERPC PE=1 SV=1 - [DERPC_HUMAN]	0	8.78	1	1	1	1	6.15905e+07	524	51.3592	12.4106
Q8WZ74	Cortactin-binding protein 2 OS=Homo sapiens OX=9606 GN=CTTNBP2 PE=1 SV=1 - [CTTB2_HUMAN]	0	2.29	1	1	1	1	1.0273e+08	1663	180.938	7.92822
Q12882	Dihydropyrimidine dehydrogenase [NADP(+)] OS=Homo sapiens OX=9606 GN=DPYD PE=1 SV=2 - [DPYD_HUMAN]	0	3.9	1	1	1	1	157030277	1025	111.329	7.04932
O14531	Dihydropyrimidinase-related protein 4 OS=Homo sapiens OX=9606 GN=DPYSL4 PE=1 SV=2 - [DPYL4_HUMAN]	0	11.54	1	1	1	1	15376977	572	61.8384	7.09326
Q9C0G6	Dynein axonemal heavy chain 6 OS=Homo sapiens OX=9606 GN=DNAH6 PE=2 SV=3 - [DYH6_HUMAN]	0	0.99	1	1	1	1	6.24426e+06	4158	475.679	5.99854
P40939	Trifunctional enzyme subunit alpha, mitochondrial OS=Homo sapiens OX=9606 GN=HADHA PE=1 SV=2 - [ECHA_HUMAN]	0	9.57	1	1	1	1	31123706	763	82.9469	9.0415
Q9H8V3	Protein ECT2 OS=Homo sapiens OX=9606 GN=ECT2 PE=1 SV=4 - [ECT2_HUMAN]	0	3.39	1	1	1	1	4.49413e+07	914	103.439	7.7085
Q99607	ETS-related transcription factor Elf-4 OS=Homo sapiens OX=9606 GN=ELF4 PE=1 SV=1 - [ELF4_HUMAN]	0	10.41	1	1	1	1	4.07433e+06	663	70.6862	5.60498
Q9NT22	EMILIN-3 OS=Homo sapiens OX=9606 GN=EMILIN3 PE=1 SV=2 - [EMIL3_HUMAN]	0	10.05	1	1	1	1	7.90573e+06	766	82.5957	7.72314
Q9H2F5	Enhancer of polycomb homolog 1 OS=Homo sapiens OX=9606 GN=EPC1 PE=1 SV=1 - [EPC1_HUMAN]	0	4.19	1	1	1	1	1.09401e+08	836	93.4051	8.5874
P16422	Epithelial cell adhesion molecule OS=Homo sapiens OX=9606 GN=EPCAM PE=1 SV=2 - [EPCAM_HUMAN]	0	14.97	1	1	1	1	5.50158e+06	314	34.9097	7.45947
P0CG43	Putative protein FAM157C OS=Homo sapiens OX=9606 GN=FAM157C PE=3 SV=1 - [F157C_HUMAN]	0	9.56	1	1	1	1	56488593	387	43.3805	11.1948
Q96MK2	RIPOR family member 3 OS=Homo sapiens OX=9606 GN=RIPOR3 PE=1 SV=4 - [RIPR3_HUMAN]	0	3.91	1	1	1	1	1.9853e+07	946	105.224	7.43018
Q86UY5	Protein FAM83A OS=Homo sapiens OX=9606 GN=FAM83A PE=1 SV=1 - [FA83A_HUMAN]	0	11.98	1	1	1	1	18327110	434	47.4281	8.82178
Q9NYQ8	Protocadherin Fat 2 OS=Homo sapiens OX=9606 GN=FAT2 PE=1 SV=2 - [FAT2_HUMAN]	0	2.9	1	2	2	3	1.08767e+07	4349	479.018	5.16064
Q9Y6R7	IgGFc-binding protein OS=Homo sapiens OX=9606 GN=FCGBP PE=1 SV=3 - [FCGBP_HUMAN]	0	0.72	1	1	1	1	1.535e+07	5405	571.639	5.33838
P27539	Embryonic growth/differentiation factor 1 OS=Homo sapiens OX=9606 GN=GDF1 PE=1 SV=2 - [GDF1_HUMAN]	0	6.45	1	1	1	1	1.63751e+07	372	39.4497	9.12939
P23415	Glycine receptor subunit alpha-1 OS=Homo sapiens OX=9606 GN=GLRA1 PE=1 SV=2 - [GLRA1_HUMAN]	0	8.97	1	1	1	1	14244967	457	52.5897	8.79248
Q8IZ08	G-protein coupled receptor 135 OS=Homo sapiens OX=9606 GN=GPR135 PE=1 SV=2 - [GP135_HUMAN]	0	10.32	1	1	1	1	19816659	494	51.703	9.77393
Q8IZP9	Adhesion G-protein coupled receptor G2 OS=Homo sapiens OX=9606 GN=ADGRG2 PE=1 SV=2 - [AGRG2_HUMAN]	0	5.9	1	1	1	1	1.01208e+07	1017	111.521	7.54736
Q13227	G protein pathway suppressor 2 OS=Homo sapiens OX=9606 GN=GPS2 PE=1 SV=3 - [GPS2_HUMAN]	0	17.43	1	1	1	2	1.17859e+07	327	36.6655	9.5249
Q7Z4V5	Hepatoma-derived growth factor-related protein 2 OS=Homo sapiens OX=9606 GN=HDGFL2 PE=1 SV=1 - [HDGR2_HUMAN]	0	5.22	1	1	1	1		671	74.2722	7.48877
Q9Y2N7	Hypoxia-inducible factor 3-alpha OS=Homo sapiens OX=9606 GN=HIF3A PE=1 SV=2 - [HIF3A_HUMAN]	0	8.07	1	1	1	1		669	72.3875	6.02393
O43364	Homeobox protein Hox-A2 OS=Homo sapiens OX=9606 GN=HOXA2 PE=1 SV=1 - [HXA2_HUMAN]	0	6.91	1	1	1	1		376	40.9762	5.80811
Q8NFM7	Interleukin-17 receptor D OS=Homo sapiens OX=9606 GN=IL17RD PE=1 SV=3 - [I17RD_HUMAN]	0	10.69	1	1	1	1	4.41003e+07	739	82.3579	7.18115
Q6NV74	CRACD-like protein OS=Homo sapiens OX=9606 GN=CRACDL PE=1 SV=3 - [CRCDL_HUMAN]	0	4.05	1	1	1	1	2.20353e+06	962	102.095	7.95752
Q92794	Histone acetyltransferase KAT6A OS=Homo sapiens OX=9606 GN=KAT6A PE=1 SV=2 - [KAT6A_HUMAN]	0	2.3	1	1	1	1	9.09819e+06	2004	224.886	5.68115
Q9Y4C1	Lysine-specific demethylase 3A OS=Homo sapiens OX=9606 GN=KDM3A PE=1 SV=4 - [KDM3A_HUMAN]	0	3.33	1	1	1	1	3.37588e+06	1321	147.248	8.07471
Q12756	Kinesin-like protein KIF1A OS=Homo sapiens OX=9606 GN=KIF1A PE=1 SV=2 - [KIF1A_HUMAN]	0	1.36	1	1	1	1	1.26379e+07	1690	190.944	6.21436
Q03164	Histone-lysine N-methyltransferase 2A OS=Homo sapiens OX=9606 GN=KMT2A PE=1 SV=5 - [KMT2A_HUMAN]	0	1.79	1	1	1	1	4.25432e+06	3969	431.497	9.08545
P50748	Kinetochore-associated protein 1 OS=Homo sapiens OX=9606 GN=KNTC1 PE=1 SV=1 - [KNTC1_HUMAN]	0	3.26	1	1	1	1	38817792	2209	250.588	5.97314
O60309	Leucine-rich repeat-containing protein 37A3 OS=Homo sapiens OX=9606 GN=LRRC37A3 PE=2 SV=2 - [L37A3_HUMAN]	0	3.06	1	1	1	1	9.43493e+06	1634	180.509	5.31299
Q02779	Mitogen-activated protein kinase kinase kinase 10 OS=Homo sapiens OX=9606 GN=MAP3K10 PE=1 SV=3 - [M3K10_HUMAN]	0	3.46	1	1	1	1	2.64471e+08	954	103.63	7.00537
P20794	Serine/threonine-protein kinase MAK OS=Homo sapiens OX=9606 GN=MAK PE=1 SV=2 - [MAK_HUMAN]	0	5.94	1	1	1	1	9.94061e+06	623	70.5363	9.65674
P33992	DNA replication licensing factor MCM5 OS=Homo sapiens OX=9606 GN=MCM5 PE=1 SV=5 - [MCM5_HUMAN]	0	5.45	1	1	1	1	6.09604e+06	734	82.2332	8.36768
E2RYF6	Mucin-22 OS=Homo sapiens OX=9606 GN=MUC22 PE=1 SV=2 - [MUC22_HUMAN]	0	2.14	1	1	1	1	4.65335e+07	1773	173.375	3.90381
Q02817	Mucin-2 OS=Homo sapiens OX=9606 GN=MUC2 PE=1 SV=2 - [MUC2_HUMAN]	0	0.98	1	1	1	1	139563626	5179	539.958	5.79541
Q92614	Unconventional myosin-XVIIIa OS=Homo sapiens OX=9606 GN=MYO18A PE=1 SV=3 - [MY18A_HUMAN]	0	2.87	1	1	1	1	6.408e+06	2054	232.971	6.30322
Q01538	Myelin transcription factor 1 OS=Homo sapiens OX=9606 GN=MYT1 PE=1 SV=2 - [MYT1_HUMAN]	0	3.57	1	1	1	1	2.13947e+07	1121	122.254	4.86865
Q659A1	Little elongation complex subunit 2 OS=Homo sapiens OX=9606 GN=ICE2 PE=1 SV=2 - [ICE2_HUMAN]	0	5.6	1	1	1	1		982	109.942	7.09326
Q8IVL1	Neuron navigator 2 OS=Homo sapiens OX=9606 GN=NAV2 PE=1 SV=3 - [NAV2_HUMAN]	0	1.53	1	1	1	1	2.59959e+07	2488	268.003	9.02686
O95944	Natural cytotoxicity triggering receptor 2 OS=Homo sapiens OX=9606 GN=NCR2 PE=1 SV=2 - [NCTR2_HUMAN]	0	11.96	1	1	1	1	3.87885e+07	276	30.6576	7.95752
Q16795	NADH dehydrogenase [ubiquinone] 1 alpha subcomplex subunit 9, mitochondrial OS=Homo sapiens OX=9606 GN=NDUFA9 PE=1 SV=2 - [NDUA9_HUMAN]	0	19.1	1	1	1	1	54166504	377	42.4826	9.80322
P78426	Homeobox protein Nkx-6.1 OS=Homo sapiens OX=9606 GN=NKX6-1 PE=1 SV=2 - [NKX61_HUMAN]	0	13.08	1	1	1	1	1.54989e+06	367	37.8261	9.45166
Q86Y26	NUT family member 1 OS=Homo sapiens OX=9606 GN=NUTM1 PE=1 SV=2 - [NUTM1_HUMAN]	0	3.18	1	1	1	1		1132	120.239	5.45264
Q9P242	Neuronal tyrosine-phosphorylated phosphoinositide-3-kinase adapter 2 OS=Homo sapiens OX=9606 GN=NYAP2 PE=1 SV=3 - [NYAP2_HUMAN]	0	6.74	1	1	1	1	15129430	653	70.504	8.48486
Q6ZRI0	Otogelin OS=Homo sapiens OX=9606 GN=OTOG PE=1 SV=3 - [OTOG_HUMAN]	0	1.71	1	1	1	1	1.35185e+07	2925	314.587	5.90967
P23760	Paired box protein Pax-3 OS=Homo sapiens OX=9606 GN=PAX3 PE=1 SV=2 - [PAX3_HUMAN]	0	11.48	1	1	1	1	28365115	479	52.9344	8.71924
Q9H6A9	Pecanex-like protein 3 OS=Homo sapiens OX=9606 GN=PCNX3 PE=1 SV=2 - [PCX3_HUMAN]	0	2.85	1	1	1	1	27384868	2034	221.898	6.63916
Q9UBV8	Peflin OS=Homo sapiens OX=9606 GN=PEF1 PE=1 SV=1 - [PEF1_HUMAN]	0	20.77	1	1	1	1	2.81855e+07	284	30.3613	6.53662
Q9BRB3	Phosphatidylinositol N-acetylglucosaminyltransferase subunit Q OS=Homo sapiens OX=9606 GN=PIGQ PE=1 SV=3 - [PIGQ_HUMAN]	0	6.71	1	1	1	1	19268443	760	84.0279	8.04541
Q9H7P9	Pleckstrin homology domain-containing family G member 2 OS=Homo sapiens OX=9606 GN=PLEKHG2 PE=1 SV=3 - [PKHG2_HUMAN]	0	3.25	1	1	1	1	2.71972e+07	1386	147.877	5.85889
Q86XN7	Proline and serine-rich protein 1 OS=Homo sapiens OX=9606 GN=PROSER1 PE=1 SV=2 - [PRSR1_HUMAN]	0	4.45	1	1	1	1	2.38322e+07	944	95.639	8.88037
A2A3K4	Protein tyrosine phosphatase domain-containing protein 1 OS=Homo sapiens OX=9606 GN=PTPDC1 PE=1 SV=1 - [PTPC1_HUMAN]	0	8.09	1	1	1	1	6.36193e+06	754	84.4028	7.54736
Q2KHR3	Glutamine and serine-rich protein 1 OS=Homo sapiens OX=9606 GN=QSER1 PE=1 SV=3 - [QSER1_HUMAN]	0	1.73	1	1	1	1	5.93564e+06	1735	189.856	7.07861
Q5R372	Rab GTPase-activating protein 1-like OS=Homo sapiens OX=9606 GN=RABGAP1L PE=1 SV=1 - [RBG1L_HUMAN]	0	4.42	1	1	1	1	3.59057e+07	815	92.4539	5.31299
Q9P227	Rho GTPase-activating protein 23 OS=Homo sapiens OX=9606 GN=ARHGAP23 PE=1 SV=2 - [RHG23_HUMAN]	0	2.95	1	1	1	1	7982503	1491	162.092	9.18799
Q9NQ39	Putative 40S ribosomal protein S10-like OS=Homo sapiens OX=9606 GN=RPS10P5 PE=5 SV=1 - [RS10L_HUMAN]	0	20.45	1	1	1	1	6.43304e+06	176	20.1075	10.1255
Q15404	Ras suppressor protein 1 OS=Homo sapiens OX=9606 GN=RSU1 PE=1 SV=3 - [RSU1_HUMAN]	0	24.19	1	1	1	1		277	31.5207	8.646
Q16348	Solute carrier family 15 member 2 OS=Homo sapiens OX=9606 GN=SLC15A2 PE=1 SV=2 - [S15A2_HUMAN]	0	8.78	1	1	1	1	13712735	729	81.7305	8.1626
P0DKV0	Putative spermatogenesis-associated protein 31C1 OS=Homo sapiens OX=9606 GN=SPATA31C1 PE=5 SV=1 - [S31C1_HUMAN]	0	3.45	1	1	1	1	3.77066e+07	1188	130.44	9.42236
Q2M3M2	Sodium/glucose cotransporter 4 OS=Homo sapiens OX=9606 GN=SLC5A9 PE=1 SV=2 - [SC5A9_HUMAN]	0	9.54	1	1	1	1	45676340	681	74.0246	7.09326
P31431	Syndecan-4 OS=Homo sapiens OX=9606 GN=SDC4 PE=1 SV=2 - [SDC4_HUMAN]	0	16.67	1	1	1	1	5.91488e+07	198	21.628	4.50049
Q14242	P-selectin glycoprotein ligand 1 OS=Homo sapiens OX=9606 GN=SELPLG PE=1 SV=1 - [SELPL_HUMAN]	0	11.41	1	1	1	1	5.05343e+06	412	43.1744	4.39893
O60902	Short stature homeobox protein 2 OS=Homo sapiens OX=9606 GN=SHOX2 PE=1 SV=4 - [SHOX2_HUMAN]	0	15.71	1	1	1	1	8.83121e+06	331	34.9317	8.82178
Q92543	Sorting nexin-19 OS=Homo sapiens OX=9606 GN=SNX19 PE=1 SV=2 - [SNX19_HUMAN]	0	2.92	1	1	1	1	35474467	992	108.53	5.03369
Q9NX45	Spermatogenesis- and oogenesis-specific basic helix-loop-helix-containing protein 2 OS=Homo sapiens OX=9606 GN=SOHLH2 PE=2 SV=2 - [SOLH2_HUMAN]	0	7.29	1	1	1	1		425	46.9107	7.1665
Q76KD6	Speriolin OS=Homo sapiens OX=9606 GN=SPATC1 PE=2 SV=2 - [SPERI_HUMAN]	0	8.29	1	1	1	1	9.38681e+06	591	62.3603	8.19189
Q13207	T-box transcription factor TBX2 OS=Homo sapiens OX=9606 GN=TBX2 PE=1 SV=3 - [TBX2_HUMAN]	0	11.52	1	1	1	1	59437256	712	75.0192	9.05615
Q6N022	Teneurin-4 OS=Homo sapiens OX=9606 GN=TENM4 PE=1 SV=2 - [TEN4_HUMAN]	0	2.2	1	1	1	1		2769	307.761	6.55127
Q9HBL0	Tensin-1 OS=Homo sapiens OX=9606 GN=TNS1 PE=1 SV=2 - [TENS1_HUMAN]	0	3	1	1	1	1	3.73139e+07	1735	185.586	7.75244
P15923	Transcription factor E2-alpha OS=Homo sapiens OX=9606 GN=TCF3 PE=1 SV=1 - [TFE2_HUMAN]	0	6.42	1	1	1	1	1.24189e+06	654	67.559	6.46826
Q92734	Protein TFG OS=Homo sapiens OX=9606 GN=TFG PE=1 SV=2 - [TFG_HUMAN]	0	13.75	1	1	1	1	5.91982e+06	400	43.4212	5.09717
Q53EQ6	Tigger transposable element-derived protein 5 OS=Homo sapiens OX=9606 GN=TIGD5 PE=1 SV=3 - [TIGD5_HUMAN]	0	5.14	1	1	1	1	1.97532e+07	642	69.1786	8.41162
Q92545	Transmembrane protein 131 OS=Homo sapiens OX=9606 GN=TMEM131 PE=1 SV=3 - [TM131_HUMAN]	0	3.51	1	1	1	1	7.42201e+06	1883	205.011	8.5874
Q4KMG9	Transmembrane protein 52B OS=Homo sapiens OX=9606 GN=TMEM52B PE=1 SV=1 - [TM52B_HUMAN]	0	29.51	1	1	1	2		183	19.9889	5.66846
P01375	Tumor necrosis factor OS=Homo sapiens OX=9606 GN=TNF PE=1 SV=1 - [TNFA_HUMAN]	0	17.6	1	1	1	1	3.13218e+06	233	25.6284	6.91748
Q96AE7	Tetratricopeptide repeat protein 17 OS=Homo sapiens OX=9606 GN=TTC17 PE=1 SV=1 - [TTC17_HUMAN]	0	3.51	1	1	1	1	23988894	1141	129.477	6.58057
P29597	Non-receptor tyrosine-protein kinase TYK2 OS=Homo sapiens OX=9606 GN=TYK2 PE=1 SV=3 - [TYK2_HUMAN]	0	4.89	1	1	1	1	31671655	1187	133.565	7.15186
Q70CQ2	Ubiquitin carboxyl-terminal hydrolase 34 OS=Homo sapiens OX=9606 GN=USP34 PE=1 SV=2 - [UBP34_HUMAN]	0	0.93	1	1	1	1	9.51179e+06	3546	403.973	5.8208
Q96DN2	von Willebrand factor C and EGF domain-containing protein OS=Homo sapiens OX=9606 GN=VWCE PE=1 SV=2 - [VWCE_HUMAN]	0	4.4	1	1	1	1	11126124	955	99.8473	6.48096
P47989	Xanthine dehydrogenase/oxidase OS=Homo sapiens OX=9606 GN=XDH PE=1 SV=4 - [XDH_HUMAN]	0	3	1	1	1	1	7556033	1333	146.33	7.66455
Q9C0B9	Zinc finger CCHC domain-containing protein 2 OS=Homo sapiens OX=9606 GN=ZCCHC2 PE=1 SV=6 - [ZCHC2_HUMAN]	0	3.57	1	1	1	1		1178	125.858	7.00537
Q9HCK1	DBF4-type zinc finger-containing protein 2 OS=Homo sapiens OX=9606 GN=ZDBF2 PE=1 SV=3 - [ZDBF2_HUMAN]	0	1.1	1	1	1	1		2354	265.453	6.16357
P17029	Zinc finger protein with KRAB and SCAN domains 1 OS=Homo sapiens OX=9606 GN=ZKSCAN1 PE=1 SV=3 - [ZKSC1_HUMAN]	0	8.35	1	1	1	1	30090254	563	63.5903	7.04932
Q14202	Zinc finger MYM-type protein 3 OS=Homo sapiens OX=9606 GN=ZMYM3 PE=1 SV=2 - [ZMYM3_HUMAN]	0	4.53	1	1	1	1		1370	152.28	6.354
Q8TCN5	Zinc finger protein 507 OS=Homo sapiens OX=9606 GN=ZNF507 PE=1 SV=2 - [ZN507_HUMAN]	0	5.67	1	1	1	2	1.3078e+06	953	105.7	5.71924
A8MXT2	Melanoma-associated antigen B17 OS=Homo sapiens OX=9606 GN=MAGEB17 PE=4 SV=3 - [MAGBH_HUMAN]	0	21.43	1	1	1	1	1.44155e+07	336	37.555	9.20264
Q9BYB0	SH3 and multiple ankyrin repeat domains protein 3 OS=Homo sapiens OX=9606 GN=SHANK3 PE=1 SV=3 - [SHAN3_HUMAN]	0	1.56	1	1	1	1	9.27631e+07	1731	184.555	8.88037
Q6NT52	Choriogonadotropin subunit beta variant 2 OS=Homo sapiens OX=9606 GN=CGB2 PE=2 SV=5 - [CGB2_HUMAN]	0	30.06	2	1	1	1	7.39269e+06	163	17.3628	8.49951
Q99932	Sperm-associated antigen 8 OS=Homo sapiens OX=9606 GN=SPAG8 PE=1 SV=3 - [SPAG8_HUMAN]	0	9.69	1	1	1	1	1.00862e+07	485	51.1065	5.97314
Q6UX68	XK-related protein 5 OS=Homo sapiens OX=9606 GN=XKR5 PE=2 SV=2 - [XKR5_HUMAN]	0	11.37	1	1	1	1	2.51802e+06	686	74.9658	6.68311

## Sheet: CKD1
Accession	Description	Score	Coverage	# Proteins	# Unique Peptides	# Peptides	# PSMs	Area	# AAs	MW [kDa]	calc. pI
P02452	Collagen alpha-1(I) chain OS=Homo sapiens OX=9606 GN=COL1A1 PE=1 SV=5 - [CO1A1_HUMAN]	5233.28	53.48	2	276	287	1477	3.34868e+10	1464	138.857	5.79541
P02461	Collagen alpha-1(III) chain OS=Homo sapiens OX=9606 GN=COL3A1 PE=1 SV=4 - [CO3A1_HUMAN]	1070.9	54.09	2	130	134	339	3.50444e+09	1466	138.479	6.60986
P08123	Collagen alpha-2(I) chain OS=Homo sapiens OX=9606 GN=COL1A2 PE=1 SV=7 - [CO1A2_HUMAN]	642.664	35.07	2	81	85	188	3.61918e+09	1366	129.235	8.95361
P07911	Uromodulin OS=Homo sapiens OX=9606 GN=UMOD PE=1 SV=1 - [UROM_HUMAN]	638.079	3.28	1	30	30	173	1.56708e+10	640	69.7144	5.23682
P01344	Insulin-like growth factor II OS=Homo sapiens OX=9606 GN=IGF2 PE=1 SV=1 - [IGF2_HUMAN]	492.442	11.67	1	6	6	161	1.62412e+09	180	20.1273	9.31982
P02768	Albumin OS=Homo sapiens OX=9606 GN=ALB PE=1 SV=2 - [ALBU_HUMAN]	479.23	6.9	1	5	5	155	1.81702e+08	609	69.3215	6.27783
P02671	Fibrinogen alpha chain OS=Homo sapiens OX=9606 GN=FGA PE=1 SV=2 - [FIBA_HUMAN]	323.484	5.66	1	23	23	84	2.71136e+09	866	94.9144	6.01123
P39060	Collagen alpha-1(XVIII) chain OS=Homo sapiens OX=9606 GN=COL18A1 PE=1 SV=5 - [COIA1_HUMAN]	248.011	8.15	2	8	12	79	6.04862e+08	1754	178.077	6.01123
O15054	Lysine-specific demethylase 6B OS=Homo sapiens OX=9606 GN=KDM6B PE=1 SV=4 - [KDM6B_HUMAN]	231.605	1.1	86	1	8	95	4.74045e+08	1643	176.523	8.54346
P02462	Collagen alpha-1(IV) chain OS=Homo sapiens OX=9606 GN=COL4A1 PE=1 SV=4 - [CO4A1_HUMAN]	193.863	16.78	2	20	23	72	1.1899e+09	1669	160.51	8.27979
P02458	Collagen alpha-1(II) chain OS=Homo sapiens OX=9606 GN=COL2A1 PE=1 SV=3 - [CO2A1_HUMAN]	184.574	29.32	2	36	42	64	3109722734	1487	141.699	6.91748
P46379	Large proline-rich protein BAG6 OS=Homo sapiens OX=9606 GN=BAG6 PE=1 SV=2 - [BAG6_HUMAN]	169.989	9.89	57	6	10	71	5.79644e+08	1132	119.334	5.60498
Q9NP73	Putative bifunctional UDP-N-acetylglucosamine transferase and deubiquitinase ALG13 OS=Homo sapiens OX=9606 GN=ALG13 PE=1 SV=2 - [ALG13_HUMAN]	165.925	4.66	69	1	6	72	4.74045e+08	1137	125.975	6.7417
Q9UPT8	Zinc finger CCCH domain-containing protein 4 OS=Homo sapiens OX=9606 GN=ZC3H4 PE=1 SV=3 - [ZC3H4_HUMAN]	164.556	3.38	57	3	7	72	4.74045e+08	1303	140.169	6.26514
Q96T25	Zinc finger protein ZIC 5 OS=Homo sapiens OX=9606 GN=ZIC5 PE=1 SV=2 - [ZIC5_HUMAN]	161.968	10.86	69	1	6	70	4.74045e+08	663	68.4043	8.76318
Q15032	R3H domain-containing protein 1 OS=Homo sapiens OX=9606 GN=R3HDM1 PE=1 SV=3 - [R3HD1_HUMAN]	161.762	4.46	69	1	6	71	4.74045e+08	1099	120.621	8.74854
O15047	Histone-lysine N-methyltransferase SETD1A OS=Homo sapiens OX=9606 GN=SETD1A PE=1 SV=3 - [SET1A_HUMAN]	161.756	3.28	69	1	6	70	4.74045e+08	1707	185.92	5.13525
Q9Y6V0	Protein piccolo OS=Homo sapiens OX=9606 GN=PCLO PE=1 SV=5 - [PCLO_HUMAN]	160.765	0.74	69	1	6	70	4.74045e+08	5142	560.355	6.46826
Q8N9B5	Junction-mediating and -regulatory protein OS=Homo sapiens OX=9606 GN=JMY PE=1 SV=2 - [JMY_HUMAN]	160.711	3.24	69	1	6	70	4.74045e+08	988	111.376	6.17627
Q8NFW1	Collagen alpha-1(XXII) chain OS=Homo sapiens OX=9606 GN=COL22A1 PE=2 SV=2 - [COMA1_HUMAN]	157.86	15.01	1	14	15	63	2.80658e+09	1626	161.046	7.2251
Q9ULL5	Proline-rich protein 12 OS=Homo sapiens OX=9606 GN=PRR12 PE=1 SV=3 - [PRR12_HUMAN]	156.368	3.63	68	2	7	65	4.74045e+08	2036	210.914	7.86963
Q15911	Zinc finger homeobox protein 3 OS=Homo sapiens OX=9606 GN=ZFHX3 PE=1 SV=2 - [ZFHX3_HUMAN]	155.779	1.46	57	3	7	68	4.74045e+08	3703	404.165	6.20166
O14654	Insulin receptor substrate 4 OS=Homo sapiens OX=9606 GN=IRS4 PE=1 SV=1 - [IRS4_HUMAN]	152.528	2.31	57	1	5	66	7.40263e+08	1257	133.685	8.44092
Q9C0F0	Putative Polycomb group protein ASXL3 OS=Homo sapiens OX=9606 GN=ASXL3 PE=2 SV=3 - [ASXL3_HUMAN]	151.979	2.09	57	1	5	66	4.74045e+08	2248	241.767	6.13818
Q2VWA4	SKI family transcriptional corepressor 2 OS=Homo sapiens OX=9606 GN=SKOR2 PE=1 SV=3 - [SKOR2_HUMAN]	151.579	5.32	57	1	5	66	4.74045e+08	1015	105.743	6.60986
P53420	Collagen alpha-4(IV) chain OS=Homo sapiens OX=9606 GN=COL4A4 PE=1 SV=3 - [CO4A4_HUMAN]	150.354	10	2	11	14	61	8.1777e+08	1690	163.934	8.6167
P25940	Collagen alpha-3(V) chain OS=Homo sapiens OX=9606 GN=COL5A3 PE=1 SV=3 - [CO5A3_HUMAN]	145.88	13.52	2	27	28	61	1.01152e+09	1745	172.016	6.87354
Q01955	Collagen alpha-3(IV) chain OS=Homo sapiens OX=9606 GN=COL4A3 PE=1 SV=3 - [CO4A3_HUMAN]	131.063	9.04	2	13	14	58	7.76274e+08	1670	161.711	9.15869
Q9NSV4	Protein diaphanous homolog 3 OS=Homo sapiens OX=9606 GN=DIAPH3 PE=1 SV=4 - [DIAP3_HUMAN]	127.426	1.34	53	1	4	55	4.74045e+08	1193	136.839	7.03467
Q9Y467	Sal-like protein 2 OS=Homo sapiens OX=9606 GN=SALL2 PE=1 SV=4 - [SALL2_HUMAN]	116.934	4.87	53	2	5	50	4.74045e+08	1007	105.244	6.30322
P05997	Collagen alpha-2(V) chain OS=Homo sapiens OX=9606 GN=COL5A2 PE=1 SV=3 - [CO5A2_HUMAN]	114.339	19.08	2	21	24	43	472773713	1499	144.821	6.45557
Q14050	Collagen alpha-3(IX) chain OS=Homo sapiens OX=9606 GN=COL9A3 PE=1 SV=2 - [CO9A3_HUMAN]	108.803	23.83	2	9	10	41	7.95881e+08	684	63.5771	7.6792
P01833	Polymeric immunoglobulin receptor OS=Homo sapiens OX=9606 GN=PIGR PE=1 SV=4 - [PIGR_HUMAN]	100.203	5.89	1	9	9	26	6.00809e+08	764	83.2317	5.74463
Q92945	Far upstream element-binding protein 2 OS=Homo sapiens OX=9606 GN=KHSRP PE=1 SV=4 - [FUBP2_HUMAN]	97.6446	15.05	1	21	21	30	7.95379e+08	711	73.07	7.29834
Q02388	Collagen alpha-1(VII) chain OS=Homo sapiens OX=9606 GN=COL7A1 PE=1 SV=2 - [CO7A1_HUMAN]	95.5872	2.96	1	3	5	37	6.34794e+08	2944	295.041	6.26514
Q14993	Collagen alpha-1(XIX) chain OS=Homo sapiens OX=9606 GN=COL19A1 PE=1 SV=3 - [COJA1_HUMAN]	93.6557	10.42	2	7	9	41	1.1761e+09	1142	115.149	8.32373
Q6BEB4	Transcription factor Sp5 OS=Homo sapiens OX=9606 GN=SP5 PE=2 SV=1 - [SP5_HUMAN]	88.1289	9.55	43	2	4	37	4.89427e+08	398	41.9373	9.26123
Q9Y661	Heparan sulfate glucosamine 3-O-sulfotransferase 4 OS=Homo sapiens OX=9606 GN=HS3ST4 PE=2 SV=3 - [HS3S4_HUMAN]	83.4204	5.04	43	1	3	36	3.84713e+08	456	49.7677	8.68994
Q5TGY3	AT-hook DNA-binding motif-containing protein 1 OS=Homo sapiens OX=9606 GN=AHDC1 PE=1 SV=1 - [AHDC1_HUMAN]	81.24	2.74	43	1	3	35	4.05743e+08	1603	168.245	9.0415
Q8IZL8	Proline-, glutamic acid- and leucine-rich protein 1 OS=Homo sapiens OX=9606 GN=PELP1 PE=1 SV=2 - [PELP1_HUMAN]	81.2054	3.54	25	2	3	29	2.79103e+08	1130	119.624	4.33545
Q5VWQ8	Disabled homolog 2-interacting protein OS=Homo sapiens OX=9606 GN=DAB2IP PE=1 SV=2 - [DAB2P_HUMAN]	80.5613	1.93	43	1	3	35	3.8042e+08	1189	131.543	8.71924
P14209	CD99 antigen OS=Homo sapiens OX=9606 GN=CD99 PE=1 SV=1 - [CD99_HUMAN]	80.3572	39.46	1	15	15	24	1.75856e+08	185	18.8363	4.75439
Q01851	POU domain, class 4, transcription factor 1 OS=Homo sapiens OX=9606 GN=POU4F1 PE=1 SV=4 - [PO4F1_HUMAN]	75.9273	14.32	1	18	18	25	5.86429e+08	419	42.6705	9.01221
Q8WZ42	Titin OS=Homo sapiens OX=9606 GN=TTN PE=1 SV=4 - [TITIN_HUMAN]	75.1569	0.13	1	3	3	31	1.86427e+09	34350	3813.65	6.354
Q2UY09	Collagen alpha-1(XXVIII) chain OS=Homo sapiens OX=9606 GN=COL28A1 PE=2 SV=2 - [COSA1_HUMAN]	69.7922	1.69	1	1	1	29	778258240	1125	116.585	6.40479
Q5TAT6	Collagen alpha-1(XIII) chain OS=Homo sapiens OX=9606 GN=COL13A1 PE=1 SV=1 - [CODA1_HUMAN]	68.3882	19.53	2	9	10	28	7.4388e+08	717	69.9066	9.17334
Q14031	Collagen alpha-6(IV) chain OS=Homo sapiens OX=9606 GN=COL4A6 PE=1 SV=3 - [CO4A6_HUMAN]	68.1244	2.54	2	4	6	29	709847376	1691	163.704	9.20264
Q8N196	Homeobox protein SIX5 OS=Homo sapiens OX=9606 GN=SIX5 PE=1 SV=3 - [SIX5_HUMAN]	62.999	5.95	1	7	7	16	2.85541e+08	739	74.5158	4.95752
Q07092	Collagen alpha-1(XVI) chain OS=Homo sapiens OX=9606 GN=COL16A1 PE=1 SV=2 - [COGA1_HUMAN]	59.7952	12.59	1	12	12	20	3.2075e+08	1604	157.653	7.84033
O75444	Transcription factor Maf OS=Homo sapiens OX=9606 GN=MAF PE=1 SV=2 - [MAF_HUMAN]	59.5665	21.18	1	14	14	18	1.34094e+08	373	38.4687	6.93213
Q86UU0	B-cell CLL/lymphoma 9-like protein OS=Homo sapiens OX=9606 GN=BCL9L PE=1 SV=1 - [BCL9L_HUMAN]	56.3537	10.21	2	6	7	22	2.46755e+08	1499	157.027	8.63135
A0A286YF58	Transmembrane protein 271 OS=Homo sapiens OX=9606 GN=TMEM271 PE=3 SV=1 - [TM271_HUMAN]	55.0924	17.14	1	13	13	22	8.41921e+08	385	39.103	9.33447
Q8N3D4	EH domain-binding protein 1-like protein 1 OS=Homo sapiens OX=9606 GN=EHBP1L1 PE=1 SV=2 - [EH1L1_HUMAN]	52.4805	2.95	1	4	4	17	8.43893e+08	1523	161.756	4.83057
Q6ZMI3	Gliomedin OS=Homo sapiens OX=9606 GN=GLDN PE=1 SV=1 - [GLDN_HUMAN]	51.447	4.9	2	4	7	18	590852697	551	58.9203	8.01611
Q9H461	Frizzled-8 OS=Homo sapiens OX=9606 GN=FZD8 PE=1 SV=1 - [FZD8_HUMAN]	50.7727	13.26	1	12	12	18	2.73925e+08	694	73.2524	8.19189
Q9Y2P8	RNA 3'-terminal phosphate cyclase-like protein OS=Homo sapiens OX=9606 GN=RCL1 PE=1 SV=3 - [RCL1_HUMAN]	49.9788	3.49	1	1	1	19	2560561287	373	40.8166	9.26123
P20908	Collagen alpha-1(V) chain OS=Homo sapiens OX=9606 GN=COL5A1 PE=1 SV=3 - [CO5A1_HUMAN]	49.5858	13.49	2	14	15	20	490938373	1838	183.447	5.05908
Q10571	Transcriptional activator MN1 OS=Homo sapiens OX=9606 GN=MN1 PE=1 SV=3 - [MN1_HUMAN]	47.7624	17.05	1	10	10	13	3.98221e+08	1320	135.917	6.7124
Q92841	Probable ATP-dependent RNA helicase DDX17 OS=Homo sapiens OX=9606 GN=DDX17 PE=1 SV=2 - [DDX17_HUMAN]	47.4969	1.78	25	3	4	20	1.82315e+08	729	80.222	8.26514
Q96A84	EMI domain-containing protein 1 OS=Homo sapiens OX=9606 GN=EMID1 PE=2 SV=1 - [EMID1_HUMAN]	44.7424	11.56	2	3	6	16	4.01984e+08	441	45.2636	9.1001
Q86Y38	Xylosyltransferase 1 OS=Homo sapiens OX=9606 GN=XYLT1 PE=1 SV=1 - [XYLT1_HUMAN]	44.6903	1.67	1	2	2	14	4.31463e+08	959	107.501	9.21729
P54710	Sodium/potassium-transporting ATPase subunit gamma OS=Homo sapiens OX=9606 GN=FXYD2 PE=1 SV=3 - [ATNG_HUMAN]	43.76	25.76	1	3	3	18	7.47677e+08	66	7.2787	8.1626
P98088	Mucin-5AC OS=Homo sapiens OX=9606 GN=MUC5AC PE=1 SV=4 - [MUC5A_HUMAN]	43.4928	6.42	1	12	12	15	7.33563e+08	5654	585.199	7.02002
Q17RW2	Collagen alpha-1(XXIV) chain OS=Homo sapiens OX=9606 GN=COL24A1 PE=1 SV=2 - [COOA1_HUMAN]	42.0395	2.45	1	2	3	15	9.32611e+08	1714	175.388	8.26514
P20849	Collagen alpha-1(IX) chain OS=Homo sapiens OX=9606 GN=COL9A1 PE=1 SV=3 - [CO9A1_HUMAN]	42.008	9.23	2	9	11	17	8.29026e+08	921	91.8125	8.71924
Q8N377	Putative uncharacterized protein LOC387726 OS=Homo sapiens OX=9606 PE=5 SV=2 - [YJ004_HUMAN]	41.5248	45.57	1	2	2	13	1315194215	158	15.5884	7.69385
Q7Z404	Transmembrane channel-like protein 4 OS=Homo sapiens OX=9606 GN=TMC4 PE=1 SV=3 - [TMC4_HUMAN]	38.9193	2.11	1	2	2	16	5.80988e+08	712	79.1571	8.93896
P69905	Hemoglobin subunit alpha OS=Homo sapiens OX=9606 GN=HBA1 PE=1 SV=2 - [HBA_HUMAN]	38.7004	38.03	1	7	7	12	3.79973e+08	142	15.2479	8.67529
P68871	Hemoglobin subunit beta OS=Homo sapiens OX=9606 GN=HBB PE=1 SV=2 - [HBB_HUMAN]	38.0038	21.09	2	5	5	12	1.07152e+08	147	15.9883	7.28369
Q12805	EGF-containing fibulin-like extracellular matrix protein 1 OS=Homo sapiens OX=9606 GN=EFEMP1 PE=1 SV=2 - [FBLN3_HUMAN]	37.2965	3.45	1	1	1	15	8.50738e+08	493	54.6042	5.07178
Q9UMD9	Collagen alpha-1(XVII) chain OS=Homo sapiens OX=9606 GN=COL17A1 PE=1 SV=3 - [COHA1_HUMAN]	36.7089	7.01	2	5	7	14	1.89298e+08	1497	150.326	8.79248
Q6NV74	CRACD-like protein OS=Homo sapiens OX=9606 GN=CRACDL PE=1 SV=3 - [CRCDL_HUMAN]	36.6113	5.82	1	2	2	10	1.57126e+09	962	102.095	7.95752
P27658	Collagen alpha-1(VIII) chain OS=Homo sapiens OX=9606 GN=COL8A1 PE=1 SV=2 - [CO8A1_HUMAN]	35.5262	3.63	2	2	4	14	2.69208e+08	744	73.3171	9.61279
P29400	Collagen alpha-5(IV) chain OS=Homo sapiens OX=9606 GN=COL4A5 PE=1 SV=2 - [CO4A5_HUMAN]	35.435	10.98	1	9	10	16	1.02633e+09	1685	160.943	7.62061
P25067	Collagen alpha-2(VIII) chain OS=Homo sapiens OX=9606 GN=COL8A2 PE=1 SV=2 - [CO8A2_HUMAN]	35.268	9.96	2	5	7	15	1.86935e+08	703	67.2023	8.98291
Q9Y2G1	Myelin regulatory factor OS=Homo sapiens OX=9606 GN=MYRF PE=1 SV=3 - [MYRF_HUMAN]	35.2379	4.78	25	2	3	16	1.49418e+08	1151	124.319	7.44482
Q9H6T0	Epithelial splicing regulatory protein 2 OS=Homo sapiens OX=9606 GN=ESRP2 PE=1 SV=1 - [ESRP2_HUMAN]	35.1973	3.03	25	1	2	16	2.07212e+08	727	78.3511	6.7124
P39059	Collagen alpha-1(XV) chain OS=Homo sapiens OX=9606 GN=COL15A1 PE=1 SV=2 - [COFA1_HUMAN]	34.8455	9.37	2	5	7	13	2.70508e+08	1388	141.632	4.99561
P12107	Collagen alpha-1(XI) chain OS=Homo sapiens OX=9606 GN=COL11A1 PE=1 SV=4 - [COBA1_HUMAN]	34.4162	10.35	1	8	8	13	2.73764e+08	1806	180.954	5.17334
Q16630	Cleavage and polyadenylation specificity factor subunit 6 OS=Homo sapiens OX=9606 GN=CPSF6 PE=1 SV=2 - [CPSF6_HUMAN]	34.0803	2.54	2	2	4	13	1.97103e+08	551	59.1734	7.15186
P08572	Collagen alpha-2(IV) chain OS=Homo sapiens OX=9606 GN=COL4A2 PE=1 SV=4 - [CO4A2_HUMAN]	33.9901	8.35	1	7	9	13	1.19876e+09	1712	167.449	8.66064
P49796	Regulator of G-protein signaling 3 OS=Homo sapiens OX=9606 GN=RGS3 PE=1 SV=2 - [RGS3_HUMAN]	33.4416	1.67	1	1	1	13	6.0569e+08	1198	132.252	6.27783
Q8N9W4	Golgin subfamily A member 6-like protein 2 OS=Homo sapiens OX=9606 GN=GOLGA6L2 PE=1 SV=3 - [GG6L2_HUMAN]	33.1333	8.14	1	4	4	13	1.93125e+09	909	100.549	4.66553
Q9H330	Transmembrane protein 245 OS=Homo sapiens OX=9606 GN=TMEM245 PE=1 SV=3 - [TM245_HUMAN]	33.0743	6.71	1	4	4	14	4.46375e+08	879	97.2952	8.90967
P13942	Collagen alpha-2(XI) chain OS=Homo sapiens OX=9606 GN=COL11A2 PE=1 SV=5 - [COBA2_HUMAN]	32.9278	9.91	1	12	12	13	2.27927e+08	1736	171.686	6.21436
Q9BXJ5	Complement C1q tumor necrosis factor-related protein 2 OS=Homo sapiens OX=9606 GN=C1QTNF2 PE=1 SV=1 - [C1QT2_HUMAN]	32.0871	9.47	1	2	2	12	1.26897e+08	285	29.9329	8.86572
Q99932	Sperm-associated antigen 8 OS=Homo sapiens OX=9606 GN=SPAG8 PE=1 SV=3 - [SPAG8_HUMAN]	31.482	17.11	1	8	8	10	5.99431e+08	485	51.1065	5.97314
O15240	Neurosecretory protein VGF OS=Homo sapiens OX=9606 GN=VGF PE=1 SV=2 - [VGF_HUMAN]	31.3406	6.02	1	4	4	6	1.30375e+08	615	67.2176	4.77979
Q86XN8	RNA-binding protein MEX3D OS=Homo sapiens OX=9606 GN=MEX3D PE=1 SV=3 - [MEX3D_HUMAN]	31.094	20.12	1	7	7	9	8.44224e+07	651	64.8424	5.35107
Q15637	Splicing factor 1 OS=Homo sapiens OX=9606 GN=SF1 PE=1 SV=4 - [SF01_HUMAN]	30.2383	6.42	25	1	2	14	824425705	639	68.2859	8.98291
Q8NHW3	Transcription factor MafA OS=Homo sapiens OX=9606 GN=MAFA PE=1 SV=2 - [MAFA_HUMAN]	29.9525	12.75	1	5	5	11	2.71746e+08	353	36.9591	7.82568
Q99715	Collagen alpha-1(XII) chain OS=Homo sapiens OX=9606 GN=COL12A1 PE=1 SV=2 - [COCA1_HUMAN]	29.8997	3.3	2	7	8	14	4.1412e+08	3063	332.941	5.52881
Q9NRR5	Ubiquilin-4 OS=Homo sapiens OX=9606 GN=UBQLN4 PE=1 SV=2 - [UBQL4_HUMAN]	28.3644	12.81	1	3	3	8	232599359	601	63.8124	5.22412
Q96A83	Collagen alpha-1(XXVI) chain OS=Homo sapiens OX=9606 GN=COL26A1 PE=1 SV=1 - [COQA1_HUMAN]	28.2654	9.3	2	3	5	12	7.57723e+08	441	45.3526	7.31299
Q5JU85	IQ motif and SEC7 domain-containing protein 2 OS=Homo sapiens OX=9606 GN=IQSEC2 PE=1 SV=2 - [IQEC2_HUMAN]	27.5139	4.23	25	1	2	14	1.98849e+08	1488	162.683	8.55811
P29966	Myristoylated alanine-rich C-kinase substrate OS=Homo sapiens OX=9606 GN=MARCKS PE=1 SV=4 - [MARCS_HUMAN]	26.9048	49.1	1	7	7	9	1.69239e+08	332	31.5359	4.44971
P55808	Glycoprotein Xg OS=Homo sapiens OX=9606 GN=XG PE=2 SV=1 - [XG_HUMAN]	26.6969	13.89	1	3	3	7	1.42746e+08	180	19.7105	7.45947
Q14055	Collagen alpha-2(IX) chain OS=Homo sapiens OX=9606 GN=COL9A2 PE=1 SV=2 - [CO9A2_HUMAN]	26.5534	18.87	2	6	7	10	1.71474e+08	689	65.0909	9.17334
O14511	Pro-neuregulin-2, membrane-bound isoform OS=Homo sapiens OX=9606 GN=NRG2 PE=1 SV=1 - [NRG2_HUMAN]	26.4981	2.71	1	2	2	12	362288432	850	91.6216	9.39307
P24928	DNA-directed RNA polymerase II subunit RPB1 OS=Homo sapiens OX=9606 GN=POLR2A PE=1 SV=2 - [RPB1_HUMAN]	26.319	10.76	1	9	9	9	5.07156e+08	1970	217.039	7.37158
P51532	Transcription activator BRG1 OS=Homo sapiens OX=9606 GN=SMARCA4 PE=1 SV=2 - [SMCA4_HUMAN]	26.0384	4.07	1	5	5	7	2.16314e+08	1647	184.53	7.88428
Q9P2E5	Chondroitin sulfate glucuronyltransferase OS=Homo sapiens OX=9606 GN=CHPF2 PE=2 SV=2 - [CHPF2_HUMAN]	25.7916	3.24	1	2	2	13	6.40332e+08	772	85.8942	7.82568
Q9UD57	NK1 transcription factor-related protein 2 OS=Homo sapiens OX=9606 GN=NKX1-2 PE=2 SV=3 - [NKX12_HUMAN]	25.6212	16.45	1	8	8	9	8.92982e+07	310	32.3616	9.67139
P84550	SKI family transcriptional corepressor 1 OS=Homo sapiens OX=9606 GN=SKOR1 PE=1 SV=1 - [SKOR1_HUMAN]	25.4184	14.09	1	8	8	11	3.66087e+08	965	99.7683	6.53662
A0A0J9YXQ4	Paraneoplastic antigen Ma6E OS=Homo sapiens OX=9606 GN=PNMA6E PE=4 SV=1 - [PMA6E_HUMAN]	25.3275	26.74	1	6	6	9	7.91241e+08	647	65.115	4.62744
A0A1W2PS18	Transmembrane protein PMIS2 OS=Homo sapiens OX=9606 GN=PMIS2 PE=3 SV=1 - [PMIS2_HUMAN]	24.2489	36.67	1	7	7	8	1.69912e+08	150	15.8088	4.1958
O14594	Neurocan core protein OS=Homo sapiens OX=9606 GN=NCAN PE=1 SV=3 - [NCAN_HUMAN]	24.0858	2.5	1	1	1	7	419793464	1321	143.003	5.37646
P35247	Pulmonary surfactant-associated protein D OS=Homo sapiens OX=9606 GN=SFTPD PE=1 SV=3 - [SFTPD_HUMAN]	23.9868	10.93	1	4	4	7	524449572	375	37.7047	6.59521
Q03692	Collagen alpha-1(X) chain OS=Homo sapiens OX=9606 GN=COL10A1 PE=1 SV=2 - [COAA1_HUMAN]	23.5097	11.91	2	5	6	11	210951572	680	66.1168	9.67139
Q13033	Striatin-3 OS=Homo sapiens OX=9606 GN=STRN3 PE=1 SV=3 - [STRN3_HUMAN]	23.4179	4.89	1	7	7	8	1.01701e+08	797	87.1553	5.36377
O60814	Histone H2B type 1-K OS=Homo sapiens OX=9606 GN=H2BC12 PE=1 SV=3 - [H2B1K_HUMAN]	23.1443	11.9	5	4	4	8	1.60253e+08	126	13.8816	10.3159
Q9BXS0	Collagen alpha-1(XXV) chain OS=Homo sapiens OX=9606 GN=COL25A1 PE=1 SV=2 - [COPA1_HUMAN]	22.8009	2.75	2	1	2	9	1.71354e+08	654	64.7305	8.39697
Q9HBB8	Cadherin-related family member 5 OS=Homo sapiens OX=9606 GN=CDHR5 PE=1 SV=3 - [CDHR5_HUMAN]	22.709	10.06	1	7	7	7	4.37232e+08	845	88.1687	4.93213
Q7Z5P9	Mucin-19 OS=Homo sapiens OX=9606 GN=MUC19 PE=1 SV=3 - [MUC19_HUMAN]	22.3117	2.12	1	7	7	7	90614175	8384	804.768	5.0083
Q6W2J9	BCL-6 corepressor OS=Homo sapiens OX=9606 GN=BCOR PE=1 SV=1 - [BCOR_HUMAN]	22.2848	0.8	1	1	1	9	3.32568e+08	1755	192.069	6.48096
P17600	Synapsin-1 OS=Homo sapiens OX=9606 GN=SYN1 PE=1 SV=3 - [SYN1_HUMAN]	22.1129	8.94	1	3	3	7	1.8461e+08	705	74.0656	9.83252
Q9UBV8	Peflin OS=Homo sapiens OX=9606 GN=PEF1 PE=1 SV=1 - [PEF1_HUMAN]	21.7662	33.45	1	7	7	8	2.23106e+08	284	30.3613	6.53662
Q8NDC0	MAPK-interacting and spindle-stabilizing protein-like OS=Homo sapiens OX=9606 GN=MAPK1IP1L PE=1 SV=4 - [MISSL_HUMAN]	21.3656	22.86	1	3	3	7	1.77344e+08	245	24.2535	5.61768
Q9C0J8	pre-mRNA 3' end processing protein WDR33 OS=Homo sapiens OX=9606 GN=WDR33 PE=1 SV=2 - [WDR33_HUMAN]	21.2388	5.31	1	7	7	8	3.25441e+08	1336	145.799	9.17334
Q86Z23	Complement C1q-like protein 4 OS=Homo sapiens OX=9606 GN=C1QL4 PE=1 SV=1 - [C1QL4_HUMAN]	20.4113	7.98	1	3	4	9	7.13563e+08	238	24.8934	8.27979
P26927	Hepatocyte growth factor-like protein OS=Homo sapiens OX=9606 GN=MST1 PE=1 SV=2 - [HGFL_HUMAN]	20.1635	1.97	2	1	1	7	3919330664	711	80.2675	7.6792
P35908	Keratin, type II cytoskeletal 2 epidermal OS=Homo sapiens OX=9606 GN=KRT2 PE=1 SV=2 - [K22E_HUMAN]	20.0273	18.94	1	6	6	6	1.1937e+08	639	65.3932	8.00146
P10589	COUP transcription factor 1 OS=Homo sapiens OX=9606 GN=NR2F1 PE=1 SV=1 - [COT1_HUMAN]	19.5748	17.73	1	6	6	8	1.23557e+08	423	46.1258	8.25049
Q17R89	Rho GTPase-activating protein 44 OS=Homo sapiens OX=9606 GN=ARHGAP44 PE=1 SV=1 - [RHG44_HUMAN]	19.5238	9.66	1	4	4	6	3.11431e+07	818	89.1903	6.55127
Q6UXH8	Collagen and calcium-binding EGF domain-containing protein 1 OS=Homo sapiens OX=9606 GN=CCBE1 PE=1 SV=1 - [CCBE1_HUMAN]	19.1481	10.34	1	5	5	7	1.63967e+08	406	44.0743	7.57666
Q96RY5	Protein cramped-like OS=Homo sapiens OX=9606 GN=CRAMP1 PE=1 SV=3 - [CRML_HUMAN]	18.9475	3.15	1	2	2	9	7.32634e+06	1269	134.635	7.86963
C9JFL3	Proline, histidine and glycine-rich protein 1 OS=Homo sapiens OX=9606 GN=PHGR1 PE=4 SV=1 - [PHGR1_HUMAN]	18.6987	89.02	1	5	5	6	4.4664e+08	82	7.70035	7.60596
Q9Y215	Acetylcholinesterase collagenic tail peptide OS=Homo sapiens OX=9606 GN=COLQ PE=1 SV=2 - [COLQ_HUMAN]	18.6935	10.55	1	3	3	6	7.10619e+07	455	47.7353	8.08936
Q17RH7	Putative protein TPRXL OS=Homo sapiens OX=9606 GN=TPRXL PE=5 SV=2 - [TPRXL_HUMAN]	18.5918	17.83	1	2	2	3	429242344	258	24.1253	11.4731
Q9UPA5	Protein bassoon OS=Homo sapiens OX=9606 GN=BSN PE=1 SV=4 - [BSN_HUMAN]	18.5109	1.3	1	4	4	7	2.14874e+08	3926	416.214	7.54736
P10451	Osteopontin OS=Homo sapiens OX=9606 GN=SPP1 PE=1 SV=1 - [OSTP_HUMAN]	18.0626	13.38	1	4	4	5	5.76093e+07	314	35.4012	4.57666
P20073	Annexin A7 OS=Homo sapiens OX=9606 GN=ANXA7 PE=1 SV=3 - [ANXA7_HUMAN]	18.0058	15.57	1	3	3	7	1.22587e+08	488	52.7058	5.68115
Q15270	NK1 transcription factor-related protein 1 OS=Homo sapiens OX=9606 GN=NKX1-1 PE=2 SV=2 - [NKX11_HUMAN]	17.841	9.98	1	5	5	7	8.02556e+07	411	40.6341	6.26514
O95886	Disks large-associated protein 3 OS=Homo sapiens OX=9606 GN=DLGAP3 PE=1 SV=3 - [DLGP3_HUMAN]	17.7851	7.66	1	4	4	7	5.88972e+08	979	105.975	8.76318
O60548	Forkhead box protein D2 OS=Homo sapiens OX=9606 GN=FOXD2 PE=1 SV=2 - [FOXD2_HUMAN]	17.672	15.96	1	4	4	6	7.75059e+07	495	48.7172	7.2251
O95248	Myotubularin-related protein 5 OS=Homo sapiens OX=9606 GN=SBF1 PE=1 SV=4 - [MTMR5_HUMAN]	17.5752	1.12	1	1	1	8	6.35686e+08	1868	208.312	6.90283
Q9BX70	BTB/POZ domain-containing protein 2 OS=Homo sapiens OX=9606 GN=BTBD2 PE=1 SV=1 - [BTBD2_HUMAN]	17.3468	7.62	1	3	3	6	3.37903e+08	525	55.8961	5.89697
O75038	1-phosphatidylinositol 4,5-bisphosphate phosphodiesterase eta-2 OS=Homo sapiens OX=9606 GN=PLCH2 PE=1 SV=3 - [PLCH2_HUMAN]	17.3199	1.41	1	1	1	8	4.15888e+08	1416	154.572	7.84033
Q9P206	Uncharacterized protein KIAA1522 OS=Homo sapiens OX=9606 GN=KIAA1522 PE=1 SV=2 - [K1522_HUMAN]	17.0261	1.84	1	2	2	7	5.29164e+09	1035	107.03	9.72998
Q8IZC6	Collagen alpha-1(XXVII) chain OS=Homo sapiens OX=9606 GN=COL27A1 PE=1 SV=1 - [CORA1_HUMAN]	16.5717	4.52	1	3	4	11	7.92152e+08	1860	186.776	9.81787
Q4ZIN3	Membralin OS=Homo sapiens OX=9606 GN=TMEM259 PE=1 SV=1 - [MBRL_HUMAN]	16.4277	4.35	1	2	2	7	1.27059e+08	620	67.845	5.30029
Q9BRQ0	Pygopus homolog 2 OS=Homo sapiens OX=9606 GN=PYGO2 PE=1 SV=2 - [PYGO2_HUMAN]	16.2704	19.95	1	4	4	5	1.12823e+09	406	41.2179	7.28369
P17931	Galectin-3 OS=Homo sapiens OX=9606 GN=LGALS3 PE=1 SV=5 - [LEG3_HUMAN]	16.2216	33.6	1	3	3	4	1.51597e+08	250	26.1361	8.55811
Q969H4	Connector enhancer of kinase suppressor of ras 1 OS=Homo sapiens OX=9606 GN=CNKSR1 PE=1 SV=1 - [CNKR1_HUMAN]	15.8972	3.61	1	1	1	6	184894480	720	79.6562	5.37646
Q92900	Regulator of nonsense transcripts 1 OS=Homo sapiens OX=9606 GN=UPF1 PE=1 SV=2 - [RENT1_HUMAN]	15.4644	4.25	1	4	4	6	4.04067e+07	1129	124.267	6.60986
A4D2P6	Delphilin OS=Homo sapiens OX=9606 GN=GRID2IP PE=3 SV=2 - [GRD2I_HUMAN]	14.5468	2.06	1	2	2	7	2.10359e+08	1211	132.194	7.40088
Q6GQQ9	OTU domain-containing protein 7B OS=Homo sapiens OX=9606 GN=OTUD7B PE=1 SV=1 - [OTU7B_HUMAN]	14.4745	2.02	1	1	1	7	7.18791e+08	843	92.468	6.7124
Q9BVT8	Transmembrane and ubiquitin-like domain-containing protein 1 OS=Homo sapiens OX=9606 GN=TMUB1 PE=1 SV=1 - [TMUB1_HUMAN]	14.4416	7.32	1	3	3	6	77851808	246	26.2446	5.71924
Q99453	Paired mesoderm homeobox protein 2B OS=Homo sapiens OX=9606 GN=PHOX2B PE=1 SV=2 - [PHX2B_HUMAN]	14.2482	14.65	1	4	4	5	1.17078e+08	314	31.6014	8.83643
Q96LD4	E3 ubiquitin-protein ligase TRIM47 OS=Homo sapiens OX=9606 GN=TRIM47 PE=1 SV=2 - [TRI47_HUMAN]	14.1827	2.04	1	1	1	6	532868499	638	69.4879	6.44287
Q9BXK1	Krueppel-like factor 16 OS=Homo sapiens OX=9606 GN=KLF16 PE=1 SV=1 - [KLF16_HUMAN]	14.171	5.95	1	1	1	5	781713785	252	25.4147	9.87646
Q99674	Cell growth regulator with EF hand domain protein 1 OS=Homo sapiens OX=9606 GN=CGREF1 PE=2 SV=3 - [CGRE1_HUMAN]	14.0557	11.32	1	1	1	4	849647276	318	33.4358	4.38623
Q6P9B9	Integrator complex subunit 5 OS=Homo sapiens OX=9606 GN=INTS5 PE=1 SV=1 - [INT5_HUMAN]	13.9796	1.47	1	1	1	5	272941616	1019	107.927	7.04932
Q14995	Nuclear receptor subfamily 1 group D member 2 OS=Homo sapiens OX=9606 GN=NR1D2 PE=1 SV=4 - [NR1D2_HUMAN]	13.9282	2.59	1	1	1	6	3919330664	579	64.6012	7.84033
P02675	Fibrinogen beta chain OS=Homo sapiens OX=9606 GN=FGB PE=1 SV=2 - [FIBB_HUMAN]	13.8281	3.67	1	2	2	4	37150258	491	55.8923	8.26514
P24468	COUP transcription factor 2 OS=Homo sapiens OX=9606 GN=NR2F2 PE=1 SV=1 - [COT2_HUMAN]	13.7533	15.46	1	2	2	4	4.02326e+08	414	45.5416	8.27979
P78559	Microtubule-associated protein 1A OS=Homo sapiens OX=9606 GN=MAP1A PE=1 SV=6 - [MAP1A_HUMAN]	13.6957	1.32	1	1	2	5	7.34464e+08	2803	305.298	4.91943
Q86Y22	Collagen alpha-1(XXIII) chain OS=Homo sapiens OX=9606 GN=COL23A1 PE=1 SV=1 - [CONA1_HUMAN]	13.685	7.41	2	2	3	6	325526473	540	51.9123	7.25439
P0CG48	Polyubiquitin-C OS=Homo sapiens OX=9606 GN=UBC PE=1 SV=3 - [UBC_HUMAN]	13.6093	94.6	4	1	1	2	3.13993e+08	685	76.9915	7.66455
Q6ZMZ0	E3 ubiquitin-protein ligase RNF19B OS=Homo sapiens OX=9606 GN=RNF19B PE=1 SV=2 - [RN19B_HUMAN]	13.5644	3.55	1	1	1	4	3.02108e+08	732	77.8749	6.18896
Q13164	Mitogen-activated protein kinase 7 OS=Homo sapiens OX=9606 GN=MAPK7 PE=1 SV=2 - [MK07_HUMAN]	13.4649	3.68	1	3	3	5	4.907e+08	816	88.3311	5.88428
Q9Y6C2	EMILIN-1 OS=Homo sapiens OX=9606 GN=EMILIN1 PE=1 SV=3 - [EMIL1_HUMAN]	13.4405	3.54	1	3	3	5	2.64868e+08	1016	106.63	5.17334
Q969V6	Myocardin-related transcription factor A OS=Homo sapiens OX=9606 GN=MRTFA PE=1 SV=1 - [MRTFA_HUMAN]	13.3996	3.97	1	2	2	3		931	98.8578	5.85889
Q96RN5	Mediator of RNA polymerase II transcription subunit 15 OS=Homo sapiens OX=9606 GN=MED15 PE=1 SV=2 - [MED15_HUMAN]	13.3337	6.47	1	2	2	4	3.92289e+08	788	86.699	9.42236
Q12816	Trophinin OS=Homo sapiens OX=9606 GN=TRO PE=1 SV=3 - [TROP_HUMAN]	13.2882	7.97	1	4	4	4	2.67193e+07	1431	143.628	9.02686
Q96QR8	Transcriptional activator protein Pur-beta OS=Homo sapiens OX=9606 GN=PURB PE=1 SV=3 - [PURB_HUMAN]	13.1862	13.14	1	2	2	6	1.07077e+09	312	33.2205	5.42725
O15399	Glutamate receptor ionotropic, NMDA 2D OS=Homo sapiens OX=9606 GN=GRIN2D PE=1 SV=2 - [NMDE4_HUMAN]	13.1398	3.67	1	4	4	4	2.5708e+07	1336	143.661	8.35303
P56975	Pro-neuregulin-3, membrane-bound isoform OS=Homo sapiens OX=9606 GN=NRG3 PE=1 SV=1 - [NRG3_HUMAN]	13.1311	9.86	1	4	4	4	2.42612e+09	720	77.8517	7.66455
Q99102	Mucin-4 OS=Homo sapiens OX=9606 GN=MUC4 PE=1 SV=5 - [MUC4_HUMAN]	13.0411	2.35	1	4	4	4	7.60967e+07	5412	541.979	5.30029
P14653	Homeobox protein Hox-B1 OS=Homo sapiens OX=9606 GN=HOXB1 PE=1 SV=2 - [HXB1_HUMAN]	13.0196	23.26	1	4	4	4	6.56497e+07	301	32.1733	6.90283
O95948	One cut domain family member 2 OS=Homo sapiens OX=9606 GN=ONECUT2 PE=2 SV=2 - [ONEC2_HUMAN]	12.9241	8.73	1	3	3	4	8.28034e+07	504	54.2688	9.61279
Q6ZW49	PAX-interacting protein 1 OS=Homo sapiens OX=9606 GN=PAXIP1 PE=1 SV=2 - [PAXI1_HUMAN]	12.8433	1.12	1	2	2	6	6.22249e+08	1069	121.265	6.69775
O14924	Regulator of G-protein signaling 12 OS=Homo sapiens OX=9606 GN=RGS12 PE=1 SV=1 - [RGS12_HUMAN]	12.7285	4.56	1	5	5	5	3.51021e+08	1447	156.261	7.44482
O75335	Liprin-alpha-4 OS=Homo sapiens OX=9606 GN=PPFIA4 PE=2 SV=3 - [LIPA4_HUMAN]	12.5843	4.22	1	2	2	4	3.78776e+08	1185	134.321	6.7417
P04196	Histidine-rich glycoprotein OS=Homo sapiens OX=9606 GN=HRG PE=1 SV=1 - [HRG_HUMAN]	12.5842	4	1	1	1	3	2.7229e+08	525	59.5409	7.50342
P11161	E3 SUMO-protein ligase EGR2 OS=Homo sapiens OX=9606 GN=EGR2 PE=1 SV=3 - [EGR2_HUMAN]	12.4616	17.23	1	3	3	4	6.3862e+08	476	50.2698	8.71924
Q6UX34	Protein SNORC OS=Homo sapiens OX=9606 GN=SNORC PE=1 SV=1 - [SNORC_HUMAN]	12.393	15.7	1	1	1	6	479888169	121	12.0653	4.22119
Q9BXJ4	Complement C1q tumor necrosis factor-related protein 3 OS=Homo sapiens OX=9606 GN=C1QTNF3 PE=1 SV=1 - [C1QT3_HUMAN]	12.3815	16.67	2	1	2	5	1.53936e+08	246	26.9768	6.52197
Q8NFC6	Biorientation of chromosomes in cell division protein 1-like 1 OS=Homo sapiens OX=9606 GN=BOD1L1 PE=1 SV=2 - [BD1L1_HUMAN]	12.3805	1.08	5	2	3	5	62638679	3051	330.266	5.08447
Q86YV5	Inactive tyrosine-protein kinase PRAG1 OS=Homo sapiens OX=9606 GN=PRAG1 PE=1 SV=4 - [PRAG1_HUMAN]	12.0958	4.55	1	3	3	4	2.05411e+08	1406	149.529	7.1958
Q2KJY2	Kinesin-like protein KIF26B OS=Homo sapiens OX=9606 GN=KIF26B PE=1 SV=1 - [KI26B_HUMAN]	12.0753	3.18	1	4	4	4	4.23129e+08	2108	223.744	8.44092
P04070	Vitamin K-dependent protein C OS=Homo sapiens OX=9606 GN=PROC PE=1 SV=1 - [PROC_HUMAN]	11.8983	4.56	1	2	2	4	183610846	461	52.0375	6.27783
Q92783	Signal transducing adapter molecule 1 OS=Homo sapiens OX=9606 GN=STAM PE=1 SV=3 - [STAM1_HUMAN]	11.7983	3.89	1	1	1	5	3.71282e+08	540	59.142	4.81787
Q9NVR5	Protein kintoun OS=Homo sapiens OX=9606 GN=DNAAF2 PE=1 SV=2 - [KTU_HUMAN]	11.7129	4.42	1	1	1	3	1.70638e+08	837	91.0582	5.19873
Q96F45	Zinc finger protein 503 OS=Homo sapiens OX=9606 GN=ZNF503 PE=1 SV=1 - [ZN503_HUMAN]	11.64	6.04	1	1	1	3	9.59067e+06	646	62.5158	8.70459
Q8WXI7	Mucin-16 OS=Homo sapiens OX=9606 GN=MUC16 PE=1 SV=3 - [MUC16_HUMAN]	11.6281	0.7	1	4	4	5	4.09072e+08	14507	1518.24	5.26221
P39880	Homeobox protein cut-like 1 OS=Homo sapiens OX=9606 GN=CUX1 PE=1 SV=3 - [CUX1_HUMAN]	11.6014	2.99	1	4	4	4	8.17846e+08	1505	164.087	5.89697
Q92838	Ectodysplasin-A OS=Homo sapiens OX=9606 GN=EDA PE=1 SV=2 - [EDA_HUMAN]	11.5273	7.42	2	1	2	5	1.53935e+08	391	41.2678	8.26514
Q99732	Lipopolysaccharide-induced tumor necrosis factor-alpha factor OS=Homo sapiens OX=9606 GN=LITAF PE=1 SV=2 - [LITAF_HUMAN]	11.4759	21.12	1	1	1	3	95268536	161	17.0951	6.44287
P31277	Homeobox protein Hox-D11 OS=Homo sapiens OX=9606 GN=HOXD11 PE=3 SV=3 - [HXD11_HUMAN]	11.3653	19.53	1	2	2	3	25200936	338	35.1751	8.83643
Q05707	Collagen alpha-1(XIV) chain OS=Homo sapiens OX=9606 GN=COL14A1 PE=1 SV=3 - [COEA1_HUMAN]	11.1134	4.68	1	4	4	5	6.87942e+08	1796	193.394	5.30029
Q9NZ81	Proline-rich protein 13 OS=Homo sapiens OX=9606 GN=PRR13 PE=1 SV=1 - [PRR13_HUMAN]	11.1052	37.84	1	2	2	3	193094882	148	15.3746	9.71533
Q96QC0	Serine/threonine-protein phosphatase 1 regulatory subunit 10 OS=Homo sapiens OX=9606 GN=PPP1R10 PE=1 SV=1 - [PP1RA_HUMAN]	10.9829	6.6	1	4	4	4	9.87023e+07	940	98.996	9.17334
P01042	Kininogen-1 OS=Homo sapiens OX=9606 GN=KNG1 PE=1 SV=2 - [KNG1_HUMAN]	10.8108	1.4	1	2	2	5	123664050	644	71.9122	6.81494
Q5T124	UBX domain-containing protein 11 OS=Homo sapiens OX=9606 GN=UBXN11 PE=1 SV=2 - [UBX11_HUMAN]	10.7976	7.5	1	3	3	4	7.5183e+07	520	57.3369	5.18604
Q14126	Desmoglein-2 OS=Homo sapiens OX=9606 GN=DSG2 PE=1 SV=2 - [DSG2_HUMAN]	10.7115	1.61	1	2	2	3	1.54538e+07	1118	122.218	5.23682
P23527	Histone H2B type 1-O OS=Homo sapiens OX=9606 GN=H2BC17 PE=1 SV=3 - [H2B1O_HUMAN]	10.6269	10.32	3	2	2	4	8.7629e+07	126	13.8976	10.3159
Q7LBE3	Solute carrier family 26 member 9 OS=Homo sapiens OX=9606 GN=SLC26A9 PE=1 SV=1 - [S26A9_HUMAN]	10.575	4.42	1	1	1	4	4696869	791	86.9319	8.22119
Q9NTZ6	RNA-binding protein 12 OS=Homo sapiens OX=9606 GN=RBM12 PE=1 SV=1 - [RBM12_HUMAN]	10.5736	4.94	1	4	4	4	2.13141e+07	932	97.3334	8.63135
O60307	Microtubule-associated serine/threonine-protein kinase 3 OS=Homo sapiens OX=9606 GN=MAST3 PE=1 SV=2 - [MAST3_HUMAN]	10.5421	3.21	1	5	5	5	5.27044e+07	1309	143.049	8.06006
A6QL63	Ankyrin repeat and BTB/POZ domain-containing protein BTBD11 OS=Homo sapiens OX=9606 GN=BTBD11 PE=2 SV=3 - [BTBDB_HUMAN]	10.4988	6.61	1	3	3	4	1.34975e+07	1104	120.807	6.82959
Q96JG9	Zinc finger protein 469 OS=Homo sapiens OX=9606 GN=ZNF469 PE=2 SV=3 - [ZN469_HUMAN]	10.4844	2.73	1	5	5	5	1.53094e+08	3925	409.949	7.72314
P58876	Histone H2B type 1-D OS=Homo sapiens OX=9606 GN=H2BC5 PE=1 SV=2 - [H2B1D_HUMAN]	10.465	10.32	1	2	2	4	1.12892e+08	126	13.9276	10.3159
O75081	Protein CBFA2T3 OS=Homo sapiens OX=9606 GN=CBFA2T3 PE=1 SV=2 - [MTG16_HUMAN]	10.404	4.75	1	2	2	3	599159168	653	71.1476	8.17725
Q6IN85	Serine/threonine-protein phosphatase 4 regulatory subunit 3A OS=Homo sapiens OX=9606 GN=PPP4R3A PE=1 SV=1 - [P4R3A_HUMAN]	10.3961	2.04	1	2	2	4	2.38745e+08	833	95.308	4.94482
Q5VT52	Regulation of nuclear pre-mRNA domain-containing protein 2 OS=Homo sapiens OX=9606 GN=RPRD2 PE=1 SV=1 - [RPRD2_HUMAN]	10.1403	1.23	1	2	2	5	126803591	1461	155.924	7.41553
Q06945	Transcription factor SOX-4 OS=Homo sapiens OX=9606 GN=SOX4 PE=1 SV=1 - [SOX4_HUMAN]	10.1224	6.54	1	2	2	4	7.53412e+07	474	47.2338	7.35693
Q6AZY7	Scavenger receptor class A member 3 OS=Homo sapiens OX=9606 GN=SCARA3 PE=1 SV=1 - [SCAR3_HUMAN]	9.93013	3.14	1	1	1	5	43737088	606	65.0959	6.53662
Q6ZNL6	FYVE, RhoGEF and PH domain-containing protein 5 OS=Homo sapiens OX=9606 GN=FGD5 PE=1 SV=3 - [FGD5_HUMAN]	9.83758	3.21	1	2	2	4	7.80373e+08	1462	159.791	5.0083
P20264	POU domain, class 3, transcription factor 3 OS=Homo sapiens OX=9606 GN=POU3F3 PE=1 SV=2 - [PO3F3_HUMAN]	9.69548	8.8	1	2	2	3	2.75937e+07	500	50.2957	7.86963
P46821	Microtubule-associated protein 1B OS=Homo sapiens OX=9606 GN=MAP1B PE=1 SV=2 - [MAP1B_HUMAN]	9.52181	1.46	1	1	2	4	6.96068e+08	2468	270.468	4.80518
Q8NG27	E3 ubiquitin-protein ligase Praja-1 OS=Homo sapiens OX=9606 GN=PJA1 PE=1 SV=2 - [PJA1_HUMAN]	9.49775	9.18	1	3	3	3	6.29784e+07	643	70.9586	5.17334
Q2M1Z3	Rho GTPase-activating protein 31 OS=Homo sapiens OX=9606 GN=ARHGAP31 PE=1 SV=2 - [RHG31_HUMAN]	9.31389	1.87	1	1	1	3	3.01757e+08	1444	156.888	5.75732
Q9ULN7	Paraneoplastic antigen-like protein 8B OS=Homo sapiens OX=9606 GN=PNMA8B PE=2 SV=4 - [PNM8B_HUMAN]	9.26137	6.14	1	2	2	3	2.14382e+07	635	68.5737	5.45264
Q7Z6P3	Ras-related protein Rab-44 OS=Homo sapiens OX=9606 GN=RAB44 PE=1 SV=4 - [RAB44_HUMAN]	9.15121	2.15	1	1	1	4	5.60183e+08	1021	110.782	5.08447
P28356	Homeobox protein Hox-D9 OS=Homo sapiens OX=9606 GN=HOXD9 PE=1 SV=5 - [HXD9_HUMAN]	9.13804	11.36	1	3	3	3	3.28999e+06	352	36.4718	9.24658
O60641	Clathrin coat assembly protein AP180 OS=Homo sapiens OX=9606 GN=SNAP91 PE=1 SV=2 - [AP180_HUMAN]	8.94266	10.92	1	4	4	4	3.11838e+07	907	92.444	4.85596
Q05519	Serine/arginine-rich splicing factor 11 OS=Homo sapiens OX=9606 GN=SRSF11 PE=1 SV=1 - [SRS11_HUMAN]	8.9369	5.58	1	1	1	4	2.65198e+08	484	53.5102	10.521
Q7Z7E8	Ubiquitin-conjugating enzyme E2 Q1 OS=Homo sapiens OX=9606 GN=UBE2Q1 PE=1 SV=1 - [UB2Q1_HUMAN]	8.87731	8.53	1	2	2	3	4.33923e+08	422	46.0981	5.09717
Q9Y4C5	Carbohydrate sulfotransferase 2 OS=Homo sapiens OX=9606 GN=CHST2 PE=1 SV=2 - [CHST2_HUMAN]	8.86002	9.81	1	2	2	3	6.46953e+08	530	57.8204	9.979
P43694	Transcription factor GATA-4 OS=Homo sapiens OX=9606 GN=GATA4 PE=1 SV=2 - [GATA4_HUMAN]	8.85809	9.95	1	3	3	3	278743465	442	44.5375	9.26123
Q8IWN7	Retinitis pigmentosa 1-like 1 protein OS=Homo sapiens OX=9606 GN=RP1L1 PE=1 SV=5 - [RP1L1_HUMAN]	8.78567	4.33	1	3	3	3	1.26831e+08	2400	252.136	4.44971
Q9UHD9	Ubiquilin-2 OS=Homo sapiens OX=9606 GN=UBQLN2 PE=1 SV=2 - [UBQL2_HUMAN]	8.72839	7.05	1	3	3	3	4.94528e+06	624	65.6546	5.22412
Q8IWL1	Pulmonary surfactant-associated protein A2 OS=Homo sapiens OX=9606 GN=SFTPA2 PE=1 SV=1 - [SFPA2_HUMAN]	8.71225	14.52	1	2	2	3	1.24162e+08	248	26.1656	5.17334
Q9UKM9	RNA-binding protein Raly OS=Homo sapiens OX=9606 GN=RALY PE=1 SV=1 - [RALY_HUMAN]	8.61813	13.07	1	3	3	3	2.59354e+07	306	32.4436	9.17334
Q52LJ0	Protein FAM98B OS=Homo sapiens OX=9606 GN=FAM98B PE=1 SV=2 - [FA98B_HUMAN]	8.61657	16.17	1	3	3	4	3.2136e+07	433	45.5187	8.68994
Q86VM9	Zinc finger CCCH domain-containing protein 18 OS=Homo sapiens OX=9606 GN=ZC3H18 PE=1 SV=2 - [ZCH18_HUMAN]	8.60702	5.77	1	3	3	3	3.58015e+07	953	106.316	8.32373
Q04725	Transducin-like enhancer protein 2 OS=Homo sapiens OX=9606 GN=TLE2 PE=1 SV=2 - [TLE2_HUMAN]	8.59166	2.96	1	1	1	3	4607283568	743	79.7908	6.62451
P49790	Nuclear pore complex protein Nup153 OS=Homo sapiens OX=9606 GN=NUP153 PE=1 SV=2 - [NU153_HUMAN]	8.55744	2.85	1	3	3	3	9.41062e+07	1475	153.843	8.73389
Q8WUU5	GATA zinc finger domain-containing protein 1 OS=Homo sapiens OX=9606 GN=GATAD1 PE=1 SV=1 - [GATD1_HUMAN]	8.50854	11.9	1	2	2	3	2.42023e+08	269	28.6725	9.40771
P54725	UV excision repair protein RAD23 homolog A OS=Homo sapiens OX=9606 GN=RAD23A PE=1 SV=1 - [RD23A_HUMAN]	8.47566	20.39	1	3	3	3	5.37747e+07	363	39.5847	4.57666
Q96JN8	Neuralized-like protein 4 OS=Homo sapiens OX=9606 GN=NEURL4 PE=1 SV=2 - [NEUL4_HUMAN]	8.46281	1.98	1	3	3	3	595896394	1562	166.802	5.85889
Q8TF44	C2 calcium-dependent domain-containing protein 4C OS=Homo sapiens OX=9606 GN=C2CD4C PE=1 SV=2 - [C2C4C_HUMAN]	8.45024	4.04	1	1	1	3	388782946	421	44.549	9.72998
Q9GZU2	Paternally-expressed gene 3 protein OS=Homo sapiens OX=9606 GN=PEG3 PE=1 SV=1 - [PEG3_HUMAN]	8.44358	2.71	1	2	2	3	1.10135e+08	1588	180.715	5.47803
A0A1B0GVG4	Coiled-coil domain-containing protein 194 OS=Homo sapiens OX=9606 GN=CCDC194 PE=3 SV=1 - [CC194_HUMAN]	8.43983	10.68	1	2	2	3	8.05352e+07	234	24.9388	9.94971
P49006	MARCKS-related protein OS=Homo sapiens OX=9606 GN=MARCKSL1 PE=1 SV=2 - [MRP_HUMAN]	8.41434	22.56	1	3	3	3	8.22959e+07	195	19.5172	4.66553
P84157	Matrix-remodeling-associated protein 7 OS=Homo sapiens OX=9606 GN=MXRA7 PE=1 SV=1 - [MXRA7_HUMAN]	8.36731	25	1	3	3	3	5.24332e+08	204	21.4524	4.25928
Q8NCB2	CaM kinase-like vesicle-associated protein OS=Homo sapiens OX=9606 GN=CAMKV PE=2 SV=2 - [CAMKV_HUMAN]	8.33663	14.97	1	3	3	3	1.55021e+08	501	54.3202	5.5542
Q8TF61	F-box only protein 41 OS=Homo sapiens OX=9606 GN=FBXO41 PE=2 SV=5 - [FBX41_HUMAN]	8.33063	3.2	1	3	3	3	1.08072e+08	875	94.4374	8.23584
Q92908	Transcription factor GATA-6 OS=Homo sapiens OX=9606 GN=GATA6 PE=1 SV=2 - [GATA6_HUMAN]	8.29581	7.56	1	3	3	3	2.20912e+07	595	59.995	8.35303
P12111	Collagen alpha-3(VI) chain OS=Homo sapiens OX=9606 GN=COL6A3 PE=1 SV=5 - [CO6A3_HUMAN]	8.28232	1.98	1	3	3	3	1.00322e+08	3177	343.457	6.68311
Q7L2J0	7SK snRNA methylphosphate capping enzyme OS=Homo sapiens OX=9606 GN=MEPCE PE=1 SV=1 - [MEPCE_HUMAN]	8.27194	9.14	1	2	2	2	40793208	689	74.3096	9.56885
Q9Y566	SH3 and multiple ankyrin repeat domains protein 1 OS=Homo sapiens OX=9606 GN=SHANK1 PE=1 SV=2 - [SHAN1_HUMAN]	8.17937	3.89	1	3	3	3	2.61934e+08	2161	224.821	8.14795
Q8N573	Oxidation resistance protein 1 OS=Homo sapiens OX=9606 GN=OXR1 PE=1 SV=2 - [OXR1_HUMAN]	8.12312	3.66	1	1	1	2	175804640	874	97.9094	5.46533
Q14112	Nidogen-2 OS=Homo sapiens OX=9606 GN=NID2 PE=1 SV=3 - [NID2_HUMAN]	8.11434	3.56	1	3	3	3	4.13255e+07	1375	151.158	5.2876
Q7Z3B4	Nucleoporin p54 OS=Homo sapiens OX=9606 GN=NUP54 PE=1 SV=2 - [NUP54_HUMAN]	8.09909	3.16	1	1	1	3	92797012	507	55.4014	7.02002
P13645	Keratin, type I cytoskeletal 10 OS=Homo sapiens OX=9606 GN=KRT10 PE=1 SV=6 - [K1C10_HUMAN]	8.03437	6.85	1	2	2	2	2273213952	584	58.7917	5.21143
Q7Z3Y7	Keratin, type I cytoskeletal 28 OS=Homo sapiens OX=9606 GN=KRT28 PE=1 SV=2 - [K1C28_HUMAN]	7.94989	8.84	1	1	1	2	2518666556	464	50.5359	5.46533
Q96EP5	DAZ-associated protein 1 OS=Homo sapiens OX=9606 GN=DAZAP1 PE=1 SV=1 - [DAZP1_HUMAN]	7.90193	9.83	1	2	2	3	4.63049e+08	407	43.3561	8.55811
Q13884	Beta-1-syntrophin OS=Homo sapiens OX=9606 GN=SNTB1 PE=1 SV=3 - [SNTB1_HUMAN]	7.76953	7.06	1	1	1	3	849647276	538	58.0251	8.63135
P45985	Dual specificity mitogen-activated protein kinase kinase 4 OS=Homo sapiens OX=9606 GN=MAP2K4 PE=1 SV=1 - [MP2K4_HUMAN]	7.7548	5.01	1	2	2	3	1.37896e+08	399	44.2594	8.07471
P17542	T-cell acute lymphocytic leukemia protein 1 OS=Homo sapiens OX=9606 GN=TAL1 PE=1 SV=2 - [TAL1_HUMAN]	7.67093	4.83	1	1	1	3	1836789294	331	34.2494	8.01611
Q8N7X4	Melanoma-associated antigen B6 OS=Homo sapiens OX=9606 GN=MAGEB6 PE=1 SV=2 - [MAGB6_HUMAN]	7.61003	18.43	1	2	2	2	2.96525e+07	407	43.9648	5.5542
Q5JPB2	Zinc finger protein 831 OS=Homo sapiens OX=9606 GN=ZNF831 PE=2 SV=4 - [ZN831_HUMAN]	7.58511	2.62	1	3	3	3	4.89829e+08	1677	177.839	8.33838
Q9Y4H2	Insulin receptor substrate 2 OS=Homo sapiens OX=9606 GN=IRS2 PE=1 SV=2 - [IRS2_HUMAN]	7.56263	5.31	1	2	2	2	1.36991e+08	1338	137.249	8.646
P34810	Macrosialin OS=Homo sapiens OX=9606 GN=CD68 PE=1 SV=2 - [CD68_HUMAN]	7.51622	10.17	1	2	2	2	8.87222e+07	354	37.3849	8.86572
Q9Y3S1	Serine/threonine-protein kinase WNK2 OS=Homo sapiens OX=9606 GN=WNK2 PE=1 SV=4 - [WNK2_HUMAN]	7.47951	1.83	1	3	3	3	6.03437e+07	2297	242.525	6.12549
Q9NYA3	Golgin subfamily A member 6A OS=Homo sapiens OX=9606 GN=GOLGA6A PE=1 SV=3 - [GOG6A_HUMAN]	7.46126	2.74	1	1	1	3	2149807708	693	79.8976	5.41455
Q9UMF0	Intercellular adhesion molecule 5 OS=Homo sapiens OX=9606 GN=ICAM5 PE=1 SV=3 - [ICAM5_HUMAN]	7.41259	3.25	1	2	2	3	3.83243e+08	924	97.0557	5.94775
A6NCS4	Homeobox protein Nkx-2.6 OS=Homo sapiens OX=9606 GN=NKX2-6 PE=1 SV=1 - [NKX26_HUMAN]	7.41249	23.92	1	2	2	2	1.95287e+08	301	32.1013	9.87646
Q7Z429	Protein lifeguard 1 OS=Homo sapiens OX=9606 GN=GRINA PE=1 SV=1 - [LFG1_HUMAN]	7.3331	15.09	1	2	2	2	1.9564e+07	371	41.1765	5.33838
Q96Q04	Serine/threonine-protein kinase LMTK3 OS=Homo sapiens OX=9606 GN=LMTK3 PE=1 SV=2 - [LMTK3_HUMAN]	7.32897	1.92	2	1	2	3	6.15499e+07	1460	153.566	4.85596
Q14332	Frizzled-2 OS=Homo sapiens OX=9606 GN=FZD2 PE=1 SV=1 - [FZD2_HUMAN]	7.32594	6.73	1	2	2	3	2.39924e+08	565	63.512	8.104
Q969Z4	Tumor necrosis factor receptor superfamily member 19L OS=Homo sapiens OX=9606 GN=RELT PE=1 SV=1 - [TR19L_HUMAN]	7.31903	4.19	1	1	1	3	1743136343	430	46.0624	8.35303
Q5H9R4	Armadillo repeat-containing X-linked protein 4 OS=Homo sapiens OX=9606 GN=ARMCX4 PE=1 SV=3 - [ARMX4_HUMAN]	7.25647	2.01	1	2	2	2	11297340	2290	235.819	5.8335
P0DP72	V-set and immunoglobulin domain-containing protein 10-like 2 OS=Homo sapiens OX=9606 GN=VSIG10L2 PE=3 SV=1 - [VSXL2_HUMAN]	7.25384	4.3	1	2	2	2	9.97328e+08	767	81.5774	6.40479
Q5SQQ9	Ventral anterior homeobox 1 OS=Homo sapiens OX=9606 GN=VAX1 PE=1 SV=1 - [VAX1_HUMAN]	7.24038	10.78	1	2	2	3	4.16086e+07	334	34.6918	9.37842
P31276	Homeobox protein Hox-C13 OS=Homo sapiens OX=9606 GN=HOXC13 PE=1 SV=3 - [HXC13_HUMAN]	7.11423	10.91	1	1	1	2	613025165	330	35.3566	8.95361
Q01167	Forkhead box protein K2 OS=Homo sapiens OX=9606 GN=FOXK2 PE=1 SV=3 - [FOXK2_HUMAN]	7.03103	4.39	1	2	2	3	1.32261e+07	660	69.0196	9.53955
Q92793	CREB-binding protein OS=Homo sapiens OX=9606 GN=CREBBP PE=1 SV=3 - [CBP_HUMAN]	7.02334	2.54	1	2	2	2	8.46941e+07	2442	265.182	8.52881
Q9P2P5	E3 ubiquitin-protein ligase HECW2 OS=Homo sapiens OX=9606 GN=HECW2 PE=1 SV=2 - [HECW2_HUMAN]	6.98678	2.61	1	2	2	3	1.23814e+08	1572	175.66	5.41455
Q93008	Probable ubiquitin carboxyl-terminal hydrolase FAF-X OS=Homo sapiens OX=9606 GN=USP9X PE=1 SV=4 - [USP9X_HUMAN]	6.95711	1.37	1	3	3	3	2.08088e+08	2554	290.278	5.79541
Q9HCS4	Transcription factor 7-like 1 OS=Homo sapiens OX=9606 GN=TCF7L1 PE=2 SV=1 - [TF7L1_HUMAN]	6.9197	12.76	1	2	2	2	1.75963e+08	588	62.5917	8.93896
Q9UHG2	ProSAAS OS=Homo sapiens OX=9606 GN=PCSK1N PE=1 SV=1 - [PCS1N_HUMAN]	6.91469	10	1	1	1	2	1.42327e+07	260	27.3558	6.62451
Q6WKZ4	Rab11 family-interacting protein 1 OS=Homo sapiens OX=9606 GN=RAB11FIP1 PE=1 SV=3 - [RFIP1_HUMAN]	6.87181	3.2	1	3	3	3	6.43902e+07	1283	137.083	5.42725
Q9HCJ0	Trinucleotide repeat-containing gene 6C protein OS=Homo sapiens OX=9606 GN=TNRC6C PE=1 SV=3 - [TNR6C_HUMAN]	6.86789	3.2	1	2	2	2	1.20048e+08	1690	175.857	6.96143
Q9Y6Q9	Nuclear receptor coactivator 3 OS=Homo sapiens OX=9606 GN=NCOA3 PE=1 SV=1 - [NCOA3_HUMAN]	6.85003	3.93	1	2	2	2	3.45174e+08	1424	155.195	7.47412
Q9NS15	Latent-transforming growth factor beta-binding protein 3 OS=Homo sapiens OX=9606 GN=LTBP3 PE=1 SV=4 - [LTBP3_HUMAN]	6.83987	1.38	1	1	1	3		1303	139.267	6.07471
Q8N6Y0	Usher syndrome type-1C protein-binding protein 1 OS=Homo sapiens OX=9606 GN=USHBP1 PE=1 SV=1 - [USBP1_HUMAN]	6.83252	10.53	1	2	2	2	164203518	703	76.0215	5.79541
Q9UGU0	Transcription factor 20 OS=Homo sapiens OX=9606 GN=TCF20 PE=1 SV=3 - [TCF20_HUMAN]	6.77196	3.06	1	2	2	2	1.39612e+08	1960	211.641	9.0415
Q8IX07	Zinc finger protein ZFPM1 OS=Homo sapiens OX=9606 GN=ZFPM1 PE=1 SV=2 - [FOG1_HUMAN]	6.75108	5.77	1	2	2	2	1.14202e+08	1006	104.822	7.86963
P15814	Immunoglobulin lambda-like polypeptide 1 OS=Homo sapiens OX=9606 GN=IGLL1 PE=1 SV=1 - [IGLL1_HUMAN]	6.73513	8.45	1	2	2	3	1.55045e+07	213	22.9486	10.0669
Q15427	Splicing factor 3B subunit 4 OS=Homo sapiens OX=9606 GN=SF3B4 PE=1 SV=1 - [SF3B4_HUMAN]	6.72721	11.32	1	2	2	2	6.49249e+08	424	44.3571	8.55811
P09497	Clathrin light chain B OS=Homo sapiens OX=9606 GN=CLTB PE=1 SV=1 - [CLCB_HUMAN]	6.72236	19.65	1	1	1	2	1.11456e+07	229	25.1751	4.64014
P35658	Nuclear pore complex protein Nup214 OS=Homo sapiens OX=9606 GN=NUP214 PE=1 SV=2 - [NU214_HUMAN]	6.6621	3.73	1	2	2	2	3.70402e+07	2090	213.488	7.47412
Q9UPQ9	Trinucleotide repeat-containing gene 6B protein OS=Homo sapiens OX=9606 GN=TNRC6B PE=1 SV=4 - [TNR6B_HUMAN]	6.65233	3.06	1	2	2	2		1833	193.883	6.75635
Q00577	Transcriptional activator protein Pur-alpha OS=Homo sapiens OX=9606 GN=PURA PE=1 SV=2 - [PURA_HUMAN]	6.64317	13.66	1	2	2	2	2.57994e+08	322	34.8894	6.44287
Q09472	Histone acetyltransferase p300 OS=Homo sapiens OX=9606 GN=EP300 PE=1 SV=2 - [EP300_HUMAN]	6.63737	2.57	1	2	2	2		2414	263.99	8.49951
P18146	Early growth response protein 1 OS=Homo sapiens OX=9606 GN=EGR1 PE=1 SV=1 - [EGR1_HUMAN]	6.63642	7	1	2	2	2	1.09675e+07	543	57.4709	8.25049
Q99856	AT-rich interactive domain-containing protein 3A OS=Homo sapiens OX=9606 GN=ARID3A PE=1 SV=2 - [ARI3A_HUMAN]	6.55184	7.08	1	2	2	2	212927485	593	62.85	4.90674
Q9UPN9	E3 ubiquitin-protein ligase TRIM33 OS=Homo sapiens OX=9606 GN=TRIM33 PE=1 SV=3 - [TRI33_HUMAN]	6.54674	5.86	1	2	2	2	8.41706e+06	1127	122.456	6.66846
P41271	Neuroblastoma suppressor of tumorigenicity 1 OS=Homo sapiens OX=9606 GN=NBL1 PE=1 SV=2 - [NBL1_HUMAN]	6.53931	10.5	1	1	1	2	118275988	181	19.3952	5.2876
O15504	Nucleoporin NUP42 OS=Homo sapiens OX=9606 GN=NUP42 PE=1 SV=1 - [NUP42_HUMAN]	6.53148	6.86	1	1	1	2	2.17629e+08	423	44.844	9.18799
Q12948	Forkhead box protein C1 OS=Homo sapiens OX=9606 GN=FOXC1 PE=1 SV=3 - [FOXC1_HUMAN]	6.51151	12.3	1	2	2	2	108094508	553	56.7535	8.51416
O95196	Chondroitin sulfate proteoglycan 5 OS=Homo sapiens OX=9606 GN=CSPG5 PE=1 SV=3 - [CSPG5_HUMAN]	6.48442	10.6	1	2	2	2	1.46103e+08	566	59.9788	4.50049
Q96RT7	Gamma-tubulin complex component 6 OS=Homo sapiens OX=9606 GN=TUBGCP6 PE=1 SV=3 - [GCP6_HUMAN]	6.45551	2.2	1	2	2	3	1.2603e+08	1819	200.372	6.31592
Q96C12	Armadillo repeat-containing protein 5 OS=Homo sapiens OX=9606 GN=ARMC5 PE=1 SV=2 - [ARMC5_HUMAN]	6.41976	4.39	1	2	2	2	1.56843e+08	935	97.6202	7.10791
Q8IXW0	Lamin tail domain-containing protein 2 OS=Homo sapiens OX=9606 GN=LMNTD2 PE=1 SV=2 - [LMTD2_HUMAN]	6.41047	4.89	1	1	1	2	932792229	634	70.3352	8.83643
Q5VV67	Peroxisome proliferator-activated receptor gamma coactivator-related protein 1 OS=Homo sapiens OX=9606 GN=PPRC1 PE=1 SV=1 - [PPRC1_HUMAN]	6.38736	2.04	1	2	2	2	40542849	1664	177.434	6.50732
Q9UKN1	Mucin-12 OS=Homo sapiens OX=9606 GN=MUC12 PE=1 SV=2 - [MUC12_HUMAN]	6.35405	2.87	1	2	2	2	75618485	5478	557.831	5.5542
Q7Z5J4	Retinoic acid-induced protein 1 OS=Homo sapiens OX=9606 GN=RAI1 PE=1 SV=2 - [RAI1_HUMAN]	6.33345	1.31	1	1	1	2	2.58153e+07	1906	203.225	8.79248
Q86YZ3	Hornerin OS=Homo sapiens OX=9606 GN=HRNR PE=1 SV=2 - [HORN_HUMAN]	6.31209	3.51	1	2	2	2	3.72172e+07	2850	282.228	10.0376
Q8TDT2	Probable G-protein coupled receptor 152 OS=Homo sapiens OX=9606 GN=GPR152 PE=1 SV=1 - [GP152_HUMAN]	6.308	7.66	1	2	2	2	7.40386e+07	470	50.9296	4.7417
Q9HC78	Zinc finger and BTB domain-containing protein 20 OS=Homo sapiens OX=9606 GN=ZBTB20 PE=1 SV=3 - [ZBT20_HUMAN]	6.27371	8.1	1	2	2	2	4.13947e+07	741	81.0324	6.49365
Q9UPU5	Ubiquitin carboxyl-terminal hydrolase 24 OS=Homo sapiens OX=9606 GN=USP24 PE=1 SV=3 - [UBP24_HUMAN]	6.22608	1.56	1	1	1	1	205437080	2620	294.178	6.13818
Q96PM9	Zinc finger protein 385A OS=Homo sapiens OX=9606 GN=ZNF385A PE=1 SV=2 - [Z385A_HUMAN]	6.22471	12.44	1	2	2	2		386	40.4284	9.86182
Q9C0A1	Zinc finger homeobox protein 2 OS=Homo sapiens OX=9606 GN=ZFHX2 PE=1 SV=3 - [ZFHX2_HUMAN]	6.21563	1.21	1	2	2	2	1.89256e+07	2572	274.003	5.88428
Q14934	Nuclear factor of activated T-cells, cytoplasmic 4 OS=Homo sapiens OX=9606 GN=NFATC4 PE=1 SV=2 - [NFAC4_HUMAN]	6.16762	5.1	1	2	2	2	15159935	902	95.3894	5.37646
Q9UHV5	Rap guanine nucleotide exchange factor-like 1 OS=Homo sapiens OX=9606 GN=RAPGEFL1 PE=1 SV=2 - [RPGFL_HUMAN]	6.12787	4.98	1	2	2	2	3.56125e+06	662	73.2189	6.34131
Q96PV0	Ras/Rap GTPase-activating protein SynGAP OS=Homo sapiens OX=9606 GN=SYNGAP1 PE=1 SV=4 - [SYGP1_HUMAN]	6.11146	3.28	1	2	2	2	1.28198e+08	1343	148.191	8.98291
O95104	SR-related and CTD-associated factor 4 OS=Homo sapiens OX=9606 GN=SCAF4 PE=1 SV=3 - [SCAF4_HUMAN]	6.10128	3.57	1	2	2	2	77262818	1147	125.79	9.5542
O75781	Paralemmin-1 OS=Homo sapiens OX=9606 GN=PALM PE=1 SV=2 - [PALM_HUMAN]	6.08962	5.68	1	2	2	2	7.35006e+08	387	42.0502	4.99561
Q5VZI3	Transmembrane protein 268 OS=Homo sapiens OX=9606 GN=TMEM268 PE=2 SV=1 - [TM268_HUMAN]	6.06683	10.23	1	2	2	2	6.57953e+07	342	37.545	5.31299
Q8TAB5	UPF0500 protein C1orf216 OS=Homo sapiens OX=9606 GN=C1orf216 PE=1 SV=1 - [CA216_HUMAN]	6.06555	21.4	1	2	2	2	3.95575e+07	229	24.9523	5.30029
Q96AG3	Solute carrier family 25 member 46 OS=Homo sapiens OX=9606 GN=SLC25A46 PE=1 SV=1 - [S2546_HUMAN]	6.0637	5.26	1	1	1	2	1144849744	418	46.1448	7.43018
P78524	DENN domain-containing protein 2B OS=Homo sapiens OX=9606 GN=DENND2B PE=1 SV=3 - [DEN2B_HUMAN]	6.0481	4.57	1	2	2	2	3.97583e+08	1137	126.405	9.24658
Q96GP6	Scavenger receptor class F member 2 OS=Homo sapiens OX=9606 GN=SCARF2 PE=1 SV=5 - [SREC2_HUMAN]	6.04551	6.54	1	2	2	2		871	92.3229	8.32373
O15162	Phospholipid scramblase 1 OS=Homo sapiens OX=9606 GN=PLSCR1 PE=1 SV=1 - [PLS1_HUMAN]	6.01301	13.21	1	2	2	2	3.85051e+07	318	35.0259	4.94482
O60346	PH domain leucine-rich repeat-containing protein phosphatase 1 OS=Homo sapiens OX=9606 GN=PHLPP1 PE=1 SV=3 - [PHLP1_HUMAN]	6.00933	3.61	1	2	2	2	6.33715e+07	1717	184.556	6.27783
Q15517	Corneodesmosin OS=Homo sapiens OX=9606 GN=CDSN PE=1 SV=3 - [CDSN_HUMAN]	5.97842	5.1	1	1	1	2	3.5065e+07	529	51.4902	8.35303
Q6W4X9	Mucin-6 OS=Homo sapiens OX=9606 GN=MUC6 PE=1 SV=3 - [MUC6_HUMAN]	5.95137	1.97	1	2	2	2	57259636	2439	256.887	7.38623
Q9HBE1	POZ-, AT hook-, and zinc finger-containing protein 1 OS=Homo sapiens OX=9606 GN=PATZ1 PE=1 SV=1 - [PATZ1_HUMAN]	5.94283	5.82	1	2	2	2	3.87059e+07	687	74.0126	8.35303
P49715	CCAAT/enhancer-binding protein alpha OS=Homo sapiens OX=9606 GN=CEBPA PE=1 SV=3 - [CEBPA_HUMAN]	5.89969	15.36	1	2	2	2	7.73311e+08	358	37.5379	7.6792
Q9Y6L7	Tolloid-like protein 2 OS=Homo sapiens OX=9606 GN=TLL2 PE=1 SV=1 - [TLL2_HUMAN]	5.87764	1.97	1	1	1	2	298182014	1015	113.484	5.93506
Q9UHB9	Signal recognition particle subunit SRP68 OS=Homo sapiens OX=9606 GN=SRP68 PE=1 SV=2 - [SRP68_HUMAN]	5.84083	4.15	1	1	1	1	44548528	627	70.6856	8.55811
Q9HCD5	Nuclear receptor coactivator 5 OS=Homo sapiens OX=9606 GN=NCOA5 PE=1 SV=2 - [NCOA5_HUMAN]	5.8298	7.6	1	2	2	2	2.12502e+07	579	65.4965	9.59814
O95271	Poly [ADP-ribose] polymerase tankyrase-1 OS=Homo sapiens OX=9606 GN=TNKS PE=1 SV=2 - [TNKS1_HUMAN]	5.8189	2.26	1	2	2	2	2.13265e+08	1327	141.95	7.04932
Q7Z591	Microtubule organization protein AKNA OS=Homo sapiens OX=9606 GN=AKNA PE=1 SV=2 - [AKNA_HUMAN]	5.7996	4.73	1	2	2	2	3.56393e+07	1439	155.044	6.31592
O00303	Eukaryotic translation initiation factor 3 subunit F OS=Homo sapiens OX=9606 GN=EIF3F PE=1 SV=1 - [EIF3F_HUMAN]	5.77903	4.2	1	1	1	2	944907428	357	37.5402	5.45264
Q02505	Mucin-3A OS=Homo sapiens OX=9606 GN=MUC3A PE=1 SV=3 - [MUC3A_HUMAN]	5.76328	1.99	1	2	2	2	2.36174e+06	3323	344.914	5.2876
O95359	Transforming acidic coiled-coil-containing protein 2 OS=Homo sapiens OX=9606 GN=TACC2 PE=1 SV=3 - [TACC2_HUMAN]	5.7586	1.9	1	2	2	2	1.16794e+09	2948	309.237	4.79248
Q6ZMQ8	Serine/threonine-protein kinase LMTK1 OS=Homo sapiens OX=9606 GN=AATK PE=1 SV=2 - [LMTK1_HUMAN]	5.75773	4.59	1	2	2	2	1178364756	1374	144.479	4.56396
Q96RK1	Cbp/p300-interacting transactivator 4 OS=Homo sapiens OX=9606 GN=CITED4 PE=1 SV=1 - [CITE4_HUMAN]	5.7459	16.3	1	2	2	2	1.65816e+08	184	18.5574	5.66846
Q68CJ9	Cyclic AMP-responsive element-binding protein 3-like protein 3 OS=Homo sapiens OX=9606 GN=CREB3L3 PE=1 SV=2 - [CR3L3_HUMAN]	5.73399	5.42	1	1	1	3	1.34959e+08	461	49.0467	5.14795
Q96PV7	Protein FAM193B OS=Homo sapiens OX=9606 GN=FAM193B PE=1 SV=3 - [F193B_HUMAN]	5.72579	3.55	1	1	1	2	8.19698e+07	902	96.4823	7.89893
Q8IYS5	Osteoclast-associated immunoglobulin-like receptor OS=Homo sapiens OX=9606 GN=OSCAR PE=1 SV=3 - [OSCAR_HUMAN]	5.69731	6.74	1	1	1	2	46854384	282	30.4616	6.52197
Q8WYP3	Ras and Rab interactor 2 OS=Homo sapiens OX=9606 GN=RIN2 PE=1 SV=1 - [RIN2_HUMAN]	5.69382	4.13	1	2	2	2	1.40254e+07	895	100.099	6.58057
P0C2W1	F-box/SPRY domain-containing protein 1 OS=Homo sapiens OX=9606 GN=FBXO45 PE=1 SV=1 - [FBSP1_HUMAN]	5.67237	12.24	1	2	2	2	5.73122e+07	286	30.6132	7.82568
P50995	Annexin A11 OS=Homo sapiens OX=9606 GN=ANXA11 PE=1 SV=1 - [ANX11_HUMAN]	5.62557	9.31	1	2	2	2	1.87663e+07	505	54.3551	7.6499
Q8N3F9	Integral membrane protein GPR137C OS=Homo sapiens OX=9606 GN=GPR137C PE=2 SV=2 - [G137C_HUMAN]	5.59442	7.93	1	2	2	2	52413240	429	47.0439	7.41553
Q0VDD7	Break repair meiotic recombinase recruitment factor 1 OS=Homo sapiens OX=9606 GN=BRME1 PE=1 SV=2 - [BRME1_HUMAN]	5.56994	5.84	1	2	2	2	3.56025e+09	668	69.5138	4.83057
Q5VV17	OTU domain-containing protein 1 OS=Homo sapiens OX=9606 GN=OTUD1 PE=1 SV=1 - [OTUD1_HUMAN]	5.56095	8.73	1	2	2	2	126440444	481	51.0313	6.04932
Q96HA1	Nuclear envelope pore membrane protein POM 121 OS=Homo sapiens OX=9606 GN=POM121 PE=1 SV=2 - [P121A_HUMAN]	5.54155	4.4	1	1	2	2	157545743	1249	127.642	10.5649
Q9HC07	Transmembrane protein 165 OS=Homo sapiens OX=9606 GN=TMEM165 PE=1 SV=1 - [TM165_HUMAN]	5.52193	5.25	1	2	2	2	2.35711e+07	324	34.8835	7.02002
Q9P2R6	Arginine-glutamic acid dipeptide repeats protein OS=Homo sapiens OX=9606 GN=RERE PE=1 SV=2 - [RERE_HUMAN]	5.52149	1.85	1	2	2	2	9.17891e+07	1566	172.317	7.69385
Q8WWR8	Sialidase-4 OS=Homo sapiens OX=9606 GN=NEU4 PE=1 SV=3 - [NEUR4_HUMAN]	5.51672	2.27	1	1	1	2	211603224	484	51.5399	7.79639
Q6ZW31	Rho GTPase-activating protein SYDE1 OS=Homo sapiens OX=9606 GN=SYDE1 PE=1 SV=1 - [SYDE1_HUMAN]	5.45335	6.53	1	2	2	2	8.10958e+07	735	79.7435	8.42627
O75061	Putative tyrosine-protein phosphatase auxilin OS=Homo sapiens OX=9606 GN=DNAJC6 PE=1 SV=3 - [AUXI_HUMAN]	5.44932	6.68	1	2	2	2	2.80529e+07	913	99.9335	7.25439
P50406	5-hydroxytryptamine receptor 6 OS=Homo sapiens OX=9606 GN=HTR6 PE=1 SV=1 - [5HT6R_HUMAN]	5.4353	5.45	1	2	2	2	7.5985e+07	440	46.9237	8.92432
P22001	Potassium voltage-gated channel subfamily A member 3 OS=Homo sapiens OX=9606 GN=KCNA3 PE=1 SV=3 - [KCNA3_HUMAN]	5.43345	4.35	1	1	1	2	171704420	575	63.8011	5.87158
P0DMQ5	Putative transmembrane protein INAFM2 OS=Homo sapiens OX=9606 GN=INAFM2 PE=2 SV=1 - [INAM2_HUMAN]	5.42771	27.45	1	2	2	2	1.5902e+08	153	15.4299	9.30518
Q9Y6I3	Epsin-1 OS=Homo sapiens OX=9606 GN=EPN1 PE=1 SV=2 - [EPN1_HUMAN]	5.41653	6.25	1	2	2	2	1.20494e+07	576	60.2557	4.83057
O00268	Transcription initiation factor TFIID subunit 4 OS=Homo sapiens OX=9606 GN=TAF4 PE=1 SV=2 - [TAF4_HUMAN]	5.40877	5.44	1	2	2	2	5.41947e+07	1085	110.047	9.93506
Q12772	Sterol regulatory element-binding protein 2 OS=Homo sapiens OX=9606 GN=SREBF2 PE=1 SV=2 - [SRBP2_HUMAN]	5.39939	3.24	1	2	2	2	1.17756e+08	1141	123.61	8.39697
Q8NFJ8	Class E basic helix-loop-helix protein 22 OS=Homo sapiens OX=9606 GN=BHLHE22 PE=2 SV=1 - [BHE22_HUMAN]	5.38655	14.7	1	2	2	2	3.98056e+07	381	36.9742	7.38623
E2RYF6	Mucin-22 OS=Homo sapiens OX=9606 GN=MUC22 PE=1 SV=2 - [MUC22_HUMAN]	5.37237	3.72	1	2	2	2	1.98656e+08	1773	173.375	3.90381
A6NF01	Putative nuclear envelope pore membrane protein POM 121B OS=Homo sapiens OX=9606 GN=POM121B PE=5 SV=2 - [P121B_HUMAN]	5.36062	6.35	2	1	2	2	9.96723e+07	834	82.9644	9.94971
Q96MY1	Nucleolar protein 4-like OS=Homo sapiens OX=9606 GN=NOL4L PE=1 SV=2 - [NOL4L_HUMAN]	5.35427	3.9	1	1	1	2	4.10223e+08	436	47.1854	5.08447
Q3ZCQ3	Membrane protein FAM174B OS=Homo sapiens OX=9606 GN=FAM174B PE=2 SV=2 - [F174B_HUMAN]	5.34899	22.64	1	2	2	2	9.35976e+08	159	16.9561	8.79248
Q8N114	Protein shisa-5 OS=Homo sapiens OX=9606 GN=SHISA5 PE=1 SV=1 - [SHSA5_HUMAN]	5.29471	12.92	1	1	1	1		240	25.5645	6.68311
P19827	Inter-alpha-trypsin inhibitor heavy chain H1 OS=Homo sapiens OX=9606 GN=ITIH1 PE=1 SV=3 - [ITIH1_HUMAN]	5.29392	2.52	1	1	1	2	320568252	911	101.326	6.78564
Q7L5A3	Protein FAM214B OS=Homo sapiens OX=9606 GN=FAM214B PE=1 SV=1 - [F214B_HUMAN]	5.24115	7.06	1	2	2	2	1.78597e+08	538	56.6549	8.86572
O75179	Ankyrin repeat domain-containing protein 17 OS=Homo sapiens OX=9606 GN=ANKRD17 PE=1 SV=3 - [ANR17_HUMAN]	5.2271	1.61	1	2	2	2	2.37238e+09	2603	274.088	6.52197
Q9BQI7	PH and SEC7 domain-containing protein 2 OS=Homo sapiens OX=9606 GN=PSD2 PE=2 SV=3 - [PSD2_HUMAN]	5.2258	5.32	1	2	2	2	3.50496e+07	771	84.608	5.18604
P22607	Fibroblast growth factor receptor 3 OS=Homo sapiens OX=9606 GN=FGFR3 PE=1 SV=1 - [FGFR3_HUMAN]	5.21572	5.46	1	2	2	2	4.2217e+07	806	87.6541	5.89697
Q9NRM1	Enamelin OS=Homo sapiens OX=9606 GN=ENAM PE=1 SV=3 - [ENAM_HUMAN]	5.21243	4.29	1	2	2	2	2.03811e+08	1142	128.705	6.82959
P04156	Major prion protein OS=Homo sapiens OX=9606 GN=PRNP PE=1 SV=1 - [PRIO_HUMAN]	5.20427	24.9	1	2	2	2	168035010	253	27.6432	8.99756
Q96P44	Collagen alpha-1(XXI) chain OS=Homo sapiens OX=9606 GN=COL21A1 PE=2 SV=1 - [COLA1_HUMAN]	5.2035	4.28	1	2	2	2	40246219	957	99.3067	8.32373
O95382	Mitogen-activated protein kinase kinase kinase 6 OS=Homo sapiens OX=9606 GN=MAP3K6 PE=1 SV=3 - [M3K6_HUMAN]	5.16477	2.64	1	2	2	2	34174228	1288	142.506	7.10791
Q9P217	Zinc finger SWIM domain-containing protein 5 OS=Homo sapiens OX=9606 GN=ZSWIM5 PE=2 SV=2 - [ZSWM5_HUMAN]	5.11349	4.64	1	2	2	2	3.01234e+07	1185	130.551	7.18115
P98077	SHC-transforming protein 2 OS=Homo sapiens OX=9606 GN=SHC2 PE=1 SV=4 - [SHC2_HUMAN]	5.10264	9.45	1	2	2	2	9.52191e+07	582	61.8771	6.771
P25942	Tumor necrosis factor receptor superfamily member 5 OS=Homo sapiens OX=9606 GN=CD40 PE=1 SV=1 - [TNR5_HUMAN]	5.094	11.55	1	1	1	1	4.10991e+07	277	30.5988	5.75732
Q8N350	Voltage-dependent calcium channel beta subunit-associated regulatory protein OS=Homo sapiens OX=9606 GN=CBARP PE=1 SV=3 - [CBARP_HUMAN]	5.09018	4.26	1	2	2	2	81468088	705	73.8837	6.40479
Q9BYE2	Transmembrane protease serine 13 OS=Homo sapiens OX=9606 GN=TMPRSS13 PE=2 SV=5 - [TMPSD_HUMAN]	5.08049	6.31	1	2	2	2	3.86553e+08	586	63.1273	8.63135
Q14004	Cyclin-dependent kinase 13 OS=Homo sapiens OX=9606 GN=CDK13 PE=1 SV=2 - [CDK13_HUMAN]	5.07487	2.84	1	2	2	2	190367964	1512	164.823	9.68604
Q9BQ15	SOSS complex subunit B1 OS=Homo sapiens OX=9606 GN=NABP2 PE=1 SV=1 - [SOSB1_HUMAN]	5.04898	17.06	1	2	2	2	6.16881e+07	211	22.3242	9.05615
Q9NX70	Mediator of RNA polymerase II transcription subunit 29 OS=Homo sapiens OX=9606 GN=MED29 PE=1 SV=1 - [MED29_HUMAN]	5.04527	11.5	1	2	2	2	45622558	200	21.0595	6.29053
Q9UK76	Jupiter microtubule associated homolog 1 OS=Homo sapiens OX=9606 GN=JPT1 PE=1 SV=3 - [JUPI1_HUMAN]	5.03841	9.09	1	1	1	2	1.52204e+09	154	16.0049	5.60498
O43448	Voltage-gated potassium channel subunit beta-3 OS=Homo sapiens OX=9606 GN=KCNAB3 PE=1 SV=2 - [KCAB3_HUMAN]	5.01178	5.2	1	1	1	2	769273376	404	43.6423	8.60205
Q6PFW1	Inositol hexakisphosphate and diphosphoinositol-pentakisphosphate kinase 1 OS=Homo sapiens OX=9606 GN=PPIP5K1 PE=1 SV=1 - [VIP1_HUMAN]	4.97236	0.77	1	1	1	2	569758784	1433	159.42	5.40186
Q9UGM3	Deleted in malignant brain tumors 1 protein OS=Homo sapiens OX=9606 GN=DMBT1 PE=1 SV=2 - [DMBT1_HUMAN]	4.95272	1.2	1	1	1	1	42164404	2413	260.569	5.43994
O14497	AT-rich interactive domain-containing protein 1A OS=Homo sapiens OX=9606 GN=ARID1A PE=1 SV=3 - [ARI1A_HUMAN]	4.9492	1.79	1	2	2	2	4.06894e+07	2285	241.892	6.69775
Q7Z465	Bcl-2/adenovirus E1B 19 kDa-interacting protein 2-like protein OS=Homo sapiens OX=9606 GN=BNIPL PE=1 SV=1 - [BNIPL_HUMAN]	4.92746	5.6	1	1	1	2	91456451	357	39.688	5.41455
Q9HC96	Calpain-10 OS=Homo sapiens OX=9606 GN=CAPN10 PE=1 SV=2 - [CAN10_HUMAN]	4.89988	1.79	1	1	1	2	7.99687e+08	672	74.9048	7.73779
Q12873	Chromodomain-helicase-DNA-binding protein 3 OS=Homo sapiens OX=9606 GN=CHD3 PE=1 SV=3 - [CHD3_HUMAN]	4.89443	0.7	1	1	1	2	1.01148e+08	2000	226.45	7.29834
Q70CQ4	Ubiquitin carboxyl-terminal hydrolase 31 OS=Homo sapiens OX=9606 GN=USP31 PE=2 SV=2 - [UBP31_HUMAN]	4.88934	1.26	1	1	1	2	2.67836e+07	1352	146.56	9.21729
P52701	DNA mismatch repair protein Msh6 OS=Homo sapiens OX=9606 GN=MSH6 PE=1 SV=2 - [MSH6_HUMAN]	4.88891	1.18	1	2	2	2	5.00176e+08	1360	152.689	6.90283
P23246	Splicing factor, proline- and glutamine-rich OS=Homo sapiens OX=9606 GN=SFPQ PE=1 SV=2 - [SFPQ_HUMAN]	4.88613	2.97	1	1	1	2	206002144	707	76.1016	9.43701
P40425	Pre-B-cell leukemia transcription factor 2 OS=Homo sapiens OX=9606 GN=PBX2 PE=1 SV=2 - [PBX2_HUMAN]	4.86938	5.81	1	2	2	2	28423248	430	45.8525	7.56201
P17787	Neuronal acetylcholine receptor subunit beta-2 OS=Homo sapiens OX=9606 GN=CHRNB2 PE=1 SV=1 - [ACHB2_HUMAN]	4.86175	3.98	1	1	1	2	69753906	502	56.9821	6.78564
Q8IYL2	Probable tRNA (uracil-O(2)-)-methyltransferase OS=Homo sapiens OX=9606 GN=TRMT44 PE=1 SV=2 - [TRM44_HUMAN]	4.85845	3.04	1	2	2	2	8.90757e+08	757	84.5756	7.26904
Q8NDV7	Trinucleotide repeat-containing gene 6A protein OS=Homo sapiens OX=9606 GN=TNRC6A PE=1 SV=2 - [TNR6A_HUMAN]	4.84738	2.14	1	2	2	2	109520228	1962	210.169	7.00537
B2RXF5	Zinc finger and BTB domain-containing protein 42 OS=Homo sapiens OX=9606 GN=ZBTB42 PE=1 SV=2 - [ZBT42_HUMAN]	4.83431	3.32	1	1	1	2	2.20826e+08	422	46.4616	8.47021
C9JI98	Transmembrane protein 238 OS=Homo sapiens OX=9606 GN=TMEM238 PE=1 SV=1 - [TM238_HUMAN]	4.80758	9.09	1	2	2	2	6.37046e+07	176	18.0287	11.5317
Q9UPU7	TBC1 domain family member 2B OS=Homo sapiens OX=9606 GN=TBC1D2B PE=1 SV=2 - [TBD2B_HUMAN]	4.78994	2.91	1	2	2	2	9.17983e+07	963	109.812	6.16357
Q6ZN16	Mitogen-activated protein kinase kinase kinase 15 OS=Homo sapiens OX=9606 GN=MAP3K15 PE=1 SV=2 - [M3K15_HUMAN]	4.78335	3.5	1	2	2	3	5.03373e+08	1313	147.344	5.63037
O43566	Regulator of G-protein signaling 14 OS=Homo sapiens OX=9606 GN=RGS14 PE=1 SV=4 - [RGS14_HUMAN]	4.77418	2.47	1	1	1	2	336306279	566	61.409	8.19189
O95343	Homeobox protein SIX3 OS=Homo sapiens OX=9606 GN=SIX3 PE=1 SV=1 - [SIX3_HUMAN]	4.7283	12.65	1	1	1	1	239588456	332	35.4647	8.73389
Q6ZUM4	Rho GTPase-activating protein 27 OS=Homo sapiens OX=9606 GN=ARHGAP27 PE=1 SV=3 - [RHG27_HUMAN]	4.6975	1.69	1	1	1	2	6.91773e+08	889	98.3351	5.59229
Q9UBL9	P2X purinoceptor 2 OS=Homo sapiens OX=9606 GN=P2RX2 PE=1 SV=1 - [P2RX2_HUMAN]	4.69693	3.82	1	2	2	2	4.23273e+08	471	51.7211	8.08936
Q9P2C4	Transmembrane protein 181 OS=Homo sapiens OX=9606 GN=TMEM181 PE=1 SV=2 - [TM181_HUMAN]	4.69505	2.94	1	2	2	2	69379009	612	69.2797	8.92432
Q8N8E2	Zinc finger protein 513 OS=Homo sapiens OX=9606 GN=ZNF513 PE=1 SV=2 - [ZN513_HUMAN]	4.68551	4.25	1	1	1	2	188073423	541	57.8444	7.51807
A6NMZ7	Collagen alpha-6(VI) chain OS=Homo sapiens OX=9606 GN=COL6A6 PE=1 SV=2 - [CO6A6_HUMAN]	4.68104	1.86	1	2	2	2	1.14033e+08	2263	247.019	6.88818
O60741	Potassium/sodium hyperpolarization-activated cyclic nucleotide-gated channel 1 OS=Homo sapiens OX=9606 GN=HCN1 PE=1 SV=3 - [HCN1_HUMAN]	4.67831	5.39	1	1	1	1	73409088	890	98.7328	8.39697
Q06416	Putative POU domain, class 5, transcription factor 1B OS=Homo sapiens OX=9606 GN=POU5F1B PE=5 SV=2 - [P5F1B_HUMAN]	4.64876	10.03	1	1	1	1		359	38.5634	6.68311
Q9BYW2	Histone-lysine N-methyltransferase SETD2 OS=Homo sapiens OX=9606 GN=SETD2 PE=1 SV=3 - [SETD2_HUMAN]	4.64689	0.66	1	1	1	2	141765059	2564	287.418	6.13818
Q6ZVT0	Inactive polyglycylase TTLL10 OS=Homo sapiens OX=9606 GN=TTLL10 PE=1 SV=2 - [TTL10_HUMAN]	4.62456	2.67	1	1	1	2	263034508	673	74.9941	9.23193
O00267	Transcription elongation factor SPT5 OS=Homo sapiens OX=9606 GN=SUPT5H PE=1 SV=1 - [SPT5H_HUMAN]	4.61885	4.51	1	2	2	2	6.73562e+08	1087	120.925	5.05908
P25100	Alpha-1D adrenergic receptor OS=Homo sapiens OX=9606 GN=ADRA1D PE=1 SV=2 - [ADA1D_HUMAN]	4.61216	6.12	1	1	1	1	4.27508e+07	572	60.4242	9.20264
Q9BXJ3	Complement C1q tumor necrosis factor-related protein 4 OS=Homo sapiens OX=9606 GN=C1QTNF4 PE=1 SV=2 - [C1QT4_HUMAN]	4.58297	3.95	1	1	1	2	7.09474e+08	329	35.2337	8.26514
P29122	Proprotein convertase subtilisin/kexin type 6 OS=Homo sapiens OX=9606 GN=PCSK6 PE=1 SV=1 - [PCSK6_HUMAN]	4.57558	1.86	1	2	2	2	6.60233e+07	969	106.351	7.6792
Q9UGP4	LIM domain-containing protein 1 OS=Homo sapiens OX=9606 GN=LIMD1 PE=1 SV=1 - [LIMD1_HUMAN]	4.57156	4.88	1	1	1	1	1.87987e+08	676	72.1439	6.65381
Q8N6K4	Putative uncharacterized protein MGC34800 OS=Homo sapiens OX=9606 PE=2 SV=1 - [YP021_HUMAN]	4.5363	10.98	1	2	2	2	101811158	173	17.4119	9.43701
Q2QGD7	Zinc finger protein ZXDC OS=Homo sapiens OX=9606 GN=ZXDC PE=1 SV=2 - [ZXDC_HUMAN]	4.52417	2.91	1	1	1	1	3.45737e+08	858	89.9319	8.1333
Q2M329	Coiled-coil domain-containing protein 96 OS=Homo sapiens OX=9606 GN=CCDC96 PE=1 SV=2 - [CCD96_HUMAN]	4.44831	7.75	1	1	1	1		555	62.6726	4.94482
Q9H0D2	Zinc finger protein 541 OS=Homo sapiens OX=9606 GN=ZNF541 PE=1 SV=3 - [ZN541_HUMAN]	4.42939	2.53	1	2	2	2	4.65813e+07	1346	145.496	7.95752
Q8NFD5	AT-rich interactive domain-containing protein 1B OS=Homo sapiens OX=9606 GN=ARID1B PE=1 SV=2 - [ARI1B_HUMAN]	4.42284	2.82	1	2	2	2	67066073	2236	235.974	6.72705
Q9Y2T7	Y-box-binding protein 2 OS=Homo sapiens OX=9606 GN=YBX2 PE=1 SV=2 - [YBOX2_HUMAN]	4.41855	7.97	1	2	2	2	4.23082e+07	364	38.4948	10.7993
Q9UJ99	Cadherin-22 OS=Homo sapiens OX=9606 GN=CDH22 PE=2 SV=2 - [CAD22_HUMAN]	4.40987	4.95	1	2	2	2	5.22989e+09	828	89.0364	4.80518
A7XYQ1	Sine oculis-binding protein homolog OS=Homo sapiens OX=9606 GN=SOBP PE=1 SV=2 - [SOBP_HUMAN]	4.38423	4.01	1	2	2	2	2.84196e+08	873	92.5984	7.6792
O75973	C1q-related factor OS=Homo sapiens OX=9606 GN=C1QL1 PE=1 SV=1 - [C1QRF_HUMAN]	4.37895	6.59	1	1	1	2	1.26877e+09	258	26.4359	5.56689
P22105	Tenascin-X OS=Homo sapiens OX=9606 GN=TNXB PE=1 SV=5 - [TENX_HUMAN]	4.37866	0.71	1	2	2	2	3.39738e+08	4244	458.1	5.17334
Q96DR8	Mucin-like protein 1 OS=Homo sapiens OX=9606 GN=MUCL1 PE=1 SV=1 - [MUCL1_HUMAN]	4.35804	31.11	1	1	1	1	5.1093e+08	90	9.03363	4.64014
O00264	Membrane-associated progesterone receptor component 1 OS=Homo sapiens OX=9606 GN=PGRMC1 PE=1 SV=3 - [PGRC1_HUMAN]	4.34769	7.69	1	2	2	2	1.00455e+07	195	21.6578	4.70361
Q5VWW1	Complement C1q-like protein 3 OS=Homo sapiens OX=9606 GN=C1QL3 PE=2 SV=1 - [C1QL3_HUMAN]	4.33795	7.84	1	2	2	2	5.73651e+07	255	26.7022	6.78564
Q9H4M7	Pleckstrin homology domain-containing family A member 4 OS=Homo sapiens OX=9606 GN=PLEKHA4 PE=1 SV=2 - [PKHA4_HUMAN]	4.29894	2.31	1	2	2	2	3.22494e+07	779	85.3489	10.5649
Q6ZTA4	Tripartite motif-containing protein 67 OS=Homo sapiens OX=9606 GN=TRIM67 PE=2 SV=3 - [TRI67_HUMAN]	4.28644	5.62	1	1	1	1	9901121	783	83.7694	7.32764
Q8NHX4	Spermatogenesis-associated protein 3 OS=Homo sapiens OX=9606 GN=SPATA3 PE=2 SV=2 - [SPTA3_HUMAN]	4.28584	12.5	1	1	1	1		192	20.8873	10.0229
Q7Z4F1	Low-density lipoprotein receptor-related protein 10 OS=Homo sapiens OX=9606 GN=LRP10 PE=1 SV=2 - [LRP10_HUMAN]	4.26044	3.23	1	1	1	2	2149807708	713	76.1447	5.51611
P27987	Inositol-trisphosphate 3-kinase B OS=Homo sapiens OX=9606 GN=ITPKB PE=1 SV=5 - [IP3KB_HUMAN]	4.25695	2.85	1	2	2	2	3.32595e+07	946	102.312	8.42627
Q15596	Nuclear receptor coactivator 2 OS=Homo sapiens OX=9606 GN=NCOA2 PE=1 SV=2 - [NCOA2_HUMAN]	4.23111	2.87	1	1	1	1		1464	159.056	6.63916
Q12852	Mitogen-activated protein kinase kinase kinase 12 OS=Homo sapiens OX=9606 GN=MAP3K12 PE=1 SV=2 - [M3K12_HUMAN]	4.22823	4.19	1	2	2	2	9.07205e+06	859	93.1609	6.45557
P46937	Transcriptional coactivator YAP1 OS=Homo sapiens OX=9606 GN=YAP1 PE=1 SV=2 - [YAP1_HUMAN]	4.21572	3.77	1	1	1	2	89440148	504	54.4275	5.17334
Q8NC24	RELT-like protein 2 OS=Homo sapiens OX=9606 GN=RELL2 PE=1 SV=1 - [RELL2_HUMAN]	4.20316	7.92	1	1	1	1		303	32.385	6.90283
Q8WXE0	Caskin-2 OS=Homo sapiens OX=9606 GN=CASKIN2 PE=1 SV=2 - [CSKI2_HUMAN]	4.16556	2.83	1	2	2	2	9.52632e+07	1202	126.705	7.09326
P52948	Nuclear pore complex protein Nup98-Nup96 OS=Homo sapiens OX=9606 GN=NUP98 PE=1 SV=4 - [NUP98_HUMAN]	4.14267	2.64	1	1	1	1	185372732	1817	197.457	6.40479
Q9UBG3	Cornulin OS=Homo sapiens OX=9606 GN=CRNN PE=1 SV=1 - [CRNN_HUMAN]	4.12932	6.87	1	1	1	1	8.121e+07	495	53.5016	6.1001
P49247	Ribose-5-phosphate isomerase OS=Homo sapiens OX=9606 GN=RPIA PE=1 SV=3 - [RPIA_HUMAN]	4.12906	10.29	1	1	1	1	4.92482e+07	311	33.248	8.54346
Q04721	Neurogenic locus notch homolog protein 2 OS=Homo sapiens OX=9606 GN=NOTCH2 PE=1 SV=3 - [NOTC2_HUMAN]	4.12548	0.97	1	1	1	2	165163471	2471	265.226	5.13525
Q8WU58	Protein FAM222B OS=Homo sapiens OX=9606 GN=FAM222B PE=1 SV=1 - [F222B_HUMAN]	4.09939	7.12	1	1	1	1	1.95287e+08	562	59.6142	9.23193
P18846	Cyclic AMP-dependent transcription factor ATF-1 OS=Homo sapiens OX=9606 GN=ATF1 PE=1 SV=2 - [ATF1_HUMAN]	4.09181	12.18	1	1	1	1	3.9718e+08	271	29.2147	8.36768
Q9BT04	Protein fuzzy homolog OS=Homo sapiens OX=9606 GN=FUZ PE=1 SV=1 - [FUZZY_HUMAN]	4.08514	2.63	1	1	1	2	1.73531e+06	418	45.6502	6.31592
Q01415	N-acetylgalactosamine kinase OS=Homo sapiens OX=9606 GN=GALK2 PE=1 SV=1 - [GALK2_HUMAN]	4.07114	7.42	1	1	1	1	1.38552e+06	458	50.3456	6.60986
Q9NZN9	Aryl-hydrocarbon-interacting protein-like 1 OS=Homo sapiens OX=9606 GN=AIPL1 PE=1 SV=2 - [AIPL1_HUMAN]	4.03626	8.07	1	1	1	1	498601645	384	43.8752	5.94775
P32927	Cytokine receptor common subunit beta OS=Homo sapiens OX=9606 GN=CSF2RB PE=1 SV=2 - [IL3RB_HUMAN]	4.03101	4.79	1	1	1	1	167698774	897	97.2745	5.51611
Q9ULU8	Calcium-dependent secretion activator 1 OS=Homo sapiens OX=9606 GN=CADPS PE=1 SV=3 - [CAPS1_HUMAN]	4.01821	2.73	1	1	1	1		1353	152.69	5.70654
P0DOX6	Immunoglobulin mu heavy chain OS=Homo sapiens OX=9606 PE=1 SV=2 - [IGM_HUMAN]	4.00714	9.38	1	1	1	1	319195497	576	63.4457	7.86963
Q5T601	Adhesion G-protein coupled receptor F1 OS=Homo sapiens OX=9606 GN=ADGRF1 PE=1 SV=2 - [AGRF1_HUMAN]	3.98668	2.31	1	1	1	1	1.19467e+07	910	101.3	8.6167
Q8WXX7	Autism susceptibility gene 2 protein OS=Homo sapiens OX=9606 GN=AUTS2 PE=1 SV=1 - [AUTS2_HUMAN]	3.98035	3.18	1	1	1	1	8.71963e+06	1259	138.897	9.37842
P49840	Glycogen synthase kinase-3 alpha OS=Homo sapiens OX=9606 GN=GSK3A PE=1 SV=2 - [GSK3A_HUMAN]	3.97247	6.83	1	2	2	2	9.41278e+07	483	50.949	8.74854
P12035	Keratin, type II cytoskeletal 3 OS=Homo sapiens OX=9606 GN=KRT3 PE=1 SV=3 - [K2C3_HUMAN]	3.96498	6.53	1	1	1	1	16365547	628	64.3776	6.48096
P45974	Ubiquitin carboxyl-terminal hydrolase 5 OS=Homo sapiens OX=9606 GN=USP5 PE=1 SV=2 - [UBP5_HUMAN]	3.95994	1.98	1	1	1	2	2.62297e+08	858	95.7253	5.03369
P21817	Ryanodine receptor 1 OS=Homo sapiens OX=9606 GN=RYR1 PE=1 SV=3 - [RYR1_HUMAN]	3.95176	0.66	1	1	1	1	378298944	5038	564.815	5.30029
P35398	Nuclear receptor ROR-alpha OS=Homo sapiens OX=9606 GN=RORA PE=1 SV=2 - [RORA_HUMAN]	3.94991	7.65	1	1	1	1	574542312	523	58.9371	6.7417
Q86UT5	Na(+)/H(+) exchange regulatory cofactor NHE-RF4 OS=Homo sapiens OX=9606 GN=PDZD3 PE=1 SV=2 - [NHRF4_HUMAN]	3.92044	5.43	1	1	1	1	7628817	571	60.9935	6.69775
Q8IW70	Transmembrane protein 151B OS=Homo sapiens OX=9606 GN=TMEM151B PE=2 SV=2 - [T151B_HUMAN]	3.88486	3.53	1	1	1	2	2.63165e+06	566	61.4667	7.13721
P35318	Pro-adrenomedullin OS=Homo sapiens OX=9606 GN=ADM PE=1 SV=1 - [ADML_HUMAN]	3.85154	11.35	1	1	1	1	8.36743e+07	185	20.4076	10.8433
Q07065	Cytoskeleton-associated protein 4 OS=Homo sapiens OX=9606 GN=CKAP4 PE=1 SV=2 - [CKAP4_HUMAN]	3.85094	8.14	1	1	1	1		602	65.9827	5.92236
P08913	Alpha-2A adrenergic receptor OS=Homo sapiens OX=9606 GN=ADRA2A PE=1 SV=4 - [ADA2A_HUMAN]	3.83444	7.53	1	1	1	1	6.79565e+08	465	50.6145	9.68604
Q96T23	Remodeling and spacing factor 1 OS=Homo sapiens OX=9606 GN=RSF1 PE=1 SV=2 - [RSF1_HUMAN]	3.82779	1.73	1	1	1	1	4861759	1441	163.72	5.0083
Q12830	Nucleosome-remodeling factor subunit BPTF OS=Homo sapiens OX=9606 GN=BPTF PE=1 SV=3 - [BPTF_HUMAN]	3.8181	1.15	1	1	1	1		3046	338.054	6.53662
P32242	Homeobox protein OTX1 OS=Homo sapiens OX=9606 GN=OTX1 PE=1 SV=1 - [OTX1_HUMAN]	3.80233	12.71	1	1	1	1	1.73469e+07	354	37.3039	9.33447
Q9NZB2	Constitutive coactivator of PPAR-gamma-like protein 1 OS=Homo sapiens OX=9606 GN=FAM120A PE=1 SV=2 - [F120A_HUMAN]	3.79222	2.77	1	1	1	1	10006926	1118	121.811	8.88037
Q71RG6	Putative chemokine-related protein FP248 OS=Homo sapiens OX=9606 GN=FP248 PE=5 SV=1 - [YH006_HUMAN]	3.76985	17.31	1	1	1	1		208	21.3617	8.80713
Q9HCR9	Dual 3',5'-cyclic-AMP and -GMP phosphodiesterase 11A OS=Homo sapiens OX=9606 GN=PDE11A PE=1 SV=2 - [PDE11_HUMAN]	3.76941	3.32	1	1	1	1	71185480	933	104.685	6.59521
P61129	Zinc finger CCCH domain-containing protein 6 OS=Homo sapiens OX=9606 GN=ZC3H6 PE=1 SV=2 - [ZC3H6_HUMAN]	3.76044	1.93	1	1	1	1		1189	131.589	7.63525
Q12778	Forkhead box protein O1 OS=Homo sapiens OX=9606 GN=FOXO1 PE=1 SV=2 - [FOXO1_HUMAN]	3.74606	4.89	1	2	2	2	3.46003e+08	655	69.6174	6.771
Q8N344	Mesoderm induction early response protein 2 OS=Homo sapiens OX=9606 GN=MIER2 PE=1 SV=2 - [MIER2_HUMAN]	3.74424	6.61	1	1	1	1	2154054	545	59.9067	4.64014
Q9H4B6	Protein salvador homolog 1 OS=Homo sapiens OX=9606 GN=SAV1 PE=1 SV=2 - [SAV1_HUMAN]	3.7289	7.31	1	1	1	2	6.79565e+08	383	44.6062	9.08545
Q96PK6	RNA-binding protein 14 OS=Homo sapiens OX=9606 GN=RBM14 PE=1 SV=2 - [RBM14_HUMAN]	3.70798	5.53	1	1	1	1	1.10831e+09	669	69.4489	9.67139
P13647	Keratin, type II cytoskeletal 5 OS=Homo sapiens OX=9606 GN=KRT5 PE=1 SV=3 - [K2C5_HUMAN]	3.7062	5.93	1	1	1	1	88271672	590	62.34	7.73779
Q08397	Lysyl oxidase homolog 1 OS=Homo sapiens OX=9606 GN=LOXL1 PE=1 SV=2 - [LOXL1_HUMAN]	3.70271	4.01	1	1	1	1	1.7291e+08	574	63.0706	7.51807
Q8N612	FHF complex subunit HOOK interacting protein 1B OS=Homo sapiens OX=9606 GN=FHIP1B PE=1 SV=3 - [FHI1B_HUMAN]	3.68933	3.7	1	1	1	1	92994640	972	105.502	6.771
Q8WXS8	A disintegrin and metalloproteinase with thrombospondin motifs 14 OS=Homo sapiens OX=9606 GN=ADAMTS14 PE=2 SV=2 - [ATS14_HUMAN]	3.68437	2.45	1	1	1	1	11137420	1223	133.802	7.18115
Q9HAB3	Solute carrier family 52, riboflavin transporter, member 2 OS=Homo sapiens OX=9606 GN=SLC52A2 PE=1 SV=1 - [S52A2_HUMAN]	3.67071	7.87	1	1	1	1	88423421	445	45.7474	7.15186
Q5VYM1	Uncharacterized protein C9orf131 OS=Homo sapiens OX=9606 GN=C9orf131 PE=2 SV=3 - [CI131_HUMAN]	3.65833	2.78	1	1	1	1		1079	117.65	7.35693
P04626	Receptor tyrosine-protein kinase erbB-2 OS=Homo sapiens OX=9606 GN=ERBB2 PE=1 SV=1 - [ERBB2_HUMAN]	3.6569	2.79	1	1	1	1	7.83309e+06	1255	137.821	5.90967
Q9NW07	Zinc finger protein 358 OS=Homo sapiens OX=9606 GN=ZNF358 PE=1 SV=2 - [ZN358_HUMAN]	3.65666	6.16	1	1	1	1	329831702	568	59.2498	6.59521
Q9UKU6	Thyrotropin-releasing hormone-degrading ectoenzyme OS=Homo sapiens OX=9606 GN=TRHDE PE=2 SV=1 - [TRHDE_HUMAN]	3.65113	2.25	1	1	1	1		1024	116.926	6.99072
Q8WWM7	Ataxin-2-like protein OS=Homo sapiens OX=9606 GN=ATXN2L PE=1 SV=2 - [ATX2L_HUMAN]	3.62123	3.35	1	1	1	1	451972960	1075	113.304	8.5874
Q92835	Phosphatidylinositol 3,4,5-trisphosphate 5-phosphatase 1 OS=Homo sapiens OX=9606 GN=INPP5D PE=1 SV=2 - [SHIP1_HUMAN]	3.61141	2.94	1	1	1	1	17545624	1189	133.209	7.59131
Q5T5C0	Syntaxin-binding protein 5 OS=Homo sapiens OX=9606 GN=STXBP5 PE=1 SV=1 - [STXB5_HUMAN]	3.60667	3.21	1	1	1	1		1151	127.492	7.28369
P14651	Homeobox protein Hox-B3 OS=Homo sapiens OX=9606 GN=HOXB3 PE=2 SV=2 - [HXB3_HUMAN]	3.55925	9.98	1	1	1	1	479194272	431	44.3123	9.17334
Q7Z408	CUB and sushi domain-containing protein 2 OS=Homo sapiens OX=9606 GN=CSMD2 PE=1 SV=2 - [CSMD2_HUMAN]	3.53879	0.92	1	1	1	1	142612592	3487	379.796	6.0874
Q9UK61	Protein TASOR OS=Homo sapiens OX=9606 GN=TASOR PE=1 SV=3 - [TASOR_HUMAN]	3.53233	2.16	1	1	1	1		1670	188.914	5.79541
O94979	Protein transport protein Sec31A OS=Homo sapiens OX=9606 GN=SEC31A PE=1 SV=3 - [SC31A_HUMAN]	3.52851	3.93	1	1	1	1	1.40956e+07	1220	132.931	6.88818
P35670	Copper-transporting ATPase 2 OS=Homo sapiens OX=9606 GN=ATP7B PE=1 SV=4 - [ATP7B_HUMAN]	3.52693	1.5	1	1	1	1	1144849744	1465	157.162	6.69775
Q8TAX7	Mucin-7 OS=Homo sapiens OX=9606 GN=MUC7 PE=1 SV=2 - [MUC7_HUMAN]	3.51429	9.02	1	1	1	1		377	39.1347	8.77783
Q9NZP6	Nuclear pore-associated protein 1 OS=Homo sapiens OX=9606 GN=NPAP1 PE=1 SV=2 - [NPAP1_HUMAN]	3.5019	2.94	1	1	1	1	134800637	1156	120.878	8.68994
Q8NG31	Kinetochore scaffold 1 OS=Homo sapiens OX=9606 GN=KNL1 PE=1 SV=3 - [KNL1_HUMAN]	3.49829	1.28	1	1	1	1	1.61546e+06	2342	265.224	5.46533
Q14676	Mediator of DNA damage checkpoint protein 1 OS=Homo sapiens OX=9606 GN=MDC1 PE=1 SV=3 - [MDC1_HUMAN]	3.47589	0.91	1	1	1	1	1.10135e+08	2089	226.529	5.46533
Q9NPG3	Ubinuclein-1 OS=Homo sapiens OX=9606 GN=UBN1 PE=1 SV=2 - [UBN1_HUMAN]	3.4744	3.26	1	1	1	1	5.77295e+06	1134	121.446	9.33447
Q6UXU4	Germ cell-specific gene 1-like protein OS=Homo sapiens OX=9606 GN=GSG1L PE=1 SV=2 - [GSG1L_HUMAN]	3.46341	13.6	1	1	1	1		331	36.75	7.04932
Q6P1W5	Uncharacterized protein C1orf94 OS=Homo sapiens OX=9606 GN=C1orf94 PE=1 SV=2 - [CA094_HUMAN]	3.4529	5.52	1	1	1	1	6.33564e+06	598	65.312	8.27979
Q9UBI9	Headcase protein homolog OS=Homo sapiens OX=9606 GN=HECA PE=1 SV=1 - [HDC_HUMAN]	3.44859	7.73	1	1	1	1	2.47782e+07	543	58.7986	8.54346
O15355	Protein phosphatase 1G OS=Homo sapiens OX=9606 GN=PPM1G PE=1 SV=1 - [PPM1G_HUMAN]	3.44593	6.41	1	1	1	1	20786786	546	59.2347	4.36084
Q9Y5A9	YTH domain-containing family protein 2 OS=Homo sapiens OX=9606 GN=YTHDF2 PE=1 SV=2 - [YTHD2_HUMAN]	3.43581	5.53	1	1	1	1	320255575	579	62.2957	8.79248
P31271	Homeobox protein Hox-A13 OS=Homo sapiens OX=9606 GN=HOXA13 PE=1 SV=3 - [HXA13_HUMAN]	3.42331	10.57	1	1	1	1		388	39.7015	9.12939
Q6P3S6	F-box only protein 42 OS=Homo sapiens OX=9606 GN=FBXO42 PE=1 SV=1 - [FBX42_HUMAN]	3.42201	5.16	1	1	1	1		717	77.7895	7.43018
P07359	Platelet glycoprotein Ib alpha chain OS=Homo sapiens OX=9606 GN=GP1BA PE=1 SV=2 - [GP1BA_HUMAN]	3.41567	5.21	1	1	1	1	258767402	652	71.4952	6.29053
Q15464	SH2 domain-containing adapter protein B OS=Homo sapiens OX=9606 GN=SHB PE=1 SV=2 - [SHB_HUMAN]	3.4108	9.82	1	1	1	1	59575641	509	55.0081	8.89502
Q6ZUT9	DENN domain-containing protein 5B OS=Homo sapiens OX=9606 GN=DENND5B PE=1 SV=2 - [DEN5B_HUMAN]	3.41075	2.51	1	1	1	1	3.91689e+07	1274	144.927	6.72705
Q75N03	E3 ubiquitin-protein ligase Hakai OS=Homo sapiens OX=9606 GN=CBLL1 PE=1 SV=1 - [HAKAI_HUMAN]	3.40615	5.3	1	1	1	1	2.17629e+08	491	54.484	8.29443
Q5JWF2	Guanine nucleotide-binding protein G(s) subunit alpha isoforms XLas OS=Homo sapiens OX=9606 GN=GNAS PE=1 SV=2 - [GNAS1_HUMAN]	3.40198	2.99	1	1	1	1	313133155	1037	110.956	5.03369
Q6PEV8	Protein FAM199X OS=Homo sapiens OX=9606 GN=FAM199X PE=1 SV=1 - [F199X_HUMAN]	3.38016	9.54	1	1	1	1	307732976	388	42.7746	5.08447
Q13351	Krueppel-like factor 1 OS=Homo sapiens OX=9606 GN=KLF1 PE=1 SV=1 - [KLF1_HUMAN]	3.37085	9.12	1	1	1	1	4.06329e+08	362	38.1968	7.13721
Q9NPF5	DNA methyltransferase 1-associated protein 1 OS=Homo sapiens OX=9606 GN=DMAP1 PE=1 SV=1 - [DMAP1_HUMAN]	3.36886	3.85	1	1	1	1	1.10135e+08	467	52.9598	9.49561
Q6UWT2	Adropin OS=Homo sapiens OX=9606 GN=ENHO PE=2 SV=2 - [ENHO_HUMAN]	3.36605	30.26	1	1	1	1	1.11972e+08	76	7.92198	5.66846
Q9H6K5	Proline-rich protein 36 OS=Homo sapiens OX=9606 GN=PRR36 PE=1 SV=2 - [PRR36_HUMAN]	3.36376	1.93	1	1	1	1	77575956	1346	132.667	10.4771
Q8TD26	Chromodomain-helicase-DNA-binding protein 6 OS=Homo sapiens OX=9606 GN=CHD6 PE=1 SV=4 - [CHD6_HUMAN]	3.36253	0.85	1	1	1	1	3.26644e+08	2715	305.22	6.26514
Q96EG3	Zinc finger protein 837 OS=Homo sapiens OX=9606 GN=ZNF837 PE=1 SV=2 - [ZN837_HUMAN]	3.35209	6.4	1	1	1	1		531	58.0413	9.24658
O14529	Homeobox protein cut-like 2 OS=Homo sapiens OX=9606 GN=CUX2 PE=1 SV=4 - [CUX2_HUMAN]	3.34292	1.68	1	1	1	1	2.56171e+08	1486	161.577	5.47803
Q9NQG7	Hermansky-Pudlak syndrome 4 protein OS=Homo sapiens OX=9606 GN=HPS4 PE=1 SV=2 - [HPS4_HUMAN]	3.34097	4.38	1	1	1	1	22903883	708	76.8704	5.45264
Q9BYE7	Polycomb group RING finger protein 6 OS=Homo sapiens OX=9606 GN=PCGF6 PE=1 SV=2 - [PCGF6_HUMAN]	3.33689	8.86	1	1	1	1	2.24461e+07	350	39.0227	4.97021
Q9UP38	Frizzled-1 OS=Homo sapiens OX=9606 GN=FZD1 PE=1 SV=2 - [FZD1_HUMAN]	3.33651	5.26	1	1	1	1	1.10831e+09	647	71.1118	7.98682
P35227	Polycomb group RING finger protein 2 OS=Homo sapiens OX=9606 GN=PCGF2 PE=1 SV=1 - [PCGF2_HUMAN]	3.32523	12.5	1	1	1	1	182294305	344	37.7639	7.95752
Q68CP9	AT-rich interactive domain-containing protein 2 OS=Homo sapiens OX=9606 GN=ARID2 PE=1 SV=2 - [ARID2_HUMAN]	3.32498	1.85	1	1	1	1	28083543	1835	197.268	7.41553
P51654	Glypican-3 OS=Homo sapiens OX=9606 GN=GPC3 PE=1 SV=1 - [GPC3_HUMAN]	3.30972	5	1	1	1	1		580	65.5198	6.3667
P31314	T-cell leukemia homeobox protein 1 OS=Homo sapiens OX=9606 GN=TLX1 PE=1 SV=1 - [TLX1_HUMAN]	3.30448	12.12	1	1	1	1	36525115	330	34.3432	9.45166
O00499	Myc box-dependent-interacting protein 1 OS=Homo sapiens OX=9606 GN=BIN1 PE=1 SV=1 - [BIN1_HUMAN]	3.30384	7.59	1	1	1	1	1.55967e+07	593	64.6594	5.05908
Q96DD7	Protein shisa-4 OS=Homo sapiens OX=9606 GN=SHISA4 PE=1 SV=3 - [SHSA4_HUMAN]	3.2914	10.66	1	1	1	1	366517405	197	21.5076	7.88428
Q96JG8	Melanoma-associated antigen D4 OS=Homo sapiens OX=9606 GN=MAGED4 PE=1 SV=3 - [MAGD4_HUMAN]	3.29129	4.45	1	1	1	1		741	81.327	6.78564
Q6UWI2	Prostate androgen-regulated mucin-like protein 1 OS=Homo sapiens OX=9606 GN=PARM1 PE=1 SV=1 - [PARM1_HUMAN]	3.28871	16.45	1	2	2	2	4.98094e+08	310	32.2688	4.67822
Q969G3	SWI/SNF-related matrix-associated actin-dependent regulator of chromatin subfamily E member 1 OS=Homo sapiens OX=9606 GN=SMARCE1 PE=1 SV=2 - [SMCE1_HUMAN]	3.28358	8.27	1	1	1	1	2.80126e+07	411	46.6206	4.88135
O75864	Protein phosphatase 1 regulatory subunit 37 OS=Homo sapiens OX=9606 GN=PPP1R37 PE=1 SV=4 - [PPR37_HUMAN]	3.27984	4.34	1	1	1	1	88868566	691	74.7209	5.05908
Q96KV6	Putative butyrophilin subfamily 2 member A3 OS=Homo sapiens OX=9606 GN=BTN2A3P PE=5 SV=2 - [BT2A3_HUMAN]	3.27814	6.83	1	1	1	1		586	65.6709	5.74463
Q9HBY8	Serine/threonine-protein kinase Sgk2 OS=Homo sapiens OX=9606 GN=SGK2 PE=1 SV=2 - [SGK2_HUMAN]	3.2781	9.26	1	1	1	1		367	41.1489	6.7417
Q16584	Mitogen-activated protein kinase kinase kinase 11 OS=Homo sapiens OX=9606 GN=MAP3K11 PE=1 SV=1 - [M3K11_HUMAN]	3.2733	4.13	1	1	1	1		847	92.6303	8.11865
Q3MIN7	Ral guanine nucleotide dissociation stimulator-like 3 OS=Homo sapiens OX=9606 GN=RGL3 PE=1 SV=2 - [RGL3_HUMAN]	3.25423	6.9	1	1	1	1	124390764	710	78.0312	7.6792
P52735	Guanine nucleotide exchange factor VAV2 OS=Homo sapiens OX=9606 GN=VAV2 PE=1 SV=2 - [VAV2_HUMAN]	3.24704	2.85	1	1	1	1	2.86607e+07	878	101.224	7.07861
O60902	Short stature homeobox protein 2 OS=Homo sapiens OX=9606 GN=SHOX2 PE=1 SV=4 - [SHOX2_HUMAN]	3.24283	12.39	1	1	1	1	9.3137e+06	331	34.9317	8.82178
A4D1S0	Killer cell lectin-like receptor subfamily G member 2 OS=Homo sapiens OX=9606 GN=KLRG2 PE=1 SV=3 - [KLRG2_HUMAN]	3.23687	8.07	1	1	1	1	46549393	409	42.8234	5.87158
Q6VMQ6	Activating transcription factor 7-interacting protein 1 OS=Homo sapiens OX=9606 GN=ATF7IP PE=1 SV=3 - [MCAF1_HUMAN]	3.23434	2.2	1	1	1	1	2.1902e+08	1270	136.31	4.70361
Q6NXT6	Transmembrane anterior posterior transformation protein 1 homolog OS=Homo sapiens OX=9606 GN=TAPT1 PE=1 SV=1 - [TAPT1_HUMAN]	3.22919	4.59	1	1	1	1	6.97093e+07	567	64.2183	8.27979
P40222	Alpha-taxilin OS=Homo sapiens OX=9606 GN=TXLNA PE=1 SV=3 - [TXLNA_HUMAN]	3.22132	4.76	1	1	1	1	644779976	546	61.8532	6.52197
Q9UF56	F-box/LRR-repeat protein 17 OS=Homo sapiens OX=9606 GN=FBXL17 PE=1 SV=3 - [FXL17_HUMAN]	3.21601	6.28	1	1	1	1	8.32209e+06	701	75.6457	8.07471
Q6UB98	Ankyrin repeat domain-containing protein 12 OS=Homo sapiens OX=9606 GN=ANKRD12 PE=1 SV=3 - [ANR12_HUMAN]	3.20824	0.58	1	1	1	1	1.63748e+07	2062	235.507	7.00537
Q86UR1	NADPH oxidase activator 1 OS=Homo sapiens OX=9606 GN=NOXA1 PE=1 SV=1 - [NOXA1_HUMAN]	3.20821	5.46	1	1	1	1	3.44773e+08	476	50.9015	6.52197
Q9NRR6	Phosphatidylinositol polyphosphate 5-phosphatase type IV OS=Homo sapiens OX=9606 GN=INPP5E PE=1 SV=2 - [INP5E_HUMAN]	3.20483	4.97	1	1	1	1	15526056	644	70.1619	8.95361
Q13151	Heterogeneous nuclear ribonucleoprotein A0 OS=Homo sapiens OX=9606 GN=HNRNPA0 PE=1 SV=1 - [ROA0_HUMAN]	3.20209	8.85	1	1	1	1	1.7291e+08	305	30.8218	9.29053
Q96JK9	Mastermind-like protein 3 OS=Homo sapiens OX=9606 GN=MAML3 PE=1 SV=4 - [MAML3_HUMAN]	3.20061	3.43	1	1	1	1	1.34856e+07	1138	122.216	7.51807
Q96DR7	Rho guanine nucleotide exchange factor 26 OS=Homo sapiens OX=9606 GN=ARHGEF26 PE=1 SV=4 - [ARHGQ_HUMAN]	3.19567	4.02	1	1	1	1	5.64977e+07	871	97.2851	8.95361
O75298	Reticulon-2 OS=Homo sapiens OX=9606 GN=RTN2 PE=1 SV=1 - [RTN2_HUMAN]	3.19442	5.5	1	1	1	1	498601645	545	59.2275	5.31299
Q9H8N7	Zinc finger protein 395 OS=Homo sapiens OX=9606 GN=ZNF395 PE=1 SV=2 - [ZN395_HUMAN]	3.19282	6.24	1	1	1	1		513	54.9042	7.43018
A6NMT0	Homeobox protein DBX1 OS=Homo sapiens OX=9606 GN=DBX1 PE=3 SV=2 - [DBX1_HUMAN]	3.18373	9.91	1	1	1	1		343	37.26	9.5249
Q6IA17	Single Ig IL-1-related receptor OS=Homo sapiens OX=9606 GN=SIGIRR PE=1 SV=3 - [SIGIR_HUMAN]	3.18202	10.24	1	1	1	1	45630394	410	45.6505	6.45557
Q99466	Neurogenic locus notch homolog protein 4 OS=Homo sapiens OX=9606 GN=NOTCH4 PE=1 SV=2 - [NOTC4_HUMAN]	3.17903	1.85	1	1	1	1	205437080	2003	209.48	5.73193
O95201	Zinc finger protein 205 OS=Homo sapiens OX=9606 GN=ZNF205 PE=1 SV=2 - [ZN205_HUMAN]	3.17839	5.42	1	1	1	1		554	60.5916	8.54346
Q8N3J5	Protein phosphatase 1K, mitochondrial OS=Homo sapiens OX=9606 GN=PPM1K PE=1 SV=1 - [PPM1K_HUMAN]	3.16585	8.6	1	1	1	1	1.48943e+07	372	40.9716	6.7417
Q92886	Neurogenin-1 OS=Homo sapiens OX=9606 GN=NEUROG1 PE=1 SV=2 - [NGN1_HUMAN]	3.16217	14.77	1	1	1	1	8.6254e+07	237	25.7018	7.31299
Q5VT25	Serine/threonine-protein kinase MRCK alpha OS=Homo sapiens OX=9606 GN=CDC42BPA PE=1 SV=1 - [MRCKA_HUMAN]	3.1574	2.14	1	1	1	1	5.70038e+07	1732	197.182	6.58057
A0A0U1RQI7	Kruppel-like factor 18 OS=Homo sapiens OX=9606 GN=KLF18 PE=3 SV=1 - [KLF18_HUMAN]	3.15692	6.27	1	1	1	1		1052	112.528	4.81787
Q9UL51	Potassium/sodium hyperpolarization-activated cyclic nucleotide-gated channel 2 OS=Homo sapiens OX=9606 GN=HCN2 PE=1 SV=3 - [HCN2_HUMAN]	3.15088	1.8	1	1	1	1	1104011769	889	96.8883	8.96826
O95177	Uncharacterized protein GAS8-AS1 OS=Homo sapiens OX=9606 GN=GAS8-AS1 PE=5 SV=1 - [GAAS1_HUMAN]	3.14848	29.6	1	1	1	1		125	12.6108	7.79639
Q9NWM3	CUE domain-containing protein 1 OS=Homo sapiens OX=9606 GN=CUEDC1 PE=1 SV=1 - [CUED1_HUMAN]	3.14801	6.48	1	1	1	1	4.56124e+09	386	42.2318	5.68115
Q96DU7	Inositol-trisphosphate 3-kinase C OS=Homo sapiens OX=9606 GN=ITPKC PE=1 SV=1 - [IP3KC_HUMAN]	3.14766	3.95	1	1	1	1	100078978	683	75.1604	5.13525
Q96J87	CUGBP Elav-like family member 6 OS=Homo sapiens OX=9606 GN=CELF6 PE=1 SV=1 - [CELF6_HUMAN]	3.14222	6.65	1	1	1	1	12778171	481	50.4446	8.63135
Q96G74	OTU domain-containing protein 5 OS=Homo sapiens OX=9606 GN=OTUD5 PE=1 SV=1 - [OTUD5_HUMAN]	3.13672	6.48	1	1	1	1		571	60.5877	6.53662
Q9H1C7	Cysteine-rich and transmembrane domain-containing protein 1 OS=Homo sapiens OX=9606 GN=CYSTM1 PE=1 SV=1 - [CYTM1_HUMAN]	3.13084	30.93	1	1	1	1		97	10.6238	4.32275
O75385	Serine/threonine-protein kinase ULK1 OS=Homo sapiens OX=9606 GN=ULK1 PE=1 SV=2 - [ULK1_HUMAN]	3.1299	2.1	1	1	1	1	4.29179e+08	1050	112.56	8.79248
Q9UJK0	18S rRNA aminocarboxypropyltransferase OS=Homo sapiens OX=9606 GN=TSR3 PE=1 SV=1 - [TSR3_HUMAN]	3.12979	10.26	1	1	1	1		312	33.5748	6.87354
Q5IJ48	Protein crumbs homolog 2 OS=Homo sapiens OX=9606 GN=CRB2 PE=1 SV=2 - [CRUM2_HUMAN]	3.12902	2.8	1	1	1	1	1.66233e+08	1285	134.176	5.5542
Q9ULE0	Protein WWC3 OS=Homo sapiens OX=9606 GN=WWC3 PE=1 SV=3 - [WWC3_HUMAN]	3.12834	2.38	1	1	1	1	7.35016e+07	1092	122.6	6.3667
Q14160	Protein scribble homolog OS=Homo sapiens OX=9606 GN=SCRIB PE=1 SV=4 - [SCRIB_HUMAN]	3.12486	1.1	1	1	1	1		1630	174.778	5.07178
A6NNA2	Serine/arginine repetitive matrix protein 3 OS=Homo sapiens OX=9606 GN=SRRM3 PE=2 SV=4 - [SRRM3_HUMAN]	3.12092	3.85	1	1	1	1		597	65.2103	11.6782
P27816	Microtubule-associated protein 4 OS=Homo sapiens OX=9606 GN=MAP4 PE=1 SV=3 - [MAP4_HUMAN]	3.11959	3.3	1	1	1	1	1.99891e+06	1152	120.93	5.42725
Q685J3	Mucin-17 OS=Homo sapiens OX=9606 GN=MUC17 PE=1 SV=2 - [MUC17_HUMAN]	3.11562	0.67	1	1	1	1	36525115	4493	451.465	4.10693
O43157	Plexin-B1 OS=Homo sapiens OX=9606 GN=PLXNB1 PE=1 SV=3 - [PLXB1_HUMAN]	3.10173	1.92	1	1	1	1	2.20041e+07	2135	232.151	5.49072
Q96C00	Zinc finger and BTB domain-containing protein 9 OS=Homo sapiens OX=9606 GN=ZBTB9 PE=1 SV=1 - [ZBTB9_HUMAN]	3.09596	8.88	1	1	1	1	9105021	473	50.5704	6.75635
P22670	MHC class II regulatory factor RFX1 OS=Homo sapiens OX=9606 GN=RFX1 PE=1 SV=2 - [RFX1_HUMAN]	3.08971	3.17	1	1	1	1	78038269	979	104.693	6.29053
P02812	Basic salivary proline-rich protein 2 OS=Homo sapiens OX=9606 GN=PRB2 PE=1 SV=3 - [PRB2_HUMAN]	3.08938	8.65	1	1	1	1	49383108	416	40.7748	11.6343
Q71SY5	Mediator of RNA polymerase II transcription subunit 25 OS=Homo sapiens OX=9606 GN=MED25 PE=1 SV=2 - [MED25_HUMAN]	3.08154	4.28	1	1	1	1	9.22177e+07	747	78.1214	8.33838
P20930	Filaggrin OS=Homo sapiens OX=9606 GN=FLG PE=1 SV=3 - [FILA_HUMAN]	3.08133	0.66	1	1	1	1		4061	434.922	9.24658
Q6KF10	Growth/differentiation factor 6 OS=Homo sapiens OX=9606 GN=GDF6 PE=1 SV=1 - [GDF6_HUMAN]	3.07875	5.71	1	1	1	1	2.1957e+08	455	50.6297	8.88037
Q53EQ6	Tigger transposable element-derived protein 5 OS=Homo sapiens OX=9606 GN=TIGD5 PE=1 SV=3 - [TIGD5_HUMAN]	3.07695	4.36	1	1	1	1	11762657	642	69.1786	8.41162
P10071	Transcriptional activator GLI3 OS=Homo sapiens OX=9606 GN=GLI3 PE=1 SV=6 - [GLI3_HUMAN]	3.07609	1.96	1	1	1	1	6.63389e+06	1580	169.757	7.40088
Q9NT99	Leucine-rich repeat-containing protein 4B OS=Homo sapiens OX=9606 GN=LRRC4B PE=2 SV=3 - [LRC4B_HUMAN]	3.0734	4.77	1	1	1	2	8.44314e+06	713	76.3857	7.2251
Q9NUG4	Cerebral cavernous malformations 2 protein-like OS=Homo sapiens OX=9606 GN=CCM2L PE=1 SV=3 - [CCM2L_HUMAN]	3.07151	4.55	1	1	1	1	8.51449e+08	571	62.1406	5.94775
Q96NY7	Chloride intracellular channel protein 6 OS=Homo sapiens OX=9606 GN=CLIC6 PE=2 SV=3 - [CLIC6_HUMAN]	3.07132	3.27	1	1	1	1	2.15461e+07	704	72.9677	4.37354
Q6P4I2	WD repeat-containing protein 73 OS=Homo sapiens OX=9606 GN=WDR73 PE=1 SV=1 - [WDR73_HUMAN]	3.07127	6.08	1	1	1	1	6.66978e+06	378	41.6589	5.78271
P28702	Retinoic acid receptor RXR-beta OS=Homo sapiens OX=9606 GN=RXRB PE=1 SV=2 - [RXRB_HUMAN]	3.05746	6	1	1	1	1	1.89895e+08	533	56.8856	8.17725
A6NHQ2	rRNA/tRNA 2'-O-methyltransferase fibrillarin-like protein 1 OS=Homo sapiens OX=9606 GN=FBLL1 PE=3 SV=2 - [FBLL1_HUMAN]	3.05631	8.08	1	1	1	1		334	34.7821	10.3452
Q5T953	Immediate early response gene 5-like protein OS=Homo sapiens OX=9606 GN=IER5L PE=2 SV=1 - [IER5L_HUMAN]	3.04905	9.41	1	1	1	1	177065434	404	42.0827	6.93213
P51531	Probable global transcription activator SNF2L2 OS=Homo sapiens OX=9606 GN=SMARCA2 PE=1 SV=2 - [SMCA2_HUMAN]	3.04875	1.95	1	1	1	1	100078978	1590	181.166	7.1958
O14672	Disintegrin and metalloproteinase domain-containing protein 10 OS=Homo sapiens OX=9606 GN=ADAM10 PE=1 SV=1 - [ADA10_HUMAN]	3.04685	1.6	1	1	1	1	3.0602e+06	748	84.0877	7.76709
Q9Y2V3	Retinal homeobox protein Rx OS=Homo sapiens OX=9606 GN=RAX PE=1 SV=2 - [RX_HUMAN]	3.04516	8.96	1	1	1	1	51798886	346	36.6528	8.98291
Q92734	Protein TFG OS=Homo sapiens OX=9606 GN=TFG PE=1 SV=2 - [TFG_HUMAN]	3.04395	11.25	1	1	1	1	45954064	400	43.4212	5.09717
Q9UKP5	A disintegrin and metalloproteinase with thrombospondin motifs 6 OS=Homo sapiens OX=9606 GN=ADAMTS6 PE=2 SV=2 - [ATS6_HUMAN]	3.0437	3.04	1	1	1	1		1117	125.192	6.68311
Q5T6X5	G-protein coupled receptor family C group 6 member A OS=Homo sapiens OX=9606 GN=GPRC6A PE=1 SV=1 - [GPC6A_HUMAN]	3.04364	2.81	1	1	1	1	346026290	926	104.684	7.95752
Q12872	Splicing factor, suppressor of white-apricot homolog OS=Homo sapiens OX=9606 GN=SFSWAP PE=1 SV=3 - [SFSWA_HUMAN]	3.04237	3.79	1	1	1	1	4.52544e+06	951	104.758	8.04541
Q9Y4F5	Centrosomal protein of 170 kDa protein B OS=Homo sapiens OX=9606 GN=CEP170B PE=1 SV=4 - [C170B_HUMAN]	3.03928	1.7	1	1	1	1	2.64623e+08	1589	171.584	6.84424
Q6XQN6	Nicotinate phosphoribosyltransferase OS=Homo sapiens OX=9606 GN=NAPRT PE=1 SV=2 - [PNCB_HUMAN]	3.03891	4.28	1	1	1	1	1.14216e+08	538	57.542	5.68115
P40145	Adenylate cyclase type 8 OS=Homo sapiens OX=9606 GN=ADCY8 PE=1 SV=1 - [ADCY8_HUMAN]	3.03643	2.24	1	1	1	1	2.91264e+06	1251	140.033	6.99072
Q12789	General transcription factor 3C polypeptide 1 OS=Homo sapiens OX=9606 GN=GTF3C1 PE=1 SV=4 - [TF3C1_HUMAN]	3.03361	1.52	1	1	1	1	5839726	2109	238.725	7.29834
A4D1P6	WD repeat-containing protein 91 OS=Homo sapiens OX=9606 GN=WDR91 PE=1 SV=2 - [WDR91_HUMAN]	3.03231	3.88	1	1	1	1		747	83.2917	6.58057
Q96EP9	Sodium/bile acid cotransporter 4 OS=Homo sapiens OX=9606 GN=SLC10A4 PE=1 SV=2 - [NTCP4_HUMAN]	3.0307	8.24	1	1	1	1	1.61203e+08	437	46.473	5.2749
P15056	Serine/threonine-protein kinase B-raf OS=Homo sapiens OX=9606 GN=BRAF PE=1 SV=4 - [BRAF_HUMAN]	3.03046	4.7	1	1	1	1	6.60902e+06	766	84.3836	7.53271
Q03164	Histone-lysine N-methyltransferase 2A OS=Homo sapiens OX=9606 GN=KMT2A PE=1 SV=5 - [KMT2A_HUMAN]	3.0299	0.78	1	1	1	1	40740136	3969	431.497	9.08545
Q8TB05	UBA-like domain-containing protein 1 OS=Homo sapiens OX=9606 GN=UBALD1 PE=1 SV=1 - [UBAD1_HUMAN]	3.02543	13.56	1	1	1	1	176350465	177	18.9419	6.63916
O75167	Phosphatase and actin regulator 2 OS=Homo sapiens OX=9606 GN=PHACTR2 PE=1 SV=2 - [PHAR2_HUMAN]	3.01425	4.1	1	1	1	1	7.76605e+08	634	69.6577	8.1626
O60242	Adhesion G protein-coupled receptor B3 OS=Homo sapiens OX=9606 GN=ADGRB3 PE=1 SV=2 - [AGRB3_HUMAN]	3.01361	1.84	1	1	1	1		1522	171.406	7.06396
Q12983	BCL2/adenovirus E1B 19 kDa protein-interacting protein 3 OS=Homo sapiens OX=9606 GN=BNIP3 PE=1 SV=3 - [BNIP3_HUMAN]	3.01343	11.2	1	1	1	1	137384002	259	27.8148	7.1665
Q9Y2F5	Little elongation complex subunit 1 OS=Homo sapiens OX=9606 GN=ICE1 PE=1 SV=5 - [ICE1_HUMAN]	3.01188	1.06	1	1	1	1		2266	247.737	5.47803
P19835	Bile salt-activated lipase OS=Homo sapiens OX=9606 GN=CEL PE=1 SV=3 - [CEL_HUMAN]	3.00708	5.31	1	1	1	1		753	79.2717	5.33838
Q9UQ35	Serine/arginine repetitive matrix protein 2 OS=Homo sapiens OX=9606 GN=SRRM2 PE=1 SV=2 - [SRRM2_HUMAN]	3.00644	0.91	1	1	1	1	2.68528e+07	2752	299.438	12.0591
P0C671	Protein BNIP5 OS=Homo sapiens OX=9606 GN=BNIP5 PE=1 SV=1 - [BNIP5_HUMAN]	3.00638	3.83	1	1	1	1	2.90815e+08	652	71.8863	8.47021
O00562	Membrane-associated phosphatidylinositol transfer protein 1 OS=Homo sapiens OX=9606 GN=PITPNM1 PE=1 SV=4 - [PITM1_HUMAN]	3.00395	2.33	1	1	1	1	613025165	1244	134.763	5.94775
Q99608	Necdin OS=Homo sapiens OX=9606 GN=NDN PE=1 SV=1 - [NECD_HUMAN]	3.00258	10.59	1	1	1	1	6.1039e+06	321	36.0626	8.77783
Q9NQ90	Anoctamin-2 OS=Homo sapiens OX=9606 GN=ANO2 PE=1 SV=2 - [ANO2_HUMAN]	3.00114	3.09	1	1	1	1	386921704	1003	113.897	6.55127
P55317	Hepatocyte nuclear factor 3-alpha OS=Homo sapiens OX=9606 GN=FOXA1 PE=1 SV=2 - [FOXA1_HUMAN]	2.99988	6.14	1	1	1	1	7.12211e+06	472	49.1163	8.82178
Q9H446	RWD domain-containing protein 1 OS=Homo sapiens OX=9606 GN=RWDD1 PE=1 SV=1 - [RWDD1_HUMAN]	2.99735	8.64	1	1	1	1	2.72029e+08	243	27.9224	4.1958
Q9H4Z2	Zinc finger protein 335 OS=Homo sapiens OX=9606 GN=ZNF335 PE=1 SV=1 - [ZN335_HUMAN]	2.99501	1.71	1	1	1	1	25158624	1342	144.802	6.41748
Q86VR7	V-set and immunoglobulin domain-containing protein 10-like OS=Homo sapiens OX=9606 GN=VSIG10L PE=2 SV=2 - [VS10L_HUMAN]	2.99481	4.96	1	1	1	1	21938216	867	91.5684	7.78174
O43296	Zinc finger protein 264 OS=Homo sapiens OX=9606 GN=ZNF264 PE=1 SV=1 - [ZN264_HUMAN]	2.98259	3.99	1	1	1	1	7.76605e+08	627	70.541	7.48877
Q86TD4	Sarcalumenin OS=Homo sapiens OX=9606 GN=SRL PE=1 SV=3 - [SRCA_HUMAN]	2.98115	3.59	1	1	1	1	2.6193e+07	473	54.3962	6.34131
Q5JUK9	P antigen family member 3 OS=Homo sapiens OX=9606 GN=PAGE3 PE=1 SV=1 - [PAGE3_HUMAN]	2.97964	24.78	1	1	1	1		113	12.4721	4.70361
P56645	Period circadian protein homolog 3 OS=Homo sapiens OX=9606 GN=PER3 PE=1 SV=4 - [PER3_HUMAN]	2.97645	2.83	1	1	1	1	97575527	1201	131.805	6.88818
Q9H5Z6	Protein FAM124B OS=Homo sapiens OX=9606 GN=FAM124B PE=1 SV=3 - [F124B_HUMAN]	2.97318	4.84	1	1	1	1	4.06608e+08	455	50.9286	7.25439
P0CJ87	Double homeobox protein 4-like protein 4 OS=Homo sapiens OX=9606 GN=DUX4L4 PE=3 SV=1 - [DU4L4_HUMAN]	2.9684	5.21	2	1	1	1	180982088	422	44.7987	8.1333
Q9H1U4	Multiple epidermal growth factor-like domains protein 9 OS=Homo sapiens OX=9606 GN=MEGF9 PE=2 SV=3 - [MEGF9_HUMAN]	2.96659	5.48	1	1	1	1	1286123424	602	62.9427	5.66846
Q32MK0	Myosin light chain kinase 3 OS=Homo sapiens OX=9606 GN=MYLK3 PE=1 SV=3 - [MYLK3_HUMAN]	2.96598	5.25	1	1	1	1	2.89389e+06	819	88.3375	6.11279
Q12837	POU domain, class 4, transcription factor 2 OS=Homo sapiens OX=9606 GN=POU4F2 PE=1 SV=2 - [PO4F2_HUMAN]	2.96039	7.33	1	1	1	1	146579816	409	43.0593	9.24658
Q9NX65	Zinc finger and SCAN domain-containing protein 32 OS=Homo sapiens OX=9606 GN=ZSCAN32 PE=1 SV=3 - [ZSC32_HUMAN]	2.95922	5.74	1	1	1	2	1.43116e+07	697	78.6785	8.06006
O75962	Triple functional domain protein OS=Homo sapiens OX=9606 GN=TRIO PE=1 SV=2 - [TRIO_HUMAN]	2.95644	1.03	1	1	1	1	1.10627e+08	3097	346.683	6.3667
Q9NYA4	Myotubularin-related protein 4 OS=Homo sapiens OX=9606 GN=MTMR4 PE=1 SV=2 - [MTMR4_HUMAN]	2.95314	2.59	1	1	1	1	1.29414e+07	1195	133.268	6.03662
Q8N6U2	Putative uncharacterized protein encoded by LINC00612 OS=Homo sapiens OX=9606 GN=LINC00612 PE=5 SV=1 - [CL033_HUMAN]	2.94961	19.23	1	1	1	1	4.72599e+07	182	18.3579	11.0483
O94804	Serine/threonine-protein kinase 10 OS=Homo sapiens OX=9606 GN=STK10 PE=1 SV=1 - [STK10_HUMAN]	2.94735	1.55	1	1	1	1	6.03069e+08	968	112.065	6.94678
Q8NFH8	RalBP1-associated Eps domain-containing protein 2 OS=Homo sapiens OX=9606 GN=REPS2 PE=1 SV=2 - [REPS2_HUMAN]	2.9472	6.82	1	1	1	1	982807	660	71.4892	7.6499
I3L273	Golgi-associated olfactory signaling regulator OS=Homo sapiens OX=9606 GN=GFY PE=3 SV=1 - [GFY_HUMAN]	2.93298	4.25	1	1	1	1	203906465	518	56.0694	5.98584
Q9H9B1	Histone-lysine N-methyltransferase EHMT1 OS=Homo sapiens OX=9606 GN=EHMT1 PE=1 SV=4 - [EHMT1_HUMAN]	2.92399	1.77	1	1	1	1	145332834	1298	141.377	5.75732
Q96DN6	Methyl-CpG-binding domain protein 6 OS=Homo sapiens OX=9606 GN=MBD6 PE=1 SV=2 - [MBD6_HUMAN]	2.92276	3.29	1	1	1	1	199171401	1003	101.138	9.62744
Q6DN14	Multiple C2 and transmembrane domain-containing protein 1 OS=Homo sapiens OX=9606 GN=MCTP1 PE=2 SV=2 - [MCTP1_HUMAN]	2.91464	3.4	1	1	1	1	2.91518e+07	999	111.555	8.14795
Q8WUA4	General transcription factor 3C polypeptide 2 OS=Homo sapiens OX=9606 GN=GTF3C2 PE=1 SV=2 - [TF3C2_HUMAN]	2.91342	3.07	1	1	1	1	1.81608e+06	911	100.616	7.31299
Q12979	Active breakpoint cluster region-related protein OS=Homo sapiens OX=9606 GN=ABR PE=1 SV=2 - [ABR_HUMAN]	2.91211	2.56	1	1	1	1	249557408	859	97.5362	6.55127
Q7RTS1	Class A basic helix-loop-helix protein 15 OS=Homo sapiens OX=9606 GN=BHLHA15 PE=1 SV=1 - [BHA15_HUMAN]	2.91083	12.17	1	1	1	1		189	20.806	11.2681
Q5VU43	Myomegalin OS=Homo sapiens OX=9606 GN=PDE4DIP PE=1 SV=3 - [MYOME_HUMAN]	2.91016	1.66	1	1	1	1	3.46104e+06	2346	264.941	5.46533
O00570	Transcription factor SOX-1 OS=Homo sapiens OX=9606 GN=SOX1 PE=1 SV=2 - [SOX1_HUMAN]	2.90707	8.95	1	1	1	1		391	38.9981	9.70068
Q02817	Mucin-2 OS=Homo sapiens OX=9606 GN=MUC2 PE=1 SV=2 - [MUC2_HUMAN]	2.90418	0.64	1	1	1	2		5179	539.958	5.79541
Q86U70	LIM domain-binding protein 1 OS=Homo sapiens OX=9606 GN=LDB1 PE=1 SV=2 - [LDB1_HUMAN]	2.90326	9.49	1	1	1	1	154284024	411	46.5024	6.96143
A6NMB9	Fidgetin-like protein 2 OS=Homo sapiens OX=9606 GN=FIGNL2 PE=2 SV=2 - [FIGL2_HUMAN]	2.90193	3.37	1	1	1	1	5.0971e+08	653	66.5619	6.72705
P98161	Polycystin-1 OS=Homo sapiens OX=9606 GN=PKD1 PE=1 SV=3 - [PKD1_HUMAN]	2.89756	0.65	1	1	1	1		4303	462.239	6.72705
Q96N64	PWWP domain-containing protein 2A OS=Homo sapiens OX=9606 GN=PWWP2A PE=1 SV=2 - [PWP2A_HUMAN]	2.89725	3.18	1	1	1	1	206495260	755	81.9098	8.99756
O95490	Adhesion G protein-coupled receptor L2 OS=Homo sapiens OX=9606 GN=ADGRL2 PE=1 SV=2 - [AGRL2_HUMAN]	2.89504	2.19	1	1	1	1	6.6592e+07	1459	163.244	6.43018
Q9BXJ0	Complement C1q tumor necrosis factor-related protein 5 OS=Homo sapiens OX=9606 GN=C1QTNF5 PE=1 SV=1 - [C1QT5_HUMAN]	2.89215	14.4	1	1	1	1		243	25.2826	6.53662
P30559	Oxytocin receptor OS=Homo sapiens OX=9606 GN=OXTR PE=1 SV=2 - [OXYR_HUMAN]	2.88417	5.66	1	1	1	1	4.08807e+07	389	42.7436	9.49561
Q86UW8	Hyaluronan and proteoglycan link protein 4 OS=Homo sapiens OX=9606 GN=HAPLN4 PE=2 SV=1 - [HPLN4_HUMAN]	2.88213	10.45	1	1	1	1	2.92567e+07	402	42.7745	8.85107
P49023	Paxillin OS=Homo sapiens OX=9606 GN=PXN PE=1 SV=3 - [PAXI_HUMAN]	2.8782	4.4	1	1	1	1		591	64.4639	6.18896
Q9Y5Q3	Transcription factor MafB OS=Homo sapiens OX=9606 GN=MAFB PE=1 SV=2 - [MAFB_HUMAN]	2.87539	9.91	1	1	1	1		323	35.7696	7.63525
Q15365	Poly(rC)-binding protein 1 OS=Homo sapiens OX=9606 GN=PCBP1 PE=1 SV=2 - [PCBP1_HUMAN]	2.87505	5.62	1	1	1	1	1.00894e+08	356	37.4739	7.09326
Q8WV15	Transmembrane protein 255B OS=Homo sapiens OX=9606 GN=TMEM255B PE=1 SV=1 - [T255B_HUMAN]	2.87479	8.28	1	1	1	1	1.7037e+08	326	34.5866	6.69775
A7E2V4	Zinc finger SWIM domain-containing protein 8 OS=Homo sapiens OX=9606 GN=ZSWIM8 PE=1 SV=1 - [ZSWM8_HUMAN]	2.87317	1.8	1	1	1	1	25407576	1837	197.173	6.80029
Q02952	A-kinase anchor protein 12 OS=Homo sapiens OX=9606 GN=AKAP12 PE=1 SV=4 - [AKA12_HUMAN]	2.87134	1.35	1	1	1	1	3.98029e+08	1782	191.367	4.41162
P14678	Small nuclear ribonucleoprotein-associated proteins B and B' OS=Homo sapiens OX=9606 GN=SNRPB PE=1 SV=2 - [RSMB_HUMAN]	2.87032	12.08	1	1	1	2	1.58524e+07	240	24.5937	11.1948
Q86UZ6	Zinc finger and BTB domain-containing protein 46 OS=Homo sapiens OX=9606 GN=ZBTB46 PE=1 SV=2 - [ZBT46_HUMAN]	2.86966	6.11	1	1	1	1		589	64.0432	5.87158
Q6MZM9	Proline-rich protein 27 OS=Homo sapiens OX=9606 GN=PRR27 PE=2 SV=1 - [PRR27_HUMAN]	2.86907	19.63	1	1	1	1	20919784	219	22.7055	4.86865
Q7Z5N4	Protein sidekick-1 OS=Homo sapiens OX=9606 GN=SDK1 PE=2 SV=3 - [SDK1_HUMAN]	2.86667	1.54	1	1	1	1		2213	241.962	6.39209
O60840	Voltage-dependent L-type calcium channel subunit alpha-1F OS=Homo sapiens OX=9606 GN=CACNA1F PE=1 SV=2 - [CAC1F_HUMAN]	2.86619	1.67	1	1	1	1		1977	220.537	6.1001
C9JH25	Proline-rich transmembrane protein 4 OS=Homo sapiens OX=9606 GN=PRRT4 PE=2 SV=1 - [PRRT4_HUMAN]	2.86402	4.78	1	1	1	1	1.98802e+06	899	92.6538	6.66846
Q9UBG0	C-type mannose receptor 2 OS=Homo sapiens OX=9606 GN=MRC2 PE=1 SV=2 - [MRC2_HUMAN]	2.86161	2.84	1	1	1	2	7.9462e+06	1479	166.568	5.8335
P56693	Transcription factor SOX-10 OS=Homo sapiens OX=9606 GN=SOX10 PE=1 SV=1 - [SOX10_HUMAN]	2.86099	5.58	1	1	1	1	366517405	466	49.8802	6.66846
Q9UHI8	A disintegrin and metalloproteinase with thrombospondin motifs 1 OS=Homo sapiens OX=9606 GN=ADAMTS1 PE=1 SV=4 - [ATS1_HUMAN]	2.85847	2.28	1	1	1	1	44989342	967	105.29	6.82959
P29622	Kallistatin OS=Homo sapiens OX=9606 GN=SERPINA4 PE=1 SV=3 - [KAIN_HUMAN]	2.85554	6.32	1	1	1	1	34576970	427	48.5112	7.75244
Q14003	Potassium voltage-gated channel subfamily C member 3 OS=Homo sapiens OX=9606 GN=KCNC3 PE=1 SV=3 - [KCNC3_HUMAN]	2.85535	4.36	1	1	1	1	1.88191e+07	757	80.5265	6.53662
Q9BZC7	ATP-binding cassette sub-family A member 2 OS=Homo sapiens OX=9606 GN=ABCA2 PE=1 SV=4 - [ABCA2_HUMAN]	2.85156	1.68	1	1	1	1		2435	269.661	6.81494
Q8WUU4	Zinc finger protein 296 OS=Homo sapiens OX=9606 GN=ZNF296 PE=1 SV=1 - [ZN296_HUMAN]	2.84502	5.89	1	1	1	1		475	50.7779	8.82178
Q7Z6I6	Rho GTPase-activating protein 30 OS=Homo sapiens OX=9606 GN=ARHGAP30 PE=1 SV=3 - [RHG30_HUMAN]	2.84391	2.18	1	1	1	1		1101	118.509	4.80518
Q01974	Tyrosine-protein kinase transmembrane receptor ROR2 OS=Homo sapiens OX=9606 GN=ROR2 PE=1 SV=2 - [ROR2_HUMAN]	2.84093	4.14	1	1	1	1		943	104.69	6.55127
Q9H1R3	Myosin light chain kinase 2, skeletal/cardiac muscle OS=Homo sapiens OX=9606 GN=MYLK2 PE=1 SV=3 - [MYLK2_HUMAN]	2.84081	4.36	1	1	1	1	918919720	596	64.6438	7.02002
P22059	Oxysterol-binding protein 1 OS=Homo sapiens OX=9606 GN=OSBP PE=1 SV=1 - [OSBP1_HUMAN]	2.83658	4.83	1	1	1	1	4216756	807	89.3646	7.29834
Q86UT6	NLR family member X1 OS=Homo sapiens OX=9606 GN=NLRX1 PE=1 SV=1 - [NLRX1_HUMAN]	2.83591	3.59	1	1	1	1	63235464	975	107.548	7.37158
O75907	Diacylglycerol O-acyltransferase 1 OS=Homo sapiens OX=9606 GN=DGAT1 PE=1 SV=2 - [DGAT1_HUMAN]	2.83356	7.58	1	1	1	1	59773524	488	55.2425	9.31982
Q8TD94	Krueppel-like factor 14 OS=Homo sapiens OX=9606 GN=KLF14 PE=2 SV=2 - [KLF14_HUMAN]	2.8331	8.36	1	1	1	1	175415700	323	33.073	7.97217
Q9P2K5	Myelin expression factor 2 OS=Homo sapiens OX=9606 GN=MYEF2 PE=1 SV=3 - [MYEF2_HUMAN]	2.83102	6.33	1	1	1	1	7.26625e+07	600	64.0805	8.74854
Q9H8Y8	Golgi reassembly-stacking protein 2 OS=Homo sapiens OX=9606 GN=GORASP2 PE=1 SV=3 - [GORS2_HUMAN]	2.82665	5.75	1	1	1	1	4.79009e+06	452	47.116	4.81787
Q9H347	Ubiquilin-3 OS=Homo sapiens OX=9606 GN=UBQLN3 PE=1 SV=2 - [UBQL3_HUMAN]	2.82462	4.43	1	1	1	1	4.85651e+07	655	70.7965	5.17334
Q9H2J1	Uncharacterized protein ARRDC1-AS1 OS=Homo sapiens OX=9606 GN=ARRDC1-AS1 PE=2 SV=2 - [CI037_HUMAN]	2.82245	13.64	1	1	1	1	9940843	176	18.0368	7.85498
Q9UPG8	Zinc finger protein PLAGL2 OS=Homo sapiens OX=9606 GN=PLAGL2 PE=1 SV=1 - [PLAL2_HUMAN]	2.81974	4.23	1	1	1	1	38315093	496	54.5482	8.646
Q9Y2Y9	Krueppel-like factor 13 OS=Homo sapiens OX=9606 GN=KLF13 PE=1 SV=1 - [KLF13_HUMAN]	2.81972	10.42	1	1	1	1	4.10462e+06	288	31.1605	9.53955
Q9P2E8	E3 ubiquitin-protein ligase MARCHF4 OS=Homo sapiens OX=9606 GN=MARCHF4 PE=2 SV=2 - [MARH4_HUMAN]	2.81705	7.8	1	1	1	1		410	45.4985	7.85498
Q9UHV7	Mediator of RNA polymerase II transcription subunit 13 OS=Homo sapiens OX=9606 GN=MED13 PE=1 SV=3 - [MED13_HUMAN]	2.81703	1.56	1	1	1	1	34321182	2174	239.144	5.64307
Q8N769	Uncharacterized protein C14orf178 OS=Homo sapiens OX=9606 GN=C14orf178 PE=2 SV=1 - [CN178_HUMAN]	2.81406	24.59	1	1	1	1	3.36741e+06	122	13.3683	5.92236
Q0VG99	Mesoderm posterior protein 2 OS=Homo sapiens OX=9606 GN=MESP2 PE=1 SV=2 - [MESP2_HUMAN]	2.80979	8.31	1	1	1	1	6.72129e+07	397	41.7343	7.34229
Q9BZC1	CUGBP Elav-like family member 4 OS=Homo sapiens OX=9606 GN=CELF4 PE=1 SV=1 - [CELF4_HUMAN]	2.80932	8.02	1	1	1	1	7.58903e+06	486	51.9325	8.00146
Q9UHK0	Nuclear fragile X mental retardation-interacting protein 1 OS=Homo sapiens OX=9606 GN=NUFIP1 PE=1 SV=2 - [NUFP1_HUMAN]	2.80847	4.04	1	1	1	1	138026380	495	56.2642	9.12939
Q14643	Inositol 1,4,5-trisphosphate receptor type 1 OS=Homo sapiens OX=9606 GN=ITPR1 PE=1 SV=3 - [ITPR1_HUMAN]	2.80793	1.16	1	1	1	1	4.88905e+06	2758	313.729	6.03662
P49683	Prolactin-releasing peptide receptor OS=Homo sapiens OX=9606 GN=PRLHR PE=1 SV=3 - [PRLHR_HUMAN]	2.80648	7.3	1	1	1	1	3.21526e+06	370	41.0942	9.24658
Q14D33	Receptor-transporting protein 5 OS=Homo sapiens OX=9606 GN=RTP5 PE=1 SV=2 - [RTP5_HUMAN]	2.80221	6.12	1	1	1	1	430354729	572	60.449	6.56592
Q96RK0	Protein capicua homolog OS=Homo sapiens OX=9606 GN=CIC PE=1 SV=2 - [CIC_HUMAN]	2.80117	1.55	1	1	1	1	2.90815e+08	1608	163.719	8.55811
P12109	Collagen alpha-1(VI) chain OS=Homo sapiens OX=9606 GN=COL6A1 PE=1 SV=3 - [CO6A1_HUMAN]	2.79825	2.43	1	1	1	1	2.16854e+07	1028	108.462	5.42725
A0JNW5	UHRF1-binding protein 1-like OS=Homo sapiens OX=9606 GN=UHRF1BP1L PE=1 SV=2 - [UH1BL_HUMAN]	2.79639	1.91	1	1	1	1	6.35047e+07	1464	164.095	6.31592
Q86UY5	Protein FAM83A OS=Homo sapiens OX=9606 GN=FAM83A PE=1 SV=1 - [FA83A_HUMAN]	2.7943	7.37	1	1	1	1	1.71347e+08	434	47.4281	8.82178
Q6KC79	Nipped-B-like protein OS=Homo sapiens OX=9606 GN=NIPBL PE=1 SV=2 - [NIPBL_HUMAN]	2.79191	0.68	1	1	1	1	1.92782e+07	2804	315.854	7.91357
Q96KR1	Zinc finger RNA-binding protein OS=Homo sapiens OX=9606 GN=ZFR PE=1 SV=2 - [ZFR_HUMAN]	2.79146	3.35	1	1	1	1	480648416	1074	116.939	9.0415
P35527	Keratin, type I cytoskeletal 9 OS=Homo sapiens OX=9606 GN=KRT9 PE=1 SV=3 - [K1C9_HUMAN]	2.79127	3.69	1	1	1	1	9.0994e+07	623	62.0268	5.23682
P54259	Atrophin-1 OS=Homo sapiens OX=9606 GN=ATN1 PE=1 SV=3 - [ATN1_HUMAN]	2.79036	1.68	1	1	1	1	145332834	1190	125.338	8.98291
Q8N490	Probable hydrolase PNKD OS=Homo sapiens OX=9606 GN=PNKD PE=1 SV=2 - [PNKD_HUMAN]	2.79008	7.27	1	1	1	1	114413239	385	42.849	9.08545
O43525	Potassium voltage-gated channel subfamily KQT member 3 OS=Homo sapiens OX=9606 GN=KCNQ3 PE=1 SV=2 - [KCNQ3_HUMAN]	2.78292	3.21	1	1	1	1	1.67716e+06	872	96.6817	8.86572
Q9UJ55	MAGE-like protein 2 OS=Homo sapiens OX=9606 GN=MAGEL2 PE=1 SV=2 - [MAGL2_HUMAN]	2.78129	2.64	1	1	1	1		1249	132.738	9.51025
Q14684	Ribosomal RNA processing protein 1 homolog B OS=Homo sapiens OX=9606 GN=RRP1B PE=1 SV=3 - [RRP1B_HUMAN]	2.77929	1.98	1	1	1	1	1.70577e+08	758	84.3752	9.75928
Q8WYR1	Phosphoinositide 3-kinase regulatory subunit 5 OS=Homo sapiens OX=9606 GN=PIK3R5 PE=1 SV=1 - [PI3R5_HUMAN]	2.77707	3.75	1	1	1	1	976751	880	97.2867	6.7417
Q9UL42	Paraneoplastic antigen Ma2 OS=Homo sapiens OX=9606 GN=PNMA2 PE=1 SV=2 - [PNMA2_HUMAN]	2.77486	6.32	1	1	1	1		364	41.4832	4.85596
Q9BQ61	Telomerase RNA component interacting RNase OS=Homo sapiens OX=9606 GN=TRIR PE=1 SV=1 - [TRIR_HUMAN]	2.77389	12.5	1	1	1	1	6.05653e+07	176	18.4082	9.43701
Q9H307	Pinin OS=Homo sapiens OX=9606 GN=PNN PE=1 SV=5 - [PININ_HUMAN]	2.77386	5.3	1	1	1	1	18726226	717	81.579	7.13721
Q8NC42	E3 ubiquitin-protein ligase RNF149 OS=Homo sapiens OX=9606 GN=RNF149 PE=2 SV=2 - [RN149_HUMAN]	2.77358	5.25	1	1	1	1	1.10898e+08	400	43.137	6.53662
P52272	Heterogeneous nuclear ribonucleoprotein M OS=Homo sapiens OX=9606 GN=HNRNPM PE=1 SV=3 - [HNRPM_HUMAN]	2.77323	3.56	1	1	1	1	1.9087e+07	730	77.4643	8.70459
Q9NRF2	SH2B adapter protein 1 OS=Homo sapiens OX=9606 GN=SH2B1 PE=1 SV=3 - [SH2B1_HUMAN]	2.77295	4.76	1	1	1	1	20703024	756	79.3175	5.37646
Q0IIN9	Putative uncharacterized protein ZNF252P-AS1 OS=Homo sapiens OX=9606 GN=ZNF252P-AS1 PE=5 SV=1 - [ZNFS1_HUMAN]	2.77175	10.43	1	1	1	1	3.55047e+08	211	22.4643	8.36768
Q6NUN9	Zinc finger protein 746 OS=Homo sapiens OX=9606 GN=ZNF746 PE=1 SV=1 - [ZN746_HUMAN]	2.77058	5.43	1	1	1	1	202750796	644	69.0923	6.85889
Q9UKA4	A-kinase anchor protein 11 OS=Homo sapiens OX=9606 GN=AKAP11 PE=1 SV=1 - [AKA11_HUMAN]	2.76897	1.42	1	1	1	1	1.47249e+08	1901	210.38	5.38916
Q15583	Homeobox protein TGIF1 OS=Homo sapiens OX=9606 GN=TGIF1 PE=1 SV=3 - [TGIF1_HUMAN]	2.76756	6.23	1	1	1	1	272941616	401	42.9856	8.92432
Q96B18	Dapper homolog 3 OS=Homo sapiens OX=9606 GN=DACT3 PE=1 SV=2 - [DACT3_HUMAN]	2.76613	3.97	1	1	1	1		629	64.9098	10.3599
Q6S5L8	SHC-transforming protein 4 OS=Homo sapiens OX=9606 GN=SHC4 PE=1 SV=1 - [SHC4_HUMAN]	2.76	3.33	1	1	1	1	8.11183e+07	630	68.7412	7.84033
Q02818	Nucleobindin-1 OS=Homo sapiens OX=9606 GN=NUCB1 PE=1 SV=4 - [NUCB1_HUMAN]	2.7584	3.47	1	1	1	1	22419949	461	53.8463	5.24951
O14526	F-BAR domain only protein 1 OS=Homo sapiens OX=9606 GN=FCHO1 PE=1 SV=2 - [FCHO1_HUMAN]	2.75614	2.47	1	1	1	1	20010936	889	96.8007	6.96143
A6NL88	Protein shisa-7 OS=Homo sapiens OX=9606 GN=SHISA7 PE=2 SV=3 - [SHSA7_HUMAN]	2.75303	6.88	1	1	1	1		538	56.1786	10.0229
Q5H9F3	BCL-6 corepressor-like protein 1 OS=Homo sapiens OX=9606 GN=BCORL1 PE=1 SV=1 - [BCORL_HUMAN]	2.75104	1.52	1	1	1	1		1711	182.412	7.23975
Q9UPN3	Microtubule-actin cross-linking factor 1, isoforms 1/2/3/5 OS=Homo sapiens OX=9606 GN=MACF1 PE=1 SV=4 - [MACF1_HUMAN]	2.75041	0.2	1	1	1	1		7388	837.787	5.38916
O60244	Mediator of RNA polymerase II transcription subunit 14 OS=Homo sapiens OX=9606 GN=MED14 PE=1 SV=2 - [MED14_HUMAN]	2.74851	1.58	1	1	1	1	30228601	1454	160.504	8.73389
Q9H6I2	Transcription factor SOX-17 OS=Homo sapiens OX=9606 GN=SOX17 PE=1 SV=1 - [SOX17_HUMAN]	2.748	7.97	1	1	1	1	30600466	414	44.0884	6.48096
O15069	NAC-alpha domain-containing protein 1 OS=Homo sapiens OX=9606 GN=NACAD PE=1 SV=3 - [NACAD_HUMAN]	2.74456	1.47	1	1	1	1	42682022	1562	161.002	4.23389
Q5VST9	Obscurin OS=Homo sapiens OX=9606 GN=OBSCN PE=1 SV=3 - [OBSCN_HUMAN]	2.74333	0.36	1	1	1	1	34954539	7968	867.94	5.98584
Q8N8A6	ATP-dependent RNA helicase DDX51 OS=Homo sapiens OX=9606 GN=DDX51 PE=1 SV=3 - [DDX51_HUMAN]	2.74096	3.75	1	1	1	1		666	72.4126	8.1626
Q02779	Mitogen-activated protein kinase kinase kinase 10 OS=Homo sapiens OX=9606 GN=MAP3K10 PE=1 SV=3 - [M3K10_HUMAN]	2.73876	1.57	1	1	1	1	2.63941e+07	954	103.63	7.00537
Q9H1B7	Probable E3 ubiquitin-protein ligase IRF2BPL OS=Homo sapiens OX=9606 GN=IRF2BPL PE=1 SV=1 - [I2BPL_HUMAN]	2.73359	4.52	1	1	1	1	72317747	796	82.607	8.23584
Q5TA77	Late cornified envelope protein 3B OS=Homo sapiens OX=9606 GN=LCE3B PE=1 SV=1 - [LCE3B_HUMAN]	2.73124	32.63	1	1	1	1	3.96569e+08	95	9.805	8.1333
Q9BVL2	Nucleoporin p58/p45 OS=Homo sapiens OX=9606 GN=NUP58 PE=1 SV=1 - [NUP58_HUMAN]	2.72983	5.34	1	1	1	1	2.70883e+08	599	60.8597	9.33447
Q5SSG8	Mucin-21 OS=Homo sapiens OX=9606 GN=MUC21 PE=1 SV=2 - [MUC21_HUMAN]	2.72853	4.24	1	1	1	1	66582457	566	54.1964	4.80518
P33778	Histone H2B type 1-B OS=Homo sapiens OX=9606 GN=H2BC3 PE=1 SV=2 - [H2B1B_HUMAN]	2.7282	10.32	2	1	1	1	5.13465e+07	126	13.9416	10.3159
Q9NSC2	Sal-like protein 1 OS=Homo sapiens OX=9606 GN=SALL1 PE=1 SV=2 - [SALL1_HUMAN]	2.7247	2.04	1	1	1	1		1324	140.317	7.02002
P08235	Mineralocorticoid receptor OS=Homo sapiens OX=9606 GN=NR3C2 PE=1 SV=2 - [MCR_HUMAN]	2.72447	4.37	1	1	1	1	2.22476e+07	984	107.013	7.38623
Q96JE9	Microtubule-associated protein 6 OS=Homo sapiens OX=9606 GN=MAP6 PE=1 SV=2 - [MAP6_HUMAN]	2.72276	4.55	1	1	1	1		813	86.4518	9.15869
Q9Y6C5	Protein patched homolog 2 OS=Homo sapiens OX=9606 GN=PTCH2 PE=1 SV=2 - [PTC2_HUMAN]	2.71936	2.66	1	1	1	1	137384002	1203	130.461	6.45557
Q8N0Y2	Zinc finger protein 444 OS=Homo sapiens OX=9606 GN=ZNF444 PE=1 SV=1 - [ZN444_HUMAN]	2.71694	9.48	1	1	1	1	2.42202e+07	327	35.1817	8.55811
P82094	TATA element modulatory factor OS=Homo sapiens OX=9606 GN=TMF1 PE=1 SV=2 - [TMF1_HUMAN]	2.71298	3.48	1	1	1	1	6.55423e+06	1093	122.767	4.91943
Q15046	Lysine--tRNA ligase OS=Homo sapiens OX=9606 GN=KARS1 PE=1 SV=3 - [SYK_HUMAN]	2.71064	5.03	1	1	1	1	2.38712e+06	597	68.0046	6.354
Q8WXF1	Paraspeckle component 1 OS=Homo sapiens OX=9606 GN=PSPC1 PE=1 SV=1 - [PSPC1_HUMAN]	2.71038	7.07	1	1	1	1	336939740	523	58.7062	6.66846
Q8IWQ3	Serine/threonine-protein kinase BRSK2 OS=Homo sapiens OX=9606 GN=BRSK2 PE=1 SV=3 - [BRSK2_HUMAN]	2.70908	4.35	1	1	1	1		736	81.5821	8.79248
P48165	Gap junction alpha-8 protein OS=Homo sapiens OX=9606 GN=GJA8 PE=1 SV=3 - [CXA8_HUMAN]	2.70493	7.85	1	1	1	1		433	48.1986	5.2749
Q9P266	Junctional protein associated with coronary artery disease OS=Homo sapiens OX=9606 GN=JCAD PE=1 SV=3 - [JCAD_HUMAN]	2.70124	1.77	1	1	1	1	2.22789e+08	1359	148.26	7.09326
Q9UN79	Transcription factor SOX-13 OS=Homo sapiens OX=9606 GN=SOX13 PE=1 SV=3 - [SOX13_HUMAN]	2.69812	4.5	1	1	1	1	1.62388e+07	622	69.1845	6.7124
O95081	Arf-GAP domain and FG repeat-containing protein 2 OS=Homo sapiens OX=9606 GN=AGFG2 PE=1 SV=2 - [AGFG2_HUMAN]	2.69551	3.95	1	1	1	1	6.40672e+07	481	48.9323	9.11475
Q8N687	Beta-defensin 125 OS=Homo sapiens OX=9606 GN=DEFB125 PE=2 SV=2 - [DB125_HUMAN]	2.69475	17.31	1	1	1	1	71185480	156	17.5255	5.49072
O14841	5-oxoprolinase OS=Homo sapiens OX=9606 GN=OPLAH PE=1 SV=3 - [OPLA_HUMAN]	2.69429	2.02	1	1	1	1	1.10745e+08	1288	137.371	6.58057
Q99700	Ataxin-2 OS=Homo sapiens OX=9606 GN=ATXN2 PE=1 SV=2 - [ATX2_HUMAN]	2.69026	1.68	1	1	1	1	48411164	1313	140.196	9.56885
Q9BRK3	Matrix remodeling-associated protein 8 OS=Homo sapiens OX=9606 GN=MXRA8 PE=1 SV=1 - [MXRA8_HUMAN]	2.68919	3.39	1	1	1	1	1.49735e+08	442	49.1011	7.2251
P35212	Gap junction alpha-4 protein OS=Homo sapiens OX=9606 GN=GJA4 PE=1 SV=3 - [CXA4_HUMAN]	2.68438	4.8	1	1	1	1	1.27399e+08	333	37.3901	7.54736
P30530	Tyrosine-protein kinase receptor UFO OS=Homo sapiens OX=9606 GN=AXL PE=1 SV=4 - [UFO_HUMAN]	2.68213	2.24	1	1	1	1		894	98.274	5.38916
Q96T21	Selenocysteine insertion sequence-binding protein 2 OS=Homo sapiens OX=9606 GN=SECISBP2 PE=1 SV=2 - [SEBP2_HUMAN]	2.6767	3.4	1	1	1	1	4.93759e+06	854	95.4024	8.11865
Q9UDV7	Zinc finger protein 282 OS=Homo sapiens OX=9606 GN=ZNF282 PE=1 SV=3 - [ZN282_HUMAN]	2.67507	4.02	1	1	1	1	1.45336e+08	671	74.2485	5.89697
Q8WXQ3	Putative uncharacterized protein encoded by LINC01599 OS=Homo sapiens OX=9606 GN=LINC01599 PE=2 SV=1 - [CN183_HUMAN]	2.67476	8.02	1	1	1	1	95991192	324	35.4594	6.26514
P48050	Inward rectifier potassium channel 4 OS=Homo sapiens OX=9606 GN=KCNJ4 PE=1 SV=1 - [KCNJ4_HUMAN]	2.67356	6.52	1	1	1	1	4.214e+07	445	49.4678	6.21436
Q96PV6	Leukocyte receptor cluster member 8 OS=Homo sapiens OX=9606 GN=LENG8 PE=1 SV=3 - [LENG8_HUMAN]	2.66971	4.25	1	1	1	1		800	88.102	9.11475
Q9Y4D7	Plexin-D1 OS=Homo sapiens OX=9606 GN=PLXND1 PE=1 SV=3 - [PLXD1_HUMAN]	2.66746	1.3	1	1	1	1	49833996	1925	211.871	7.15186
A5D8V6	Vacuolar protein sorting-associated protein 37C OS=Homo sapiens OX=9606 GN=VPS37C PE=1 SV=2 - [VP37C_HUMAN]	2.66724	10.14	1	1	1	1	88045444	355	38.6346	5.21143
Q5SQN1	Synaptosomal-associated protein 47 OS=Homo sapiens OX=9606 GN=SNAP47 PE=1 SV=3 - [SNP47_HUMAN]	2.66713	5.39	1	1	1	1		464	52.5292	8.68994
Q2TAZ0	Autophagy-related protein 2 homolog A OS=Homo sapiens OX=9606 GN=ATG2A PE=1 SV=3 - [ATG2A_HUMAN]	2.66652	1.5	1	1	1	1		1938	212.726	5.88428
Q92673	Sortilin-related receptor OS=Homo sapiens OX=9606 GN=SORL1 PE=1 SV=2 - [SORL_HUMAN]	2.66588	0.54	1	1	1	1	2.1658e+07	2214	248.267	5.5542
O75446	Histone deacetylase complex subunit SAP30 OS=Homo sapiens OX=9606 GN=SAP30 PE=1 SV=1 - [SAP30_HUMAN]	2.66286	8.64	1	1	1	1	6.00044e+06	220	23.2919	9.17334
Q9UN73	Protocadherin alpha-6 OS=Homo sapiens OX=9606 GN=PCDHA6 PE=2 SV=1 - [PCDA6_HUMAN]	2.66231	3.05	1	1	1	1	9159935	950	102.652	5.05908
Q8IWI9	MAX gene-associated protein OS=Homo sapiens OX=9606 GN=MGA PE=1 SV=4 - [MGAP_HUMAN]	2.66039	0.85	1	1	1	1	1.88188e+07	3065	335.951	6.90283
Q9NY15	Stabilin-1 OS=Homo sapiens OX=9606 GN=STAB1 PE=1 SV=3 - [STAB1_HUMAN]	2.65415	0.82	1	1	1	1	6.76065e+07	2570	275.3	6.49365
O75427	Leucine-rich repeat and calponin homology domain-containing protein 4 OS=Homo sapiens OX=9606 GN=LRCH4 PE=1 SV=2 - [LRCH4_HUMAN]	2.6537	4.1	1	1	1	1		683	73.405	8.22119
Q6ZQN5	Forkhead box protein I2 OS=Homo sapiens OX=9606 GN=FOXI2 PE=2 SV=2 - [FOXI2_HUMAN]	2.65275	18.24	1	2	2	2	11297340	318	32.9584	8.71924
O60337	E3 ubiquitin-protein ligase MARCHF6 OS=Homo sapiens OX=9606 GN=MARCHF6 PE=1 SV=2 - [MARH6_HUMAN]	2.65139	4.84	1	1	1	1	7.17292e+06	910	102.478	6.27783
Q9H2A3	Neurogenin-2 OS=Homo sapiens OX=9606 GN=NEUROG2 PE=1 SV=2 - [NGN2_HUMAN]	2.65083	6.99	1	1	1	1		272	28.6034	7.75244
Q5TGY1	Transmembrane and coiled-coil domain-containing protein 4 OS=Homo sapiens OX=9606 GN=TMCO4 PE=1 SV=1 - [TMCO4_HUMAN]	2.65019	5.05	1	1	1	1	1.01194e+07	634	67.8668	5.84619
P46095	G-protein coupled receptor 6 OS=Homo sapiens OX=9606 GN=GPR6 PE=1 SV=1 - [GPR6_HUMAN]	2.64894	5.52	1	1	1	2	13811182	362	37.8569	7.6792
Q9H305	Cell death-inducing p53-target protein 1 OS=Homo sapiens OX=9606 GN=CDIP1 PE=1 SV=1 - [CDIP1_HUMAN]	2.64725	12.02	1	1	1	1	29855188	208	21.8774	5.94775
Q5VVP1	Spermatogenesis-associated protein 31A6 OS=Homo sapiens OX=9606 GN=SPATA31A6 PE=3 SV=1 - [S31A6_HUMAN]	2.64471	2.38	5	1	1	1	4.78142e+07	1343	147.725	8.70459
P09327	Villin-1 OS=Homo sapiens OX=9606 GN=VIL1 PE=1 SV=4 - [VILI_HUMAN]	2.64277	3.02	1	1	1	1	17868958	827	92.6367	6.39209
O75665	Oral-facial-digital syndrome 1 protein OS=Homo sapiens OX=9606 GN=OFD1 PE=1 SV=1 - [OFD1_HUMAN]	2.63963	2.57	1	1	1	1		1012	116.599	6.1001
Q96RG2	PAS domain-containing serine/threonine-protein kinase OS=Homo sapiens OX=9606 GN=PASK PE=1 SV=3 - [PASK_HUMAN]	2.63812	1.81	1	1	1	1	8.80052e+07	1323	142.839	4.85596
Q9Y6N7	Roundabout homolog 1 OS=Homo sapiens OX=9606 GN=ROBO1 PE=1 SV=1 - [ROBO1_HUMAN]	2.63759	1.94	1	1	1	1		1651	180.818	6.03662
Q53TS8	C2 calcium-dependent domain-containing protein 6 OS=Homo sapiens OX=9606 GN=C2CD6 PE=1 SV=1 - [C2CD6_HUMAN]	2.63738	4.49	1	1	1	1		623	71.1139	7.02002
Q15788	Nuclear receptor coactivator 1 OS=Homo sapiens OX=9606 GN=NCOA1 PE=1 SV=3 - [NCOA1_HUMAN]	2.6357	1.39	1	1	1	1	4.82477e+07	1441	156.658	6.20166
Q9Y4B4	Helicase ARIP4 OS=Homo sapiens OX=9606 GN=RAD54L2 PE=1 SV=4 - [ARIP4_HUMAN]	2.63251	1.09	1	1	1	1	210977870	1467	162.667	6.0874
Q68CL5	Tubulin polyglutamylase complex subunit 2 OS=Homo sapiens OX=9606 GN=TPGS2 PE=1 SV=2 - [TPGS2_HUMAN]	2.63004	8	1	1	1	1	613025165	300	33.2966	6.72705
P78414	Iroquois-class homeodomain protein IRX-1 OS=Homo sapiens OX=9606 GN=IRX1 PE=2 SV=3 - [IRX1_HUMAN]	2.62943	5.83	1	1	1	1	106997054	480	49.5908	6.20166
P23381	Tryptophan--tRNA ligase, cytoplasmic OS=Homo sapiens OX=9606 GN=WARS1 PE=1 SV=2 - [SYWC_HUMAN]	2.62722	3.82	1	1	1	1	1.12125e+08	471	53.1316	6.22705
Q96S16	JmjC domain-containing protein 8 OS=Homo sapiens OX=9606 GN=JMJD8 PE=1 SV=2 - [JMJD8_HUMAN]	2.62654	12.12	1	1	1	1	112831628	264	29.4908	6.63916
Q13233	Mitogen-activated protein kinase kinase kinase 1 OS=Homo sapiens OX=9606 GN=MAP3K1 PE=1 SV=4 - [M3K1_HUMAN]	2.6236	2.51	1	1	1	1	7.49024e+06	1512	164.366	7.73779
Q7Z6M1	Rab9 effector protein with kelch motifs OS=Homo sapiens OX=9606 GN=RABEPK PE=1 SV=1 - [RABEK_HUMAN]	2.62312	7.8	1	1	1	1	1.22087e+08	372	40.5386	6.25244
Q8N5N4	Uncharacterized protein C3orf22 OS=Homo sapiens OX=9606 GN=C3orf22 PE=2 SV=1 - [CC022_HUMAN]	2.62206	12.77	1	1	1	1	8.80052e+07	141	15.6762	9.84717
Q96EB6	NAD-dependent protein deacetylase sirtuin-1 OS=Homo sapiens OX=9606 GN=SIRT1 PE=1 SV=2 - [SIR1_HUMAN]	2.62086	3.35	1	1	1	1	309076502	747	81.63	4.66553
Q2WEN9	Carcinoembryonic antigen-related cell adhesion molecule 16 OS=Homo sapiens OX=9606 GN=CEACAM16 PE=1 SV=2 - [CEA16_HUMAN]	2.62022	7.53	1	1	1	2	3.24415e+07	425	45.8445	6.354
Q8N9M5	Transmembrane protein 102 OS=Homo sapiens OX=9606 GN=TMEM102 PE=1 SV=1 - [TM102_HUMAN]	2.61964	3.74	1	1	1	1	7.84861e+07	508	54.1407	5.90967
O75093	Slit homolog 1 protein OS=Homo sapiens OX=9606 GN=SLIT1 PE=1 SV=4 - [SLIT1_HUMAN]	2.61754	2.54	1	1	1	1		1534	167.816	6.56592
O00144	Frizzled-9 OS=Homo sapiens OX=9606 GN=FZD9 PE=2 SV=1 - [FZD9_HUMAN]	2.6175	5.25	1	1	1	1		591	64.4235	8.25049
Q8NFZ0	F-box DNA helicase 1 OS=Homo sapiens OX=9606 GN=FBH1 PE=1 SV=2 - [FBH1_HUMAN]	2.61729	2.21	1	1	1	1	1.38613e+08	1043	117.611	8.25049
P35637	RNA-binding protein FUS OS=Homo sapiens OX=9606 GN=FUS PE=1 SV=1 - [FUS_HUMAN]	2.61627	4.56	1	1	1	1		526	53.3938	9.36377
Q8N594	MPN domain-containing protein OS=Homo sapiens OX=9606 GN=MPND PE=1 SV=1 - [MPND_HUMAN]	2.61571	5.94	1	1	1	1		471	50.6303	5.71924
Q8IUG5	Unconventional myosin-XVIIIb OS=Homo sapiens OX=9606 GN=MYO18B PE=1 SV=2 - [MY18B_HUMAN]	2.61459	0.97	1	1	1	1	918919720	2567	285.038	6.85889
O15209	Zinc finger and BTB domain-containing protein 22 OS=Homo sapiens OX=9606 GN=ZBTB22 PE=1 SV=1 - [ZBT22_HUMAN]	2.61213	4.73	1	1	1	1	15116031	634	65.5611	6.37939
A8MVX0	Rho guanine nucleotide exchange factor 33 OS=Homo sapiens OX=9606 GN=ARHGEF33 PE=2 SV=2 - [ARG33_HUMAN]	2.60913	1.54	1	1	1	1	390738836	844	94.5736	6.81494
O00321	ETS translocation variant 2 OS=Homo sapiens OX=9606 GN=ETV2 PE=2 SV=2 - [ETV2_HUMAN]	2.60819	9.65	1	1	1	1	5.93514e+07	342	36.6095	6.23975
O15055	Period circadian protein homolog 2 OS=Homo sapiens OX=9606 GN=PER2 PE=1 SV=2 - [PER2_HUMAN]	2.60641	1.75	1	1	1	1	1.64484e+07	1255	136.493	6.46826
Q9H329	Band 4.1-like protein 4B OS=Homo sapiens OX=9606 GN=EPB41L4B PE=2 SV=2 - [E41LB_HUMAN]	2.60587	1.22	1	1	1	1	7.52202e+07	900	99.65	9.0415
P35568	Insulin receptor substrate 1 OS=Homo sapiens OX=9606 GN=IRS1 PE=1 SV=1 - [IRS1_HUMAN]	2.60509	2.01	1	1	1	1	2.7229e+08	1242	131.509	8.54346
Q5JRK9	Putative G antigen family E member 3 OS=Homo sapiens OX=9606 GN=PAGE2B PE=3 SV=1 - [GGEE3_HUMAN]	2.60479	18.92	1	1	1	1		111	12.0337	4.14502
Q9UI36	Dachshund homolog 1 OS=Homo sapiens OX=9606 GN=DACH1 PE=1 SV=4 - [DACH1_HUMAN]	2.60194	3.69	1	1	1	1	678231432	758	78.5134	8.51416
Q9BWG4	Single-stranded DNA-binding protein 4 OS=Homo sapiens OX=9606 GN=SSBP4 PE=1 SV=1 - [SSBP4_HUMAN]	2.59953	8.57	1	1	1	1	2.70883e+08	385	39.3625	6.80029
O00507	Probable ubiquitin carboxyl-terminal hydrolase FAF-Y OS=Homo sapiens OX=9606 GN=USP9Y PE=2 SV=2 - [USP9Y_HUMAN]	2.59463	0.86	1	1	1	1	390738836	2555	290.891	5.85889
Q9Y6H5	Synphilin-1 OS=Homo sapiens OX=9606 GN=SNCAIP PE=1 SV=2 - [SNCAP_HUMAN]	2.59401	3.81	1	1	1	1	29854356	919	100.347	6.34131
Q8TBE0	Bromo adjacent homology domain-containing 1 protein OS=Homo sapiens OX=9606 GN=BAHD1 PE=1 SV=2 - [BAHD1_HUMAN]	2.58471	4.23	1	1	1	1	57952814	780	84.5988	9.0708
P41440	Reduced folate transporter OS=Homo sapiens OX=9606 GN=SLC19A1 PE=1 SV=3 - [S19A1_HUMAN]	2.58309	4.06	1	1	1	1	327250518	591	64.827	8.95361
Q19T08	Endothelial cell-specific chemotaxis regulator OS=Homo sapiens OX=9606 GN=ECSCR PE=1 SV=1 - [ECSCR_HUMAN]	2.57919	9.76	1	1	1	1	75916356	205	21.2817	7.88428
P49336	Cyclin-dependent kinase 8 OS=Homo sapiens OX=9606 GN=CDK8 PE=1 SV=1 - [CDK8_HUMAN]	2.57272	4.96	1	1	1	1	3.29643e+08	464	53.2499	8.57275
Q8NB12	Histone-lysine N-methyltransferase SMYD1 OS=Homo sapiens OX=9606 GN=SMYD1 PE=1 SV=1 - [SMYD1_HUMAN]	2.57137	2.45	1	1	1	1		490	56.5799	7.09326
Q9UBC0	Hepatocyte nuclear factor 6 OS=Homo sapiens OX=9606 GN=ONECUT1 PE=2 SV=1 - [HNF6_HUMAN]	2.56894	4.09	1	1	1	1	16398296	465	50.9913	9.68604
Q8NDX1	PH and SEC7 domain-containing protein 4 OS=Homo sapiens OX=9606 GN=PSD4 PE=1 SV=2 - [PSD4_HUMAN]	2.56164	1.61	1	1	1	1		1056	116.177	5.47803
O15018	PDZ domain-containing protein 2 OS=Homo sapiens OX=9606 GN=PDZD2 PE=1 SV=4 - [PDZD2_HUMAN]	2.56144	1.23	1	1	1	1		2839	301.455	7.43018
Q86UU1	Pleckstrin homology-like domain family B member 1 OS=Homo sapiens OX=9606 GN=PHLDB1 PE=1 SV=1 - [PHLB1_HUMAN]	2.55516	1.38	1	1	1	1		1377	151.068	8.63135
Q96RE7	Nucleus accumbens-associated protein 1 OS=Homo sapiens OX=9606 GN=NACC1 PE=1 SV=1 - [NACC1_HUMAN]	2.55471	3.98	1	1	1	1	38718234	527	57.2218	5.74463
Q8IUX7	Adipocyte enhancer-binding protein 1 OS=Homo sapiens OX=9606 GN=AEBP1 PE=1 SV=1 - [AEBP1_HUMAN]	2.5485	1.47	1	1	1	1	3.2071e+06	1158	130.847	5.10986
Q6UY18	Leucine-rich repeat and immunoglobulin-like domain-containing nogo receptor-interacting protein 4 OS=Homo sapiens OX=9606 GN=LINGO4 PE=2 SV=1 - [LIGO4_HUMAN]	2.54795	2.36	1	1	1	1		593	63.7338	8.17725
O14964	Hepatocyte growth factor-regulated tyrosine kinase substrate OS=Homo sapiens OX=9606 GN=HGS PE=1 SV=1 - [HGS_HUMAN]	2.5355	3.35	1	1	1	1	1292213576	777	86.1376	6.16357
Q05215	Early growth response protein 4 OS=Homo sapiens OX=9606 GN=EGR4 PE=1 SV=3 - [EGR4_HUMAN]	2.53454	5.26	1	1	1	1	5.04981e+07	589	61.5839	8.35303
Q9BVH7	Alpha-N-acetylgalactosaminide alpha-2,6-sialyltransferase 5 OS=Homo sapiens OX=9606 GN=ST6GALNAC5 PE=1 SV=1 - [SIA7E_HUMAN]	2.52782	8.33	1	1	1	2		336	38.4183	9.48096
Q5HYW2	NHS-like protein 2 OS=Homo sapiens OX=9606 GN=NHSL2 PE=1 SV=2 - [NHSL2_HUMAN]	2.52013	2.2	1	1	1	1		1225	133.204	7.76709
Q6NXR0	Interferon-inducible GTPase 5 OS=Homo sapiens OX=9606 GN=IRGC PE=1 SV=1 - [IIGP5_HUMAN]	2.51816	6.7	1	1	1	1	30959507	463	50.2568	5.35107
Q8NCL9	Protein APCDD1-like OS=Homo sapiens OX=9606 GN=APCDD1L PE=1 SV=1 - [APCDL_HUMAN]	2.51743	4.39	1	1	1	1	1.83056e+07	501	55.5994	8.85107
Q9BXU3	Testis-expressed protein 13A OS=Homo sapiens OX=9606 GN=TEX13A PE=1 SV=1 - [TX13A_HUMAN]	2.51563	7.58	1	1	1	1		409	45.5544	5.52881
P35858	Insulin-like growth factor-binding protein complex acid labile subunit OS=Homo sapiens OX=9606 GN=IGFALS PE=1 SV=1 - [ALS_HUMAN]	2.51333	2.31	1	1	1	1	222965608	605	65.9938	6.78564
Q68DN1	Uncharacterized protein C2orf16 OS=Homo sapiens OX=9606 GN=C2orf16 PE=2 SV=3 - [CB016_HUMAN]	2.51135	1.16	1	1	1	1	6.94033e+08	1984	224.183	10.0815
Q9H3P7	Golgi resident protein GCP60 OS=Homo sapiens OX=9606 GN=ACBD3 PE=1 SV=4 - [GCP60_HUMAN]	2.50513	2.65	1	1	1	1	16847874	528	60.556	5.05908
Q3ZLR7	Transcription factor SPT20 homolog-like 1 OS=Homo sapiens OX=9606 GN=SUPT20HL1 PE=2 SV=2 - [SP201_HUMAN]	2.50475	3.4	1	1	1	1	27966661	823	89.376	8.77783
Q9Y6Y1	Calmodulin-binding transcription activator 1 OS=Homo sapiens OX=9606 GN=CAMTA1 PE=1 SV=4 - [CMTA1_HUMAN]	2.50135	2.03	1	1	1	1		1673	183.556	7.48877
Q9C0C9	(E3-independent) E2 ubiquitin-conjugating enzyme OS=Homo sapiens OX=9606 GN=UBE2O PE=1 SV=3 - [UBE2O_HUMAN]	2.50095	1.24	1	1	1	1	276474266	1292	141.205	5.12256
P35368	Alpha-1B adrenergic receptor OS=Homo sapiens OX=9606 GN=ADRA1B PE=1 SV=3 - [ADA1B_HUMAN]	2.50022	3.46	1	1	1	1		520	56.7996	9.40771
Q9H9J4	Ubiquitin carboxyl-terminal hydrolase 42 OS=Homo sapiens OX=9606 GN=USP42 PE=1 SV=3 - [UBP42_HUMAN]	2.50009	2.27	1	1	1	1		1324	145.302	8.63135
P52746	Zinc finger protein 142 OS=Homo sapiens OX=9606 GN=ZNF142 PE=1 SV=4 - [ZN142_HUMAN]	2.49814	1.9	1	1	1	1	12527786	1687	187.758	7.91357
O75175	CCR4-NOT transcription complex subunit 3 OS=Homo sapiens OX=9606 GN=CNOT3 PE=1 SV=1 - [CNOT3_HUMAN]	2.49615	4.65	1	1	1	1	3.17422e+06	753	81.8217	6.20166
Q8TCU6	Phosphatidylinositol 3,4,5-trisphosphate-dependent Rac exchanger 1 protein OS=Homo sapiens OX=9606 GN=PREX1 PE=1 SV=3 - [PREX1_HUMAN]	2.49183	0.78	1	1	1	1	3.30391e+08	1659	186.085	6.44287
P19622	Homeobox protein engrailed-2 OS=Homo sapiens OX=9606 GN=EN2 PE=2 SV=3 - [HME2_HUMAN]	2.49064	5.41	1	1	1	1		333	34.1899	9.43701
Q13029	PR domain zinc finger protein 2 OS=Homo sapiens OX=9606 GN=PRDM2 PE=1 SV=3 - [PRDM2_HUMAN]	2.4897	0.87	1	1	1	1	72645198	1718	188.797	7.31299
P41594	Metabotropic glutamate receptor 5 OS=Homo sapiens OX=9606 GN=GRM5 PE=1 SV=2 - [GRM5_HUMAN]	2.48846	2.89	1	1	1	1	5.52769e+06	1212	132.383	7.78174
Q5SZL2	Centrosomal protein of 85 kDa-like OS=Homo sapiens OX=9606 GN=CEP85L PE=1 SV=1 - [CE85L_HUMAN]	2.48721	3.35	1	1	1	1		805	91.7509	6.32861
Q9NY59	Sphingomyelin phosphodiesterase 3 OS=Homo sapiens OX=9606 GN=SMPD3 PE=1 SV=1 - [NSMA2_HUMAN]	2.48673	3.36	1	1	1	1	9.18169e+06	655	71.036	5.78271
Q14526	Hypermethylated in cancer 1 protein OS=Homo sapiens OX=9606 GN=HIC1 PE=1 SV=5 - [HIC1_HUMAN]	2.48659	3.14	1	1	1	2	76531655	733	76.4592	6.82959
Q5XG87	Terminal nucleotidyltransferase 4A OS=Homo sapiens OX=9606 GN=TENT4A PE=1 SV=3 - [PAPD7_HUMAN]	2.48534	3.5	1	1	1	1	203906465	772	82.3088	9.5249
Q8N1D0	Beckwith-Wiedemann syndrome chromosomal region 1 candidate gene B protein OS=Homo sapiens OX=9606 GN=SLC22A18AS PE=1 SV=3 - [BWR1B_HUMAN]	2.48233	7.11	1	1	1	1	5.20992e+06	253	27.0438	9.78857
Q9UPV9	Trafficking kinesin-binding protein 1 OS=Homo sapiens OX=9606 GN=TRAK1 PE=1 SV=1 - [TRAK1_HUMAN]	2.48189	2.73	1	1	1	1		953	105.974	5.84619
Q7Z6J2	Protein TAMALIN OS=Homo sapiens OX=9606 GN=TAMALIN PE=1 SV=1 - [GRASP_HUMAN]	2.48089	7.34	1	1	1	2	1.30456e+06	395	42.5971	8.83643
Q9Y6R7	IgGFc-binding protein OS=Homo sapiens OX=9606 GN=FCGBP PE=1 SV=3 - [FCGBP_HUMAN]	2.48075	0.89	1	1	1	1	2.74285e+07	5405	571.639	5.33838
Q8IZL9	Cyclin-dependent kinase 20 OS=Homo sapiens OX=9606 GN=CDK20 PE=1 SV=1 - [CDK20_HUMAN]	2.48071	6.07	1	1	1	1	1.97692e+08	346	38.6703	6.75635
Q6ZRS2	Helicase SRCAP OS=Homo sapiens OX=9606 GN=SRCAP PE=1 SV=3 - [SRCAP_HUMAN]	2.47763	0.74	1	1	1	1		3230	343.343	5.96045
O95996	Adenomatous polyposis coli protein 2 OS=Homo sapiens OX=9606 GN=APC2 PE=1 SV=1 - [APCL_HUMAN]	2.47744	1.04	1	1	1	1	2.6478e+08	2303	243.799	8.82178
Q96HA7	Tonsoku-like protein OS=Homo sapiens OX=9606 GN=TONSL PE=1 SV=2 - [TONSL_HUMAN]	2.47617	2.39	1	1	1	1	105338790	1378	150.834	6.41748
Q9NVM9	Integrator complex subunit 13 OS=Homo sapiens OX=9606 GN=INTS13 PE=1 SV=2 - [INT13_HUMAN]	2.47487	3.97	1	1	1	1	7.97026e+06	706	80.1743	6.69775
O14827	Ras-specific guanine nucleotide-releasing factor 2 OS=Homo sapiens OX=9606 GN=RASGRF2 PE=1 SV=2 - [RGRF2_HUMAN]	2.47269	2.1	1	1	1	1	46094812	1237	140.675	7.53271
A4D2H0	cTAGE family member 15 OS=Homo sapiens OX=9606 GN=CTAGE15 PE=2 SV=1 - [CTGEF_HUMAN]	2.46921	3.09	5	1	1	1	4.81895e+08	777	87.8131	5.23682
A6NEL2	Ankyrin repeat domain-containing protein SOWAHB OS=Homo sapiens OX=9606 GN=SOWAHB PE=1 SV=1 - [SWAHB_HUMAN]	2.4691	3.4	1	1	1	1	9.31031e+07	793	85.6903	9.59814
Q8TBY0	Probable RNA-binding protein 46 OS=Homo sapiens OX=9606 GN=RBM46 PE=1 SV=1 - [RBM46_HUMAN]	2.46826	2.25	1	1	1	1		533	59.9841	7.66455
P24394	Interleukin-4 receptor subunit alpha OS=Homo sapiens OX=9606 GN=IL4R PE=1 SV=1 - [IL4RA_HUMAN]	2.46754	2.18	1	1	1	1		825	89.6005	5.07178
O60248	Protein SOX-15 OS=Homo sapiens OX=9606 GN=SOX15 PE=1 SV=1 - [SOX15_HUMAN]	2.46679	13.3	1	1	1	1		233	25.2356	9.75928
P78358	Cancer/testis antigen 1 OS=Homo sapiens OX=9606 GN=CTAG1A PE=1 SV=1 - [CTG1B_HUMAN]	2.46323	15	2	1	1	1	1.08725e+09	180	17.981	8.41162
Q14677	Clathrin interactor 1 OS=Homo sapiens OX=9606 GN=CLINT1 PE=1 SV=1 - [EPN4_HUMAN]	2.46206	4	1	1	1	1	6.13977e+06	625	68.2158	6.41748
Q96TA1	Protein Niban 2 OS=Homo sapiens OX=9606 GN=NIBAN2 PE=1 SV=3 - [NIBA2_HUMAN]	2.4615	4.02	1	1	1	1	37707021	746	84.0847	6.18896
Q92766	Ras-responsive element-binding protein 1 OS=Homo sapiens OX=9606 GN=RREB1 PE=1 SV=3 - [RREB1_HUMAN]	2.45933	1.42	1	1	1	1	3.54911e+07	1687	181.306	6.97607
O15027	Protein transport protein Sec16A OS=Homo sapiens OX=9606 GN=SEC16A PE=1 SV=4 - [SC16A_HUMAN]	2.45891	1.36	1	1	1	1	49737993	2357	251.738	5.79541
P09086	POU domain, class 2, transcription factor 2 OS=Homo sapiens OX=9606 GN=POU2F2 PE=1 SV=3 - [PO2F2_HUMAN]	2.45833	6.26	1	1	1	1		479	51.1771	8.42627
Q96A73	Putative monooxygenase p33MONOX OS=Homo sapiens OX=9606 GN=KIAA1191 PE=1 SV=1 - [P33MX_HUMAN]	2.45658	8.52	1	1	1	1	1.67298e+06	305	33.226	9.39307
Q9BWP8	Collectin-11 OS=Homo sapiens OX=9606 GN=COLEC11 PE=1 SV=1 - [COL11_HUMAN]	2.45408	5.9	1	1	1	1	2.95627e+06	271	28.647	5.41455
Q8TCZ2	CD99 antigen-like protein 2 OS=Homo sapiens OX=9606 GN=CD99L2 PE=1 SV=1 - [C99L2_HUMAN]	2.45286	8.02	1	1	1	1	1.00315e+08	262	27.9687	5.13525
Q71F56	Mediator of RNA polymerase II transcription subunit 13-like OS=Homo sapiens OX=9606 GN=MED13L PE=1 SV=1 - [MD13L_HUMAN]	2.4527	1.45	1	1	1	1		2210	242.447	6.03662
P53539	Protein fosB OS=Homo sapiens OX=9606 GN=FOSB PE=1 SV=1 - [FOSB_HUMAN]	2.45232	4.14	1	1	1	1	2.35582e+06	338	35.9056	4.85596
[truncated: 223 more rows]

## Sheet: CKD2
Accession	Description	Score	Coverage	# Proteins	# Unique Peptides	# Peptides	# PSMs	Area	# AAs	MW [kDa]	calc. pI
[truncated: 1,294 more rows]

## Sheet: CKD3
Accession	Description	Score	Coverage	# Proteins	# Unique Peptides	# Peptides	# PSMs	Area	# AAs	MW [kDa]	calc. pI
[truncated: 1,266 more rows]

[truncated: 5 more sheets: CKD4, CKD5, CKD6, CKD7, CKD 8]
