# Supplementary material for: Glycosylation Analysis of Urinary Peptidome Highlights IGF2 Glycopeptides in Association with CKD
Source: Int J Mol Sci. 2023 Mar 11;24(6):5402. doi: 10.3390/ijms24065402 (PMC10048973; doi:10.3390/ijms24065402)
Supplement: Supplementary file 1 [file ijms-24-05402-s001.zip › Table S3.xlsx]

## Sheet: Nine IGF2 peptides
IGF2 Peptide sequence	Mass	CE-migration time	Glycan composition	Glycan position	Start amino acid	Stop amino acid	Frequency	Abundance
	Da]	[mins]					(%)	Range	Mean
DVStPPTVLPDNFPRYPVG	2726.28	42.5541	Hex(1)HexNAc(1)NeuAc(1)	T4	93	111	52.86	17.1-49508.6	6115.74
DVStPPTVLPDNFPRYP	2861.28	48.7998	Hex(1)HexNAc(1)NeuAc(2)	T4	93	109	23.62	21.4-27681.8	2067.24
DVStPPTVLPDNFPRYPVGKF	3292.53	39.274	Hex(1)HexNAc(1)NeuAc(2)	T4	93	113	89.74	19.0-85843	9884.46
DVStPPTVLPDNFPRYPVGK	2854.37	35.7412	Hex(1)HexNAc(1)NeuAc(1)	T4	93	112	24.02	40.43-969.34	281.18
DVsTPPTVLPDNFPRYPVGKF	3001.44	33.4497	Hex(1)HexNAc(1)NeuAc(1)	S3	93	113	0.37	14.6-17332.3	1904.29
tPPTVLPDNFPRYP	2269.05	39.2538	Hex(1)HexNAc(1)NeuAc(1)	T1	96	109	2.36	28.4-22103.9	666.5
PRYPVGKF	962.52	20.21	-	-	106	113	2.15	26.4-155515.1	3662.93
GHVLAKELEAFR	1368.72	20.13	-	-	139	150	1.1	35.0-13136.3	1819.74
GHVLAKELEAFRE	1497.77	20.31	-	-	139	151	1.89	78.1-11430.9	999.467
