# Supplementary material for: Glycosylation Analysis of Urinary Peptidome Highlights IGF2 Glycopeptides in Association with CKD
Source: Int J Mol Sci. 2023 Mar 11;24(6):5402. doi: 10.3390/ijms24065402 (PMC10048973; doi:10.3390/ijms24065402)
Supplement: Supplementary file 1 [file ijms-24-05402-s001.zip › Table S4.xlsx]

## Sheet: Spearman's correlation
Spearman's rank correlation test for four IGF2 glycopeptides with Age, eGFR and Albuminuria
IGF2 glycopeptide	Age (years)			eGFR (mg/ml/1.73m2)			Albuminuria (mg/g)
	p-value	Rho	n	p-value	Rho	n	p	Rho	n
DVStPPTVLPDNFPRYPVGKF	1.63e-22	0.185977	2710	1.79e-08	-0.115825	2350	0.064842	-0.05668	1062
tPPTVLPDNFPRYP	1.63e-32	0.431989	685	4.61e-67	-0.595851	685	1.21e-12	0.491492	185
DVStPPTVLPDNFPRYPVG	1.97e-06	0.122737	1493	0.737297	-0.00921	1329	0.005608	-0.11478	581
DVStPPTVLPDNFPRYP	2.19e-17	0.327451	637	2.01e-07	-0.22084	543	0.916924	0.006068	298

## Sheet: Multiple Linear regression
Multiple linear regression analysis for four IGF2 glycopeptides with Age, eGFR and Albuminuria
IGF2 glycopeptide		Age (years)	eGFR (ml/min/1.73m2)	Albuminuria (mg/g)
DVStPPTVLPDNFPRYPVGKF	Coefficient	0.007532	-0.001632	-4.208e-05
	Standard error	0.001973	0.001071	1.35e-05
	t-value	3.818	-1.524	-3.118
	p-value	0.000142	0.127728	0.001873
	Model
	R2	0.03846	Adjusted R2	0.03565
	F statistic	13.65	df	1024
			p-value	9.738e-09
tPPTVLPDNFPRYP	Coefficient	0.008846	-0.01381	-1.462e-05
	Standard error	0.004791	0.002234	0.001766
	t-value	1.846	-6.183	-0.828
	p-value	0.0665	4.21e-09	0.4089
	Model
	R2	0.3757	Adjusted R2	0.3651
	F statistic	35.51	df	177
			p-value	2.2e-16
DVStPPTVLPDNFPRYPVG	Coefficient	0.01346	1.955e-05	-7.824e-05
	Standard error	0.003302	0.001776	1.955e-05
	t-value	4.077	1.002	-4.002
	p-value	5.22e-05	0.317	7.11e-05
	Model
	R2	0.0561	Adjusted R2	0.05104
	F statistic	11.09	df	560
			p-value	4.393e-07
DVStPPTVLPDNFPRYP	Coefficient	0.01728	-0.001408	-4.439e-05
	Standard error	0.004398	0.002441	4.132e-05
	t-value	3.929	-0.577	-1.074
	p-value	0.000107	0.564512	0.238603
	Model
	R2	0.1003	Adjusted R2	0.09096
	F statistic	10.77	df	290
			p-value	9.868e-07

## Sheet: Correlation in age groups
Spearman's rank correlation test for four IGF2 glycopeptides with eGFR in different age groups
		IGF2 glycopeptide
		DVStPPTVLPDNFPRYPVGKF			tPPTVLPDNFPRYP			DVStPPTVLPDNFPRYPVG			DVStPPTVLPDNFPRYP
		p-value	Rho	n	p-value	Rho	n	p-value	Rho	n	p-value	Rho	n
Age groups (years)	18-25	0.0594732	-0.13627	192	0.000147999	-0.688889	26	0.864601	0.0158656	118	0.198268	-0.210537	39
	26-40	0.993834	-0.000335551	533	0.268553	-0.111698	100	0.0918034	0.0983399	295	0.61891	-0.0443776	128
	41-50	0.64291	0.0220377	445	6.83461e-06	-0.432936	100	0.0684501	0.130758	195	0.998111	0.000236129	103
	51-60	0.0771616	-0.0961245	339	1.48404e-15	-0.700008	97	0.443767	0.0551564	195	0.211894	-0.150905	70
	61-70	0.345701	-0.0570763	275	0	-0.556829	116	0.133361	-0.117339	165	0.476223	-0.093526	60
	71-100	0.41574	-0.0457217	319	1.99944e-11	-0.534759	136	0.327499	0.0663204	220	0.578399	0.0564378	99
