# Supplementary material for: Glycosylation Analysis of Urinary Peptidome Highlights IGF2 Glycopeptides in Association with CKD
Source: Int J Mol Sci. 2023 Mar 11;24(6):5402. doi: 10.3390/ijms24065402 (PMC10048973; doi:10.3390/ijms24065402)
Supplement: Supplementary file 1 [file ijms-24-05402-s001.zip › Table S5.xlsx]

## Sheet: ELISA Standard Curve
Standard Curve
Concentration (pg/ml)	Absorbance (450 nm)
25	0.0243
50	0.0505
100	0.125
200	0.3223
400	0.809
800	1.867

## Sheet: ELISA Results
Sample number	Sample (ELISA)	Absorbance (450nm)	Conc. (pg/ml)	Conc*Dilution factor	Conc. (ng/ml)	lab_egfr	lab_ckdstage	SD	Mean
20	Sample X1	0.826	385.208	192604	192.604	99.0895	CKD-01	35.9899	172.882
29	Sample X2	0.881	408.125	204063	204.063	122.686	CKD-01
38	Sample X3	0.902	416.875	208438	208.438	102.137	CKD-01
46	Sample X4	0.725	343.125	171563	171.563	115.723	CKD-01
109	Sample X5	0.539	265.625	132813	132.813	120.011	CKD-01
113	Sample X6	0.601	291.458	145729	145.729	95.9586	CKD-01
154	Sample X8	0.816	381.042	190521	190.521	105.241	CKD-01
339	Sample X14	0.698	331.875	165938	165.938	90.846	CKD-01
376	Sample X16	0.372	196.042	98020.8	98.0208	101.149	CKD-01
524	Sample X20	0.658	315.208	157604	157.604	129.247	CKD-01
541	Sample X22	0.762	358.542	179271	179.271	106.046	CKD-01
576	Sample X24	0.996	456.042	228021	228.021	104.845	CKD-01
118	Sample X7	0.772	362.708	181354	181.354	20.0367	CKD-04	48.5082	210.677
156	Sample X9	0.935	430.625	215312	215.312	18.5049	CKD-04
158	Sample X10	0.727	343.958	171979	171.979	26.9698	CKD-04
162	Sample X11	0.58	282.708	141354	141.354	28.384	CKD-04
278	Sample X12	1.004	459.375	229688	229.688	25.9885	CKD-04
280	Sample X13	0.946	435.208	217604	217.604	27.8904	CKD-04
343	Sample X15	0.947	435.625	217812	217.812	28.4487	CKD-04
410	Sample X17	0.8	374.375	187188	187.188	25.8445	CKD-04
411	Sample X18	1.001	458.125	229063	229.063	16.4806	CKD-04
447	Sample X19	1.427	635.625	317813	317.813	28.6809	CKD-04
538	Sample X21	0.647	310.625	155313	155.313	15.567	CKD-04
543	Sample X23	1.167	527.292	263646	263.646	15.4349	CKD-04
