# Supplementary material for: Glycosylation Analysis of Urinary Peptidome Highlights IGF2 Glycopeptides in Association with CKD
Source: Int J Mol Sci. 2023 Mar 11;24(6):5402. doi: 10.3390/ijms24065402 (PMC10048973; doi:10.3390/ijms24065402)
Supplement: Supplementary file 1 [file ijms-24-05402-s001.zip › Table S6.xlsx]

## Sheet: Index
Peptide ID (Proteasix)	Glycopeptide sequence	Mass	CE-migration time	Protein name	Protein Accession ID	Gene symbol	Glycan composition	Glycan position	Start amino acid	Stop amino acid	Frequency	Abundance
		[Da]	[mins]		(UniProt)	(UniProt)					(%)	Range	Mean
1	DVStPPTVLPDNFPRYPVG (IGF2)	2726.28	42.5541	Insulin-like growth factor II	P01344	IGF2	Hex(1)HexNAc(1)NeuAc(1)	T4	93	111	52.86	17.1-49508.6	6115.74
2	tPPTVLPDNFPRYP (IGF2)	2269.05	39.2538	Insulin-like growth factor II	P01344	IGF2	Hex(1)HexNAc(1)NeuAc(1)	T1	96	109	24.02	28.4-22103.9	666.5
3	DVStPPTVLPDNFPRYP (IGF2)	2861.28	48.7998	Insulin-like growth factor II	P01344	IGF2	Hex(1)HexNAc(1)NeuAc(2)	T4	93	109	23.62	21.4-27681.8	2067.24
4	DVStPPTVLPDNFPRYPVGKF (IGF2)	3292.53	39.274	Insulin-like growth factor II	P01344	IGF2	Hex(1)HexNAc(1)NeuAc(2)	T4	93	113	89.74	19.0-85843	9884.46
5	DVStPPTVLPDNFPRYPVGK (IGF2)	2854.37	35.7412	Insulin-like growth factor II	P01344	IGF2	Hex(1)HexNAc(1)NeuAc(1)	T4	93	112	0.37	40.43-969.34	281.18
6	DVsTPPTVLPDNFPRYPVGKF (IGF2)	3001.44	33.4497	Insulin-like growth factor II	P01344	IGF2	Hex(1)HexNAc(1)NeuAc(1)	S3	93	113	2.36	14.6-17332.3	1904.29
7	tPAPLDSVFSSSERAHQVLR (PROC)	3143.46	30.0635	Vitamin K-dependent protein C	P04070	PROC	Hex(1)HexNAc(1)NeuAc(2)	T1	19	39	1.58	10.0-589.32	185.93
8	tPAPLDSVFSSSERAHQ (PROC)	2775.2	38.3104	Vitamin K-dependent protein C	P04070	PROC	Hex(1)HexNAc(1)NeuAc(2)	T1	19	39	11.05	6.56-4972.9	370.02
9	tPAPLDSVFSSSERAHQVLRI (PROC)	3256.54	30.6525	Vitamin K-dependent protein C	P04070	PROC	Hex(1)HexNAc(1)NeuAc(2)	T1	19	40	37.09	16.78-35415.4	2030.91
10	sALQPSPTHSSSNTQRLPDRVTG (ITIH1)	3091.45	29.1103	Inter-alpha-trypsin inhibitor heavy chain H1	P19827	ITIH1	Hex(1)HexNAc(1)NeuAc(1)	S1	645	668	0.05	50.69-97.77	74.23
11	LQPsPTHSSSNTQRLPD (ITIH1)	2520.15	27.4938	Inter-alpha-trypsin inhibitor heavy chain H1	P19827	ITIH1	Hex(1)HexNAc(1)NeuAc(1)	S4	648	664	0.55	12.12-270.39	117.54
12	LQPsPTHSSSNTQRLPDRVTG (ITIH1)	2933.38	28.5885	Inter-alpha-trypsin inhibitor heavy chain H1	P19827	ITIH1	Hex(1)HexNAc(1)NeuAc(1)	S4	648	668	0.32	44.7-3739.5	620.02
13	DEAGsEADHEGTHSTKRGHAKSRPV (FGA)	3605.59	21.0672	Fibrinogen alpha chain	P02671	FGA	Hex(1)HexNAc(1)NeuAc(2)	S5	605	629	20.71	18.9-4788.0	476.98
14	DEAGsEADHEGTHSTKRGHAKSRP (FGA)	3215.42	19.9962	Fibrinogen alpha chain	P02671	FGA	Hex(1)HexNAc(1)NeuAc(1)	S5	605	628	10.08	8.6-2873.3	266.59
15	DGGFDLSDALPDNENKKPtAIP (CD99)	3260.45	38.1495	CD99 antigen	P14209	CD99	Hex(1)HexNAc(1)NeuAc(2)	T19	23	44	25.51	13.6-14136.9	986.31
16	tAVPSTGASKSKR (FN1)	1944.94	24.8773	Fibronectin	P02751	FN1	Hex(1)HexNAc(1)NeuAc(1)	T1	19	31	4.17	28.5-2130.5	425.66
17	ATIPRQDEVPQQtVAPQQQ (TNFRSF10D)	2789.31	40.9617	Tumor necrosis factor receptor superfamily member 10D	Q9UBN6	TNFRSF10D	Hex(1)HexNAc(1)NeuAc(1)	T13	56	74	2.02	16.1-642.4	205.34

## Sheet: Prediction tool Proteasix outpu
Peptide ID	Parent Protein AC from input	Start amino acid	End amino acid	N or C-terminus	Protease Human	Cleavage site	Source	Plausible proteolysis	Probability Calculated	Threshold applied (value)	Sensitivity	Specificity
1	P01344	93	111	N-terminus	PGA3	KSERDVST	MEROPS:A01.001	Endopeptidase (input)	-22.06	MEROPS score threshold (-24.17)	72	49.97
1	P01344	93	111	C-terminus	CTSL	YPVGKFFQ	MEROPS:C01.032	Endopeptidase (input)	-23.59	MEROPS score threshold (-25.1)	68	62.99
1	P01344	93	111	C-terminus	CTSS	YPVGKFFQ	MEROPS:C01.034	Endopeptidase (input)	-24.95	MEROPS score threshold (-25.53)	60	61.46
1	P01344	93	111	C-terminus	CTSK	YPVGKFFQ	MEROPS:C01.036	Endopeptidase (input)	-22.92	MEROPS score threshold (-25.77)	57	76.57
1	P01344	93	111	N-terminus	CAPN1	KSERDVST	MEROPS:C02.001	Endopeptidase (input)	-23.96	MEROPS score threshold (-24.18)	84	58.33
1	P01344	93	111	N-terminus	CAPN2	KSERDVST	MEROPS:C02.002	Endopeptidase (input)	-23.51	MEROPS score threshold (-24.15)	57	57.87
1	P01344	93	111	N-terminus	MMP7	KSERDVST	MEROPS:M10.008	Endopeptidase (input)	-25.75	MEROPS score threshold (-26.58)	54	53.97
1	P01344	93	111	C-terminus	MMP9	YPVGKFFQ	MEROPS:M10.004	Endopeptidase (input)	-23.8	MEROPS score threshold (-24.54)	63	63.68
1	P01344	93	111	C-terminus	MMP7	YPVGKFFQ	MEROPS:M10.008	Endopeptidase (input)	-24.03	MEROPS score threshold (-26.58)	54	53.97
1	P01344	93	111	N-terminus	MMP14	KSERDVST	MEROPS:M10.014	Endopeptidase (input)	-21.4	MEROPS score threshold (-22.96)	75	80.66
1	P01344	93	111	N-terminus	MEP1A	KSERDVST	MEROPS:M12.002	Endopeptidase (input)	-20.79	MEROPS score threshold (-23.48)	78	65.59
1	P01344	93	111	N-terminus	ADAM17	KSERDVST	MEROPS:M12.217	Endopeptidase (input)	-18.76	99th percentile (-19.15)	30	99.49
1	P01344	93	111	N-terminus	TMPRSS7	KSERDVST	MEROPS:S01.072	Endopeptidase (input)	-22.84	MEROPS score threshold (-22.87)	64	94.17
1	P01344	93	111	N-terminus	GZMM	KSERDVST	MEROPS:S01.139	Endopeptidase (input)	-21.78	MEROPS score threshold (-21.93)	74	92.47
1	P01344	93	111	N-terminus	PLG	KSERDVST	MEROPS:S01.233	Endopeptidase (input)	-21.97	MEROPS score threshold (-22.58)	70	94.16
1	P01344	93	111	N-terminus	KLK4	KSERDVST	MEROPS:S01.251	Endopeptidase (input)	-21.75	MEROPS score threshold (-22.45)	74	95.82
1	P01344	93	111	N-terminus	FURIN	KSERDVST	MEROPS:S08.071	Endopeptidase (input)	-17.8	MEROPS score threshold (-18.7)	79	99.84
1	P01344	93	111	N-terminus	PCSK2	KSERDVST	MEROPS:S08.073	Endopeptidase (input)	-20.24	MEROPS score threshold (-20.42)	63	99.37
1	P01344	93	111	N-terminus	PCSK5	KSERDVST	MEROPS:S08.076	Endopeptidase (input)	-17.98	MEROPS score threshold (-21.35)	36	99.55
2	P01344	96	109	N-terminus	CTSL	RDVSTPPT	MEROPS:C01.032	Endopeptidase (input)	-21.45	MEROPS score threshold (-25.1)	68	62.99
2	P01344	96	109	N-terminus	CTSS	RDVSTPPT	MEROPS:C01.034	Endopeptidase (input)	-22.37	MEROPS score threshold (-25.53)	60	61.46
2	P01344	96	109	N-terminus	CTSK	RDVSTPPT	MEROPS:C01.036	Endopeptidase (input)	-24.19	MEROPS score threshold (-25.77)	57	76.57
2	P01344	96	109	N-terminus	CAPN1	RDVSTPPT	MEROPS:C02.001	Endopeptidase (input)	-21.37	MEROPS score threshold (-24.18)	84	58.33
2	P01344	96	109	N-terminus	CAPN2	RDVSTPPT	MEROPS:C02.002	Endopeptidase (input)	-19.91	MEROPS score threshold (-24.15)	57	57.87
2	P01344	96	109	C-terminus	MMP7	PRYPVGKF	MEROPS:M10.008	Endopeptidase (input)	-24.73	MEROPS score threshold (-26.58)	54	53.97
2	P01344	96	109	N-terminus	MEP1A	RDVSTPPT	MEROPS:M12.002	Endopeptidase (input)	-20.01	MEROPS score threshold (-23.48)	78	65.59
2	P01344	96	109	C-terminus	MME	PRYPVGKF	MEROPS:M13.001	Endopeptidase (input)	-20.86	MEROPS score threshold (-24.37)	58	87.21
3	P01344	93	109	N-terminus	PGA3	KSERDVST	MEROPS:A01.001	Endopeptidase (input)	-22.06	MEROPS score threshold (-24.17)	72	49.97
3	P01344	93	109	N-terminus	CAPN1	KSERDVST	MEROPS:C02.001	Endopeptidase (input)	-23.96	MEROPS score threshold (-24.18)	84	58.33
3	P01344	93	109	N-terminus	CAPN2	KSERDVST	MEROPS:C02.002	Endopeptidase (input)	-23.51	MEROPS score threshold (-24.15)	57	57.87
3	P01344	93	109	N-terminus	MMP7	KSERDVST	MEROPS:M10.008	Endopeptidase (input)	-25.75	MEROPS score threshold (-26.58)	54	53.97
3	P01344	93	109	C-terminus	MMP7	PRYPVGKF	MEROPS:M10.008	Endopeptidase (input)	-24.73	MEROPS score threshold (-26.58)	54	53.97
3	P01344	93	109	N-terminus	MMP14	KSERDVST	MEROPS:M10.014	Endopeptidase (input)	-21.4	MEROPS score threshold (-22.96)	75	80.66
3	P01344	93	109	N-terminus	MEP1A	KSERDVST	MEROPS:M12.002	Endopeptidase (input)	-20.79	MEROPS score threshold (-23.48)	78	65.59
3	P01344	93	109	N-terminus	ADAM17	KSERDVST	MEROPS:M12.217	Endopeptidase (input)	-18.76	99th percentile (-19.15)	30	99.49
3	P01344	93	109	C-terminus	MME	PRYPVGKF	MEROPS:M13.001	Endopeptidase (input)	-20.86	MEROPS score threshold (-24.37)	58	87.21
3	P01344	93	109	N-terminus	TMPRSS7	KSERDVST	MEROPS:S01.072	Endopeptidase (input)	-22.84	MEROPS score threshold (-22.87)	64	94.17
3	P01344	93	109	N-terminus	GZMM	KSERDVST	MEROPS:S01.139	Endopeptidase (input)	-21.78	MEROPS score threshold (-21.93)	74	92.47
3	P01344	93	109	N-terminus	PLG	KSERDVST	MEROPS:S01.233	Endopeptidase (input)	-21.97	MEROPS score threshold (-22.58)	70	94.16
3	P01344	93	109	N-terminus	KLK4	KSERDVST	MEROPS:S01.251	Endopeptidase (input)	-21.75	MEROPS score threshold (-22.45)	74	95.82
3	P01344	93	109	N-terminus	FURIN	KSERDVST	MEROPS:S08.071	Endopeptidase (input)	-17.8	MEROPS score threshold (-18.7)	79	99.84
3	P01344	93	109	N-terminus	PCSK2	KSERDVST	MEROPS:S08.073	Endopeptidase (input)	-20.24	MEROPS score threshold (-20.42)	63	99.37
3	P01344	93	109	N-terminus	PCSK5	KSERDVST	MEROPS:S08.076	Endopeptidase (input)	-17.98	MEROPS score threshold (-21.35)	36	99.55
4	P01344	93	113	N-terminus	PGA3	KSERDVST	MEROPS:A01.001	Endopeptidase (input)	-22.06	MEROPS score threshold (-24.17)	72	49.97
4	P01344	93	113	C-terminus	PGA3	VGKFFQYD	MEROPS:A01.001	Endopeptidase (input)	-21.72	MEROPS score threshold (-24.17)	72	49.97
4	P01344	93	113	N-terminus	CAPN1	KSERDVST	MEROPS:C02.001	Endopeptidase (input)	-23.96	MEROPS score threshold (-24.18)	84	58.33
4	P01344	93	113	N-terminus	CAPN2	KSERDVST	MEROPS:C02.002	Endopeptidase (input)	-23.51	MEROPS score threshold (-24.15)	57	57.87
4	P01344	93	113	N-terminus	MMP7	KSERDVST	MEROPS:M10.008	Endopeptidase (input)	-25.75	MEROPS score threshold (-26.58)	54	53.97
4	P01344	93	113	C-terminus	MMP7	VGKFFQYD	MEROPS:M10.008	Endopeptidase (input)	-24.44	MEROPS score threshold (-26.58)	54	53.97
4	P01344	93	113	N-terminus	MMP14	KSERDVST	MEROPS:M10.014	Endopeptidase (input)	-21.4	MEROPS score threshold (-22.96)	75	80.66
4	P01344	93	113	N-terminus	MEP1A	KSERDVST	MEROPS:M12.002	Endopeptidase (input)	-20.79	MEROPS score threshold (-23.48)	78	65.59
4	P01344	93	113	C-terminus	MMP25	VGKFFQYD	MEROPS:M10.024	Endopeptidase (input)	-22.77	MEROPS score threshold (-24.46)	28	82.71
4	P01344	93	113	N-terminus	ADAM17	KSERDVST	MEROPS:M12.217	Endopeptidase (input)	-18.76	99th percentile (-19.15)	30	99.49
4	P01344	93	113	C-terminus	MME	VGKFFQYD	MEROPS:M13.001	Endopeptidase (input)	-22.62	MEROPS score threshold (-24.37)	58	87.21
4	P01344	93	113	N-terminus	TMPRSS7	KSERDVST	MEROPS:S01.072	Endopeptidase (input)	-22.84	MEROPS score threshold (-22.87)	64	94.17
4	P01344	93	113	N-terminus	GZMM	KSERDVST	MEROPS:S01.139	Endopeptidase (input)	-21.78	MEROPS score threshold (-21.93)	74	92.47
4	P01344	93	113	N-terminus	PLG	KSERDVST	MEROPS:S01.233	Endopeptidase (input)	-21.97	MEROPS score threshold (-22.58)	70	94.16
4	P01344	93	113	N-terminus	KLK4	KSERDVST	MEROPS:S01.251	Endopeptidase (input)	-21.75	MEROPS score threshold (-22.45)	74	95.82
4	P01344	93	113	N-terminus	FURIN	KSERDVST	MEROPS:S08.071	Endopeptidase (input)	-17.8	MEROPS score threshold (-18.7)	79	99.84
4	P01344	93	113	N-terminus	PCSK2	KSERDVST	MEROPS:S08.073	Endopeptidase (input)	-20.24	MEROPS score threshold (-20.42)	63	99.37
4	P01344	93	113	N-terminus	PCSK5	KSERDVST	MEROPS:S08.076	Endopeptidase (input)	-17.98	MEROPS score threshold (-21.35)	36	99.55
5	P01344	93	112	N-terminus	PGA3	KSERDVST	MEROPS:A01.001	Endopeptidase (input)	-22.06	MEROPS score threshold (-24.17)	72	49.97
5	P01344	93	112	C-terminus	PGA3	PVGKFFQY	MEROPS:A01.001	Endopeptidase (input)	-23.36	MEROPS score threshold (-24.17)	72	49.97
5	P01344	93	112	N-terminus	CAPN1	KSERDVST	MEROPS:C02.001	Endopeptidase (input)	-23.96	MEROPS score threshold (-24.18)	84	58.33
5	P01344	93	112	N-terminus	CAPN2	KSERDVST	MEROPS:C02.002	Endopeptidase (input)	-23.51	MEROPS score threshold (-24.15)	57	57.87
5	P01344	93	112	N-terminus	MMP7	KSERDVST	MEROPS:M10.008	Endopeptidase (input)	-25.75	MEROPS score threshold (-26.58)	54	53.97
5	P01344	93	112	C-terminus	MMP7	PVGKFFQY	MEROPS:M10.008	Endopeptidase (input)	-23.73	MEROPS score threshold (-26.58)	54	53.97
5	P01344	93	112	N-terminus	MMP14	KSERDVST	MEROPS:M10.014	Endopeptidase (input)	-21.4	MEROPS score threshold (-22.96)	75	80.66
5	P01344	93	112	N-terminus	MEP1A	KSERDVST	MEROPS:M12.002	Endopeptidase (input)	-20.79	MEROPS score threshold (-23.48)	78	65.59
5	P01344	93	112	N-terminus	ADAM17	KSERDVST	MEROPS:M12.217	Endopeptidase (input)	-18.76	99th percentile (-19.15)	30	99.49
5	P01344	93	112	C-terminus	MME	PVGKFFQY	MEROPS:M13.001	Endopeptidase (input)	-23.68	MEROPS score threshold (-24.37)	58	87.21
5	P01344	93	112	N-terminus	TMPRSS7	KSERDVST	MEROPS:S01.072	Endopeptidase (input)	-22.84	MEROPS score threshold (-22.87)	64	94.17
5	P01344	93	112	N-terminus	GZMM	KSERDVST	MEROPS:S01.139	Endopeptidase (input)	-21.78	MEROPS score threshold (-21.93)	74	92.47
5	P01344	93	112	N-terminus	PLG	KSERDVST	MEROPS:S01.233	Endopeptidase (input)	-21.97	MEROPS score threshold (-22.58)	70	94.16
5	P01344	93	112	N-terminus	KLK4	KSERDVST	MEROPS:S01.251	Endopeptidase (input)	-21.75	MEROPS score threshold (-22.45)	74	95.82
5	P01344	93	112	C-terminus	PLG	PVGKFFQY	MEROPS:S01.233	Endopeptidase (input)	-20.86	MEROPS score threshold (-22.58)	70	94.16
5	P01344	93	112	N-terminus	FURIN	KSERDVST	MEROPS:S08.071	Endopeptidase (input)	-17.8	MEROPS score threshold (-18.7)	79	99.84
5	P01344	93	112	N-terminus	PCSK2	KSERDVST	MEROPS:S08.073	Endopeptidase (input)	-20.24	MEROPS score threshold (-20.42)	63	99.37
5	P01344	93	112	N-terminus	PCSK5	KSERDVST	MEROPS:S08.076	Endopeptidase (input)	-17.98	MEROPS score threshold (-21.35)	36	99.55
6	P01344	93	113	N-terminus	PGA3	KSERDVST	MEROPS:A01.001	Endopeptidase (input)	-22.06	MEROPS score threshold (-24.17)	72	49.97
6	P01344	93	113	C-terminus	PGA3	VGKFFQYD	MEROPS:A01.001	Endopeptidase (input)	-21.72	MEROPS score threshold (-24.17)	72	49.97
6	P01344	93	113	N-terminus	CAPN1	KSERDVST	MEROPS:C02.001	Endopeptidase (input)	-23.96	MEROPS score threshold (-24.18)	84	58.33
6	P01344	93	113	N-terminus	CAPN2	KSERDVST	MEROPS:C02.002	Endopeptidase (input)	-23.51	MEROPS score threshold (-24.15)	57	57.87
6	P01344	93	113	N-terminus	MMP7	KSERDVST	MEROPS:M10.008	Endopeptidase (input)	-25.75	MEROPS score threshold (-26.58)	54	53.97
6	P01344	93	113	C-terminus	MMP7	VGKFFQYD	MEROPS:M10.008	Endopeptidase (input)	-24.44	MEROPS score threshold (-26.58)	54	53.97
6	P01344	93	113	N-terminus	MMP14	KSERDVST	MEROPS:M10.014	Endopeptidase (input)	-21.4	MEROPS score threshold (-22.96)	75	80.66
6	P01344	93	113	N-terminus	MEP1A	KSERDVST	MEROPS:M12.002	Endopeptidase (input)	-20.79	MEROPS score threshold (-23.48)	78	65.59
6	P01344	93	113	C-terminus	MMP25	VGKFFQYD	MEROPS:M10.024	Endopeptidase (input)	-22.77	MEROPS score threshold (-24.46)	28	82.71
6	P01344	93	113	N-terminus	ADAM17	KSERDVST	MEROPS:M12.217	Endopeptidase (input)	-18.76	99th percentile (-19.15)	30	99.49
6	P01344	93	113	C-terminus	MME	VGKFFQYD	MEROPS:M13.001	Endopeptidase (input)	-22.62	MEROPS score threshold (-24.37)	58	87.21
6	P01344	93	113	N-terminus	TMPRSS7	KSERDVST	MEROPS:S01.072	Endopeptidase (input)	-22.84	MEROPS score threshold (-22.87)	64	94.17
6	P01344	93	113	N-terminus	GZMM	KSERDVST	MEROPS:S01.139	Endopeptidase (input)	-21.78	MEROPS score threshold (-21.93)	74	92.47
6	P01344	93	113	N-terminus	PLG	KSERDVST	MEROPS:S01.233	Endopeptidase (input)	-21.97	MEROPS score threshold (-22.58)	70	94.16
6	P01344	93	113	N-terminus	KLK4	KSERDVST	MEROPS:S01.251	Endopeptidase (input)	-21.75	MEROPS score threshold (-22.45)	74	95.82
6	P01344	93	113	N-terminus	FURIN	KSERDVST	MEROPS:S08.071	Endopeptidase (input)	-17.8	MEROPS score threshold (-18.7)	79	99.84
6	P01344	93	113	N-terminus	PCSK2	KSERDVST	MEROPS:S08.073	Endopeptidase (input)	-20.24	MEROPS score threshold (-20.42)	63	99.37
6	P01344	93	113	N-terminus	PCSK5	KSERDVST	MEROPS:S08.076	Endopeptidase (input)	-17.98	MEROPS score threshold (-21.35)	36	99.55
7	P04070	19	39	N-terminus	CTSL	GISGTPAP	MEROPS:C01.032	Endopeptidase (input)	-20.69	MEROPS score threshold (-25.1)	68	62.99
7	P04070	19	39	N-terminus	CTSS	GISGTPAP	MEROPS:C01.034	Endopeptidase (input)	-21.23	MEROPS score threshold (-25.53)	60	61.46
7	P04070	19	39	N-terminus	CTSK	GISGTPAP	MEROPS:C01.036	Endopeptidase (input)	-24.48	MEROPS score threshold (-25.77)	57	76.57
7	P04070	19	39	N-terminus	CTSB	GISGTPAP	MEROPS:C01.060	Endopeptidase (input)	-20.81	MEROPS score threshold (-23.76)	79	80.99
7	P04070	19	39	N-terminus	CAPN1	GISGTPAP	MEROPS:C02.001	Endopeptidase (input)	-21.13	MEROPS score threshold (-24.18)	84	58.33
7	P04070	19	39	N-terminus	CAPN2	GISGTPAP	MEROPS:C02.002	Endopeptidase (input)	-21.64	MEROPS score threshold (-24.15)	57	57.87
7	P04070	19	39	C-terminus	CAPN1	VLRIRKRA	MEROPS:C02.001	Endopeptidase (input)	-24.12	MEROPS score threshold (-24.18)	84	58.33
7	P04070	19	39	C-terminus	CAPN2	VLRIRKRA	MEROPS:C02.002	Endopeptidase (input)	-23.13	MEROPS score threshold (-24.15)	57	57.87
7	P04070	19	39	N-terminus	MMP8	GISGTPAP	MEROPS:M10.002	Endopeptidase (input)	-20.94	MEROPS score threshold (-22.73)	38	906
7	P04070	19	39	N-terminus	MMP9	GISGTPAP	MEROPS:M10.004	Endopeptidase (input)	-19.73	MEROPS score threshold (-24.54)	63	63.68
7	P04070	19	39	N-terminus	MMP3	GISGTPAP	MEROPS:M10.005	Endopeptidase (input)	-22.19	MEROPS score threshold (-23.35)	70	79.35
7	P04070	19	39	N-terminus	MMP7	GISGTPAP	MEROPS:M10.008	Endopeptidase (input)	-22.81	MEROPS score threshold (-26.58)	54	53.97
7	P04070	19	39	N-terminus	MMP12	GISGTPAP	MEROPS:M10.009	Endopeptidase (input)	-21.76	MEROPS score threshold (-22.75)	67	88.47
7	P04070	19	39	N-terminus	MMP13	GISGTPAP	MEROPS:M10.013	Endopeptidase (input)	-19.38	MEROPS score threshold (-23.33)	70	93.66
7	P04070	19	39	N-terminus	MMP14	GISGTPAP	MEROPS:M10.014	Endopeptidase (input)	-21.07	MEROPS score threshold (-22.96)	75	80.66
7	P04070	19	39	N-terminus	MEP1A	GISGTPAP	MEROPS:M12.002	Endopeptidase (input)	-20.59	MEROPS score threshold (-23.48)	78	65.59
7	P04070	19	39	C-terminus	ADAMTS4	VLRIRKRA	MEROPS:M12.221	Endopeptidase (input)	-22.58	MEROPS score threshold (-23.05)	94	85.47
8	P04070	19	39	N-terminus	CTSL	GISGTPAP	MEROPS:C01.032	Endopeptidase (input)	-20.69	MEROPS score threshold (-25.1)	68	62.99
8	P04070	19	39	N-terminus	CTSS	GISGTPAP	MEROPS:C01.034	Endopeptidase (input)	-21.23	MEROPS score threshold (-25.53)	60	61.46
8	P04070	19	39	N-terminus	CTSK	GISGTPAP	MEROPS:C01.036	Endopeptidase (input)	-24.48	MEROPS score threshold (-25.77)	57	76.57
8	P04070	19	39	N-terminus	CTSB	GISGTPAP	MEROPS:C01.060	Endopeptidase (input)	-20.81	MEROPS score threshold (-23.76)	79	80.99
8	P04070	19	39	N-terminus	CAPN1	GISGTPAP	MEROPS:C02.001	Endopeptidase (input)	-21.13	MEROPS score threshold (-24.18)	84	58.33
8	P04070	19	39	N-terminus	CAPN2	GISGTPAP	MEROPS:C02.002	Endopeptidase (input)	-21.64	MEROPS score threshold (-24.15)	57	57.87
8	P04070	19	39	C-terminus	CAPN1	VLRIRKRA	MEROPS:C02.001	Endopeptidase (input)	-24.12	MEROPS score threshold (-24.18)	84	58.33
8	P04070	19	39	C-terminus	CAPN2	VLRIRKRA	MEROPS:C02.002	Endopeptidase (input)	-23.13	MEROPS score threshold (-24.15)	57	57.87
8	P04070	19	39	N-terminus	MMP8	GISGTPAP	MEROPS:M10.002	Endopeptidase (input)	-20.94	MEROPS score threshold (-22.73)	38	906
8	P04070	19	39	N-terminus	MMP9	GISGTPAP	MEROPS:M10.004	Endopeptidase (input)	-19.73	MEROPS score threshold (-24.54)	63	63.68
8	P04070	19	39	N-terminus	MMP3	GISGTPAP	MEROPS:M10.005	Endopeptidase (input)	-22.19	MEROPS score threshold (-23.35)	70	79.35
8	P04070	19	39	N-terminus	MMP7	GISGTPAP	MEROPS:M10.008	Endopeptidase (input)	-22.81	MEROPS score threshold (-26.58)	54	53.97
8	P04070	19	39	N-terminus	MMP12	GISGTPAP	MEROPS:M10.009	Endopeptidase (input)	-21.76	MEROPS score threshold (-22.75)	67	88.47
8	P04070	19	39	N-terminus	MMP13	GISGTPAP	MEROPS:M10.013	Endopeptidase (input)	-19.38	MEROPS score threshold (-23.33)	70	93.66
8	P04070	19	39	N-terminus	MMP14	GISGTPAP	MEROPS:M10.014	Endopeptidase (input)	-21.07	MEROPS score threshold (-22.96)	75	80.66
8	P04070	19	39	N-terminus	MEP1A	GISGTPAP	MEROPS:M12.002	Endopeptidase (input)	-20.59	MEROPS score threshold (-23.48)	78	65.59
8	P04070	19	39	C-terminus	ADAMTS4	VLRIRKRA	MEROPS:M12.221	Endopeptidase (input)	-22.58	MEROPS score threshold (-23.05)	94	85.47
9	P04070	19	40	C-terminus	PGA3	LRIRKRAN	MEROPS:A01.001	Endopeptidase (input)	-23.91	MEROPS score threshold (-24.17)	72	49.97
9	P04070	19	40	N-terminus	CTSL	GISGTPAP	MEROPS:C01.032	Endopeptidase (input)	-20.69	MEROPS score threshold (-25.1)	68	62.99
9	P04070	19	40	N-terminus	CTSS	GISGTPAP	MEROPS:C01.034	Endopeptidase (input)	-21.23	MEROPS score threshold (-25.53)	60	61.46
9	P04070	19	40	N-terminus	CTSK	GISGTPAP	MEROPS:C01.036	Endopeptidase (input)	-24.48	MEROPS score threshold (-25.77)	57	76.57
9	P04070	19	40	C-terminus	CTSK	LRIRKRAN	MEROPS:C01.036	Endopeptidase (input)	-23.74	MEROPS score threshold (-25.77)	57	76.57
9	P04070	19	40	N-terminus	CTSB	GISGTPAP	MEROPS:C01.060	Endopeptidase (input)	-20.81	MEROPS score threshold (-23.76)	79	80.99
9	P04070	19	40	N-terminus	CAPN1	GISGTPAP	MEROPS:C02.001	Endopeptidase (input)	-21.13	MEROPS score threshold (-24.18)	84	58.33
9	P04070	19	40	N-terminus	CAPN2	GISGTPAP	MEROPS:C02.002	Endopeptidase (input)	-21.64	MEROPS score threshold (-24.15)	57	57.87
9	P04070	19	40	C-terminus	CAPN1	LRIRKRAN	MEROPS:C02.001	Endopeptidase (input)	-23.1	MEROPS score threshold (-24.18)	84	58.33
9	P04070	19	40	C-terminus	CAPN2	LRIRKRAN	MEROPS:C02.002	Endopeptidase (input)	-22.17	MEROPS score threshold (-24.15)	57	57.87
9	P04070	19	40	N-terminus	MMP8	GISGTPAP	MEROPS:M10.002	Endopeptidase (input)	-20.94	MEROPS score threshold (-22.73)	38	906
9	P04070	19	40	N-terminus	MMP9	GISGTPAP	MEROPS:M10.004	Endopeptidase (input)	-19.73	MEROPS score threshold (-24.54)	63	63.68
9	P04070	19	40	N-terminus	MMP3	GISGTPAP	MEROPS:M10.005	Endopeptidase (input)	-22.19	MEROPS score threshold (-23.35)	70	79.35
9	P04070	19	40	N-terminus	MMP7	GISGTPAP	MEROPS:M10.008	Endopeptidase (input)	-22.81	MEROPS score threshold (-26.58)	54	53.97
9	P04070	19	40	N-terminus	MMP12	GISGTPAP	MEROPS:M10.009	Endopeptidase (input)	-21.76	MEROPS score threshold (-22.75)	67	88.47
9	P04070	19	40	N-terminus	MMP13	GISGTPAP	MEROPS:M10.013	Endopeptidase (input)	-19.38	MEROPS score threshold (-23.33)	70	93.66
9	P04070	19	40	N-terminus	MMP14	GISGTPAP	MEROPS:M10.014	Endopeptidase (input)	-21.07	MEROPS score threshold (-22.96)	75	80.66
9	P04070	19	40	N-terminus	MEP1A	GISGTPAP	MEROPS:M12.002	Endopeptidase (input)	-20.59	MEROPS score threshold (-23.48)	78	65.59
9	P04070	19	40	C-terminus	TMPRSS7	LRIRKRAN	MEROPS:S01.072	Endopeptidase (input)	-21.76	MEROPS score threshold (-22.87)	64	94.17
9	P04070	19	40	C-terminus	HPN	LRIRKRAN	MEROPS:S01.224	Endopeptidase (input)	-20.37	MEROPS score threshold (-22.19)	66	98.56
9	P04070	19	40	C-terminus	PLG	LRIRKRAN	MEROPS:S01.233	Endopeptidase (input)	-21.39	MEROPS score threshold (-22.58)	70	94.16
9	P04070	19	40	C-terminus	TMPRSS6	LRIRKRAN	MEROPS:S01.308	Endopeptidase (input)	-20.2	MEROPS score threshold (-20.95)	57	98.81
10	P19827	645	668	N-terminus	PGA3	RTFVLSAL	MEROPS:A01.001	Endopeptidase (input)	-23.85	MEROPS score threshold (-24.17)	72	49.97
10	P19827	645	668	C-terminus	PGA3	RVTGVDTD	MEROPS:A01.001	Endopeptidase (input)	-23.53	MEROPS score threshold (-24.17)	72	49.97
10	P19827	645	668	N-terminus	CTSL	RTFVLSAL	MEROPS:C01.032	Endopeptidase (input)	-24.46	MEROPS score threshold (-25.1)	68	62.99
10	P19827	645	668	C-terminus	CTSS	RVTGVDTD	MEROPS:C01.034	Endopeptidase (input)	-25.22	MEROPS score threshold (-25.53)	60	61.46
10	P19827	645	668	C-terminus	CTSK	RVTGVDTD	MEROPS:C01.036	Endopeptidase (input)	-25.39	MEROPS score threshold (-25.77)	57	76.57
10	P19827	645	668	N-terminus	CAPN1	RTFVLSAL	MEROPS:C02.001	Endopeptidase (input)	-23.59	MEROPS score threshold (-24.18)	84	58.33
10	P19827	645	668	N-terminus	CAPN2	RTFVLSAL	MEROPS:C02.002	Endopeptidase (input)	-24.01	MEROPS score threshold (-24.15)	57	57.87
10	P19827	645	668	C-terminus	CAPN1	RVTGVDTD	MEROPS:C02.001	Endopeptidase (input)	-23.96	MEROPS score threshold (-24.18)	84	58.33
10	P19827	645	668	C-terminus	CAPN2	RVTGVDTD	MEROPS:C02.002	Endopeptidase (input)	-23.58	MEROPS score threshold (-24.15)	57	57.87
10	P19827	645	668	N-terminus	MMP9	RTFVLSAL	MEROPS:M10.004	Endopeptidase (input)	-21.44	MEROPS score threshold (-24.54)	63	63.68
10	P19827	645	668	N-terminus	MMP3	RTFVLSAL	MEROPS:M10.005	Endopeptidase (input)	-22.82	MEROPS score threshold (-23.35)	70	79.35
10	P19827	645	668	N-terminus	MMP7	RTFVLSAL	MEROPS:M10.008	Endopeptidase (input)	-25.02	MEROPS score threshold (-26.58)	54	53.97
10	P19827	645	668	C-terminus	MMP9	RVTGVDTD	MEROPS:M10.004	Endopeptidase (input)	-22.21	MEROPS score threshold (-24.54)	63	63.68
10	P19827	645	668	C-terminus	MMP3	RVTGVDTD	MEROPS:M10.005	Endopeptidase (input)	-22.97	MEROPS score threshold (-23.35)	70	79.35
10	P19827	645	668	C-terminus	MMP7	RVTGVDTD	MEROPS:M10.008	Endopeptidase (input)	-23.97	MEROPS score threshold (-26.58)	54	53.97
10	P19827	645	668	N-terminus	MMP12	RTFVLSAL	MEROPS:M10.009	Endopeptidase (input)	-21.37	MEROPS score threshold (-22.75)	67	88.47
10	P19827	645	668	C-terminus	MMP14	RVTGVDTD	MEROPS:M10.014	Endopeptidase (input)	-22.41	MEROPS score threshold (-22.96)	75	80.66
10	P19827	645	668	C-terminus	MEP1A	RVTGVDTD	MEROPS:M12.002	Endopeptidase (input)	-21.58	MEROPS score threshold (-23.48)	78	65.59
10	P19827	645	668	C-terminus	PITRM1	RVTGVDTD	MEROPS:M16.009	Endopeptidase (input)	-18.68	99th percentile (-20.01)	0	99.55
10	P19827	645	668	N-terminus	ELANE	RTFVLSAL	MEROPS:S01.131	Endopeptidase (input)	-22.18	MEROPS score threshold (-23.57)	77	77.82
10	P19827	645	668	N-terminus	CTSG	RTFVLSAL	MEROPS:S01.133	Endopeptidase (input)	-24.7	MEROPS score threshold (-24.91)	63	78.25
10	P19827	645	668	C-terminus	CTSG	RVTGVDTD	MEROPS:S01.133	Endopeptidase (input)	-23.96	MEROPS score threshold (-24.91)	63	78.25
10	P19827	645	668	C-terminus	CMA1	RVTGVDTD	MEROPS:S01.140	Endopeptidase (input)	-21.96	MEROPS score threshold (-23.04)	93	95.34
11	P19827	648	664	N-terminus	PGA3	VLSALQPS	MEROPS:A01.001	Endopeptidase (input)	-22.96	MEROPS score threshold (-24.17)	72	49.97
11	P19827	648	664	N-terminus	CTSD	VLSALQPS	MEROPS:A01.009	Endopeptidase (input)	-22.45	MEROPS score threshold (-22.64)	79	84.74
11	P19827	648	664	N-terminus	CTSL	VLSALQPS	MEROPS:C01.032	Endopeptidase (input)	-22.4	MEROPS score threshold (-25.1)	68	62.99
11	P19827	648	664	N-terminus	CTSS	VLSALQPS	MEROPS:C01.034	Endopeptidase (input)	-22.32	MEROPS score threshold (-25.53)	60	61.46
11	P19827	648	664	N-terminus	CTSK	VLSALQPS	MEROPS:C01.036	Endopeptidase (input)	-24.83	MEROPS score threshold (-25.77)	57	76.57
11	P19827	648	664	N-terminus	CTSB	VLSALQPS	MEROPS:C01.060	Endopeptidase (input)	-20.17	MEROPS score threshold (-23.76)	79	80.99
11	P19827	648	664	N-terminus	CAPN1	VLSALQPS	MEROPS:C02.001	Endopeptidase (input)	-20.57	MEROPS score threshold (-24.18)	84	58.33
11	P19827	648	664	N-terminus	CAPN2	VLSALQPS	MEROPS:C02.002	Endopeptidase (input)	-20.5	MEROPS score threshold (-24.15)	57	57.87
11	P19827	648	664	C-terminus	CAPN1	RLPDRVTG	MEROPS:C02.001	Endopeptidase (input)	-23.26	MEROPS score threshold (-24.18)	84	58.33
11	P19827	648	664	N-terminus	MMP8	VLSALQPS	MEROPS:M10.002	Endopeptidase (input)	-20.31	MEROPS score threshold (-22.73)	38	906
11	P19827	648	664	N-terminus	MMP2	VLSALQPS	MEROPS:M10.003	Endopeptidase (input)	-20.04	MEROPS score threshold (-22.7)	76	86.88
11	P19827	648	664	N-terminus	MMP9	VLSALQPS	MEROPS:M10.004	Endopeptidase (input)	-20.84	MEROPS score threshold (-24.54)	63	63.68
11	P19827	648	664	N-terminus	MMP3	VLSALQPS	MEROPS:M10.005	Endopeptidase (input)	-20.96	MEROPS score threshold (-23.35)	70	79.35
11	P19827	648	664	N-terminus	MMP7	VLSALQPS	MEROPS:M10.008	Endopeptidase (input)	-20.18	MEROPS score threshold (-26.58)	54	53.97
11	P19827	648	664	C-terminus	MMP9	RLPDRVTG	MEROPS:M10.004	Endopeptidase (input)	-24.34	MEROPS score threshold (-24.54)	63	63.68
11	P19827	648	664	C-terminus	MMP7	RLPDRVTG	MEROPS:M10.008	Endopeptidase (input)	-23.75	MEROPS score threshold (-26.58)	54	53.97
11	P19827	648	664	N-terminus	MMP12	VLSALQPS	MEROPS:M10.009	Endopeptidase (input)	-20.59	MEROPS score threshold (-22.75)	67	88.47
11	P19827	648	664	N-terminus	MMP13	VLSALQPS	MEROPS:M10.013	Endopeptidase (input)	-22.53	MEROPS score threshold (-23.33)	70	93.66
11	P19827	648	664	N-terminus	MMP14	VLSALQPS	MEROPS:M10.014	Endopeptidase (input)	-19.43	MEROPS score threshold (-22.96)	75	80.66
11	P19827	648	664	C-terminus	MMP14	RLPDRVTG	MEROPS:M10.014	Endopeptidase (input)	-21.95	MEROPS score threshold (-22.96)	75	80.66
11	P19827	648	664	N-terminus	MMP25	VLSALQPS	MEROPS:M10.024	Endopeptidase (input)	-19.78	MEROPS score threshold (-24.46)	28	82.71
11	P19827	648	664	N-terminus	MEP1A	VLSALQPS	MEROPS:M12.002	Endopeptidase (input)	-21.56	MEROPS score threshold (-23.48)	78	65.59
11	P19827	648	664	C-terminus	MMP25	RLPDRVTG	MEROPS:M10.024	Endopeptidase (input)	-23.8	MEROPS score threshold (-24.46)	28	82.71
11	P19827	648	664	C-terminus	MEP1A	RLPDRVTG	MEROPS:M12.002	Endopeptidase (input)	-22.08	MEROPS score threshold (-23.48)	78	65.59
11	P19827	648	664	N-terminus	MME	VLSALQPS	MEROPS:M13.001	Endopeptidase (input)	-22.51	MEROPS score threshold (-24.37)	58	87.21
11	P19827	648	664	N-terminus	ELANE	VLSALQPS	MEROPS:S01.131	Endopeptidase (input)	-22.61	MEROPS score threshold (-23.57)	77	77.82
11	P19827	648	664	C-terminus	KLK3	RLPDRVTG	MEROPS:S01.162	Endopeptidase (input)	-22.4	MEROPS score threshold (-22.71)	35	97.89
12	P19827	648	668	N-terminus	PGA3	VLSALQPS	MEROPS:A01.001	Endopeptidase (input)	-22.96	MEROPS score threshold (-24.17)	72	49.97
12	P19827	648	668	N-terminus	CTSD	VLSALQPS	MEROPS:A01.009	Endopeptidase (input)	-22.45	MEROPS score threshold (-22.64)	79	84.74
12	P19827	648	668	C-terminus	PGA3	RVTGVDTD	MEROPS:A01.001	Endopeptidase (input)	-23.53	MEROPS score threshold (-24.17)	72	49.97
12	P19827	648	668	N-terminus	CTSL	VLSALQPS	MEROPS:C01.032	Endopeptidase (input)	-22.4	MEROPS score threshold (-25.1)	68	62.99
12	P19827	648	668	N-terminus	CTSS	VLSALQPS	MEROPS:C01.034	Endopeptidase (input)	-22.32	MEROPS score threshold (-25.53)	60	61.46
12	P19827	648	668	N-terminus	CTSK	VLSALQPS	MEROPS:C01.036	Endopeptidase (input)	-24.83	MEROPS score threshold (-25.77)	57	76.57
12	P19827	648	668	C-terminus	CTSS	RVTGVDTD	MEROPS:C01.034	Endopeptidase (input)	-25.22	MEROPS score threshold (-25.53)	60	61.46
12	P19827	648	668	C-terminus	CTSK	RVTGVDTD	MEROPS:C01.036	Endopeptidase (input)	-25.39	MEROPS score threshold (-25.77)	57	76.57
12	P19827	648	668	N-terminus	CTSB	VLSALQPS	MEROPS:C01.060	Endopeptidase (input)	-20.17	MEROPS score threshold (-23.76)	79	80.99
12	P19827	648	668	N-terminus	CAPN1	VLSALQPS	MEROPS:C02.001	Endopeptidase (input)	-20.57	MEROPS score threshold (-24.18)	84	58.33
12	P19827	648	668	N-terminus	CAPN2	VLSALQPS	MEROPS:C02.002	Endopeptidase (input)	-20.5	MEROPS score threshold (-24.15)	57	57.87
12	P19827	648	668	C-terminus	CAPN1	RVTGVDTD	MEROPS:C02.001	Endopeptidase (input)	-23.96	MEROPS score threshold (-24.18)	84	58.33
12	P19827	648	668	C-terminus	CAPN2	RVTGVDTD	MEROPS:C02.002	Endopeptidase (input)	-23.58	MEROPS score threshold (-24.15)	57	57.87
12	P19827	648	668	N-terminus	MMP8	VLSALQPS	MEROPS:M10.002	Endopeptidase (input)	-20.31	MEROPS score threshold (-22.73)	38	906
12	P19827	648	668	N-terminus	MMP2	VLSALQPS	MEROPS:M10.003	Endopeptidase (input)	-20.04	MEROPS score threshold (-22.7)	76	86.88
12	P19827	648	668	N-terminus	MMP9	VLSALQPS	MEROPS:M10.004	Endopeptidase (input)	-20.84	MEROPS score threshold (-24.54)	63	63.68
12	P19827	648	668	N-terminus	MMP3	VLSALQPS	MEROPS:M10.005	Endopeptidase (input)	-20.96	MEROPS score threshold (-23.35)	70	79.35
12	P19827	648	668	N-terminus	MMP7	VLSALQPS	MEROPS:M10.008	Endopeptidase (input)	-20.18	MEROPS score threshold (-26.58)	54	53.97
12	P19827	648	668	C-terminus	MMP9	RVTGVDTD	MEROPS:M10.004	Endopeptidase (input)	-22.21	MEROPS score threshold (-24.54)	63	63.68
12	P19827	648	668	C-terminus	MMP3	RVTGVDTD	MEROPS:M10.005	Endopeptidase (input)	-22.97	MEROPS score threshold (-23.35)	70	79.35
12	P19827	648	668	C-terminus	MMP7	RVTGVDTD	MEROPS:M10.008	Endopeptidase (input)	-23.97	MEROPS score threshold (-26.58)	54	53.97
12	P19827	648	668	N-terminus	MMP12	VLSALQPS	MEROPS:M10.009	Endopeptidase (input)	-20.59	MEROPS score threshold (-22.75)	67	88.47
12	P19827	648	668	N-terminus	MMP13	VLSALQPS	MEROPS:M10.013	Endopeptidase (input)	-22.53	MEROPS score threshold (-23.33)	70	93.66
12	P19827	648	668	N-terminus	MMP14	VLSALQPS	MEROPS:M10.014	Endopeptidase (input)	-19.43	MEROPS score threshold (-22.96)	75	80.66
12	P19827	648	668	C-terminus	MMP14	RVTGVDTD	MEROPS:M10.014	Endopeptidase (input)	-22.41	MEROPS score threshold (-22.96)	75	80.66
12	P19827	648	668	N-terminus	MMP25	VLSALQPS	MEROPS:M10.024	Endopeptidase (input)	-19.78	MEROPS score threshold (-24.46)	28	82.71
12	P19827	648	668	N-terminus	MEP1A	VLSALQPS	MEROPS:M12.002	Endopeptidase (input)	-21.56	MEROPS score threshold (-23.48)	78	65.59
12	P19827	648	668	C-terminus	MEP1A	RVTGVDTD	MEROPS:M12.002	Endopeptidase (input)	-21.58	MEROPS score threshold (-23.48)	78	65.59
12	P19827	648	668	N-terminus	MME	VLSALQPS	MEROPS:M13.001	Endopeptidase (input)	-22.51	MEROPS score threshold (-24.37)	58	87.21
12	P19827	648	668	C-terminus	PITRM1	RVTGVDTD	MEROPS:M16.009	Endopeptidase (input)	-18.68	99th percentile (-20.01)	0	99.55
12	P19827	648	668	N-terminus	ELANE	VLSALQPS	MEROPS:S01.131	Endopeptidase (input)	-22.61	MEROPS score threshold (-23.57)	77	77.82
12	P19827	648	668	C-terminus	CTSG	RVTGVDTD	MEROPS:S01.133	Endopeptidase (input)	-23.96	MEROPS score threshold (-24.91)	63	78.25
12	P19827	648	668	C-terminus	CMA1	RVTGVDTD	MEROPS:S01.140	Endopeptidase (input)	-21.96	MEROPS score threshold (-23.04)	93	95.34
13	P02671	605	629	N-terminus	PGA3	YKMADEAG	MEROPS:A01.001	Endopeptidase (input)	-23.53	MEROPS score threshold (-24.17)	72	49.97
13	P02671	605	629	N-terminus	CTSS	YKMADEAG	MEROPS:C01.034	Endopeptidase (input)	-23.66	MEROPS score threshold (-25.53)	60	61.46
13	P02671	605	629	N-terminus	CTSK	YKMADEAG	MEROPS:C01.036	Endopeptidase (input)	-24.83	MEROPS score threshold (-25.77)	57	76.57
13	P02671	605	629	N-terminus	MMP7	YKMADEAG	MEROPS:M10.008	Endopeptidase (input)	-25.92	MEROPS score threshold (-26.58)	54	53.97
13	P02671	605	629	N-terminus	MEP1A	YKMADEAG	MEROPS:M12.002	Endopeptidase (input)	-20.73	MEROPS score threshold (-23.48)	78	65.59
14	P02671	605	628	N-terminus	PGA3	YKMADEAG	MEROPS:A01.001	Endopeptidase (input)	-23.53	MEROPS score threshold (-24.17)	72	49.97
14	P02671	605	628	N-terminus	CTSS	YKMADEAG	MEROPS:C01.034	Endopeptidase (input)	-23.66	MEROPS score threshold (-25.53)	60	61.46
14	P02671	605	628	N-terminus	CTSK	YKMADEAG	MEROPS:C01.036	Endopeptidase (input)	-24.83	MEROPS score threshold (-25.77)	57	76.57
14	P02671	605	628	N-terminus	MMP7	YKMADEAG	MEROPS:M10.008	Endopeptidase (input)	-25.92	MEROPS score threshold (-26.58)	54	53.97
14	P02671	605	628	C-terminus	MMP7	KSRPVRDC	MEROPS:M10.008	Endopeptidase (input)	-25.67	MEROPS score threshold (-26.58)	54	53.97
14	P02671	605	628	N-terminus	MEP1A	YKMADEAG	MEROPS:M12.002	Endopeptidase (input)	-20.73	MEROPS score threshold (-23.48)	78	65.59
14	P02671	605	628	C-terminus	MME	KSRPVRDC	MEROPS:M13.001	Endopeptidase (input)	-23.9	MEROPS score threshold (-24.37)	58	87.21
15	P14209	23	44	C-terminus	PGA3	TAIPKKPS	MEROPS:A01.001	Endopeptidase (input)	-23.61	MEROPS score threshold (-24.17)	72	49.97
15	P14209	23	44	N-terminus	CTSB	VAAPDGGF	MEROPS:C01.060	Endopeptidase (input)	-23.23	MEROPS score threshold (-23.76)	79	80.99
15	P14209	23	44	C-terminus	CAPN1	TAIPKKPS	MEROPS:C02.001	Endopeptidase (input)	-22.92	MEROPS score threshold (-24.18)	84	58.33
15	P14209	23	44	C-terminus	CAPN2	TAIPKKPS	MEROPS:C02.002	Endopeptidase (input)	-22.02	MEROPS score threshold (-24.15)	57	57.87
15	P14209	23	44	N-terminus	MMP9	VAAPDGGF	MEROPS:M10.004	Endopeptidase (input)	-20.54	MEROPS score threshold (-24.54)	63	63.68
15	P14209	23	44	N-terminus	MMP3	VAAPDGGF	MEROPS:M10.005	Endopeptidase (input)	-22.26	MEROPS score threshold (-23.35)	70	79.35
15	P14209	23	44	N-terminus	MMP7	VAAPDGGF	MEROPS:M10.008	Endopeptidase (input)	-20.88	MEROPS score threshold (-26.58)	54	53.97
15	P14209	23	44	C-terminus	MMP7	TAIPKKPS	MEROPS:M10.008	Endopeptidase (input)	-26.55	MEROPS score threshold (-26.58)	54	53.97
15	P14209	23	44	N-terminus	MMP12	VAAPDGGF	MEROPS:M10.009	Endopeptidase (input)	-18.71	MEROPS score threshold (-22.75)	67	88.47
15	P14209	23	44	N-terminus	MMP14	VAAPDGGF	MEROPS:M10.014	Endopeptidase (input)	-22.63	MEROPS score threshold (-22.96)	75	80.66
15	P14209	23	44	N-terminus	MEP1A	VAAPDGGF	MEROPS:M12.002	Endopeptidase (input)	-22.66	MEROPS score threshold (-23.48)	78	65.59
15	P14209	23	44	C-terminus	MMP25	TAIPKKPS	MEROPS:M10.024	Endopeptidase (input)	-23.33	MEROPS score threshold (-24.46)	28	82.71
15	P14209	23	44	N-terminus	ADAMTS4	VAAPDGGF	MEROPS:M12.221	Endopeptidase (input)	-20.44	MEROPS score threshold (-23.05)	94	85.47
15	P14209	23	44	N-terminus	TMPRSS7	VAAPDGGF	MEROPS:S01.072	Endopeptidase (input)	-21.34	MEROPS score threshold (-22.87)	64	94.17
16	P02751	19	31	C-terminus	PGA3	KSKRQAQQ	MEROPS:A01.001	Endopeptidase (input)	-23.7	MEROPS score threshold (-24.17)	72	49.97
16	P02751	19	31	N-terminus	CTSL	QCLGTAVP	MEROPS:C01.032	Endopeptidase (input)	-20.11	MEROPS score threshold (-25.1)	68	62.99
16	P02751	19	31	N-terminus	CTSS	QCLGTAVP	MEROPS:C01.034	Endopeptidase (input)	-20.1	MEROPS score threshold (-25.53)	60	61.46
16	P02751	19	31	N-terminus	CTSK	QCLGTAVP	MEROPS:C01.036	Endopeptidase (input)	-20.26	MEROPS score threshold (-25.77)	57	76.57
16	P02751	19	31	N-terminus	CTSB	QCLGTAVP	MEROPS:C01.060	Endopeptidase (input)	-22.24	MEROPS score threshold (-23.76)	79	80.99
16	P02751	19	31	N-terminus	CAPN1	QCLGTAVP	MEROPS:C02.001	Endopeptidase (input)	-23.12	MEROPS score threshold (-24.18)	84	58.33
16	P02751	19	31	N-terminus	CAPN2	QCLGTAVP	MEROPS:C02.002	Endopeptidase (input)	-22.28	MEROPS score threshold (-24.15)	57	57.87
16	P02751	19	31	C-terminus	CAPN1	KSKRQAQQ	MEROPS:C02.001	Endopeptidase (input)	-22.53	MEROPS score threshold (-24.18)	84	58.33
16	P02751	19	31	C-terminus	CAPN2	KSKRQAQQ	MEROPS:C02.002	Endopeptidase (input)	-23.37	MEROPS score threshold (-24.15)	57	57.87
16	P02751	19	31	C-terminus	MMP8	KSKRQAQQ	MEROPS:M10.002	Endopeptidase (input)	-22.15	MEROPS score threshold (-22.73)	38	906
16	P02751	19	31	N-terminus	MMP9	QCLGTAVP	MEROPS:M10.004	Endopeptidase (input)	-24.33	MEROPS score threshold (-24.54)	63	63.68
16	P02751	19	31	C-terminus	MMP14	KSKRQAQQ	MEROPS:M10.014	Endopeptidase (input)	-22.1	MEROPS score threshold (-22.96)	75	80.66
16	P02751	19	31	C-terminus	MMP25	KSKRQAQQ	MEROPS:M10.024	Endopeptidase (input)	-22.59	MEROPS score threshold (-24.46)	28	82.71
16	P02751	19	31	C-terminus	GZMA	KSKRQAQQ	MEROPS:S01.135	Endopeptidase (input)	-19.9	MEROPS score threshold (-21.78)	80	94.96
16	P02751	19	31	C-terminus	GZMM	KSKRQAQQ	MEROPS:S01.139	Endopeptidase (input)	-21.04	MEROPS score threshold (-21.93)	74	92.47
16	P02751	19	31	C-terminus	HPN	KSKRQAQQ	MEROPS:S01.224	Endopeptidase (input)	-21.06	MEROPS score threshold (-22.19)	66	98.56
16	P02751	19	31	C-terminus	KLK4	KSKRQAQQ	MEROPS:S01.251	Endopeptidase (input)	-20.67	MEROPS score threshold (-22.45)	74	95.82
16	P02751	19	31	C-terminus	ST14	KSKRQAQQ	MEROPS:S01.302	Endopeptidase (input)	-19.51	MEROPS score threshold (-20.45)	60	99.34
16	P02751	19	31	C-terminus	TMPRSS6	KSKRQAQQ	MEROPS:S01.308	Endopeptidase (input)	-18.46	MEROPS score threshold (-20.95)	57	98.81
16	P02751	19	31	C-terminus	FURIN	KSKRQAQQ	MEROPS:S08.071	Endopeptidase (input)	-18.21	MEROPS score threshold (-18.7)	79	99.84
16	P02751	19	31	C-terminus	PCSK1	KSKRQAQQ	MEROPS:S08.072	Endopeptidase (input)	-15.98	MEROPS score threshold (-18.39)	64	99.9
16	P02751	19	31	C-terminus	PCSK2	KSKRQAQQ	MEROPS:S08.073	Endopeptidase (input)	-17.33	MEROPS score threshold (-20.42)	63	99.37
16	P02751	19	31	C-terminus	PCSK6	KSKRQAQQ	MEROPS:S08.075	Endopeptidase (input)	-16.78	MEROPS score threshold (-17.59)	12	99.93
16	P02751	19	31	C-terminus	PCSK5	KSKRQAQQ	MEROPS:S08.076	Endopeptidase (input)	-16.82	MEROPS score threshold (-21.35)	36	99.55
17	Q9UBN6	56	74	C-terminus	PGA3	PQQQRRSL	MEROPS:A01.001	Endopeptidase (input)	-23.67	MEROPS score threshold (-24.17)	72	49.97
17	Q9UBN6	56	74	N-terminus	CTSE	RVDSATIP	MEROPS:A01.010	Endopeptidase (input)	-21.99	MEROPS score threshold (-22.27)	71	87.48
17	Q9UBN6	56	74	N-terminus	CAPN1	RVDSATIP	MEROPS:C02.001	Endopeptidase (input)	-21.44	MEROPS score threshold (-24.18)	84	58.33
17	Q9UBN6	56	74	N-terminus	CAPN2	RVDSATIP	MEROPS:C02.002	Endopeptidase (input)	-22.4	MEROPS score threshold (-24.15)	57	57.87
17	Q9UBN6	56	74	C-terminus	CAPN1	PQQQRRSL	MEROPS:C02.001	Endopeptidase (input)	-22.52	MEROPS score threshold (-24.18)	84	58.33
17	Q9UBN6	56	74	C-terminus	CAPN2	PQQQRRSL	MEROPS:C02.002	Endopeptidase (input)	-21.8	MEROPS score threshold (-24.15)	57	57.87
17	Q9UBN6	56	74	N-terminus	MMP9	RVDSATIP	MEROPS:M10.004	Endopeptidase (input)	-24.19	MEROPS score threshold (-24.54)	63	63.68
17	Q9UBN6	56	74	N-terminus	MMP3	RVDSATIP	MEROPS:M10.005	Endopeptidase (input)	-23.28	MEROPS score threshold (-23.35)	70	79.35
17	Q9UBN6	56	74	N-terminus	MMP7	RVDSATIP	MEROPS:M10.008	Endopeptidase (input)	-25.76	MEROPS score threshold (-26.58)	54	53.97
17	Q9UBN6	56	74	C-terminus	MMP7	PQQQRRSL	MEROPS:M10.008	Endopeptidase (input)	-25.61	MEROPS score threshold (-26.58)	54	53.97
17	Q9UBN6	56	74	C-terminus	MMP14	PQQQRRSL	MEROPS:M10.014	Endopeptidase (input)	-22.83	MEROPS score threshold (-22.96)	75	80.66
17	Q9UBN6	56	74	N-terminus	MMP25	RVDSATIP	MEROPS:M10.024	Endopeptidase (input)	-23.14	MEROPS score threshold (-24.46)	28	82.71
17	Q9UBN6	56	74	N-terminus	MEP1A	RVDSATIP	MEROPS:M12.002	Endopeptidase (input)	-22.03	MEROPS score threshold (-23.48)	78	65.59
17	Q9UBN6	56	74	C-terminus	PLG	PQQQRRSL	MEROPS:S01.233	Endopeptidase (input)	-21.78	MEROPS score threshold (-22.58)	70	94.16
_____________________________________________________________________
Generated by http://proteasix.cs.manchester.ac.uk on Wed Dec 21 2022 20:23:14 GMT+0100 (Central European Standard Time)

## Sheet: Prediction count
Protease Gene Name	Protein ID (Uniprot)	Count	Frequency (%)
MMP7	P09237	27	79.4118
CAPN1	P07384	23	67.6471
CAPN2	P17655	22	64.7059
PGA3	P0DJD8	19	55.8824
MEP1A	Q16819	18	52.9412
MMP14	P50281	16	47.0588
CTSK	P43235	13	38.2353
MMP9	P14780	13	38.2353
CTSS	P25774	12	35.2941
MMP3	P08254	10	29.4118
CTSL	P07711	9	26.4706
PLG	P00747	8	23.5294
MME	P08473	8	23.5294
MMP25	Q9NPA2	8	23.5294
TMPRSS7	Q7RTY8	7	20.5882
CTSB	P07858	7	20.5882
MMP12	P39900	7	20.5882
GZMM	P51124	6	17.6471
KLK4	Q9Y5K2	6	17.6471
FURIN	P09958	6	17.6471
PCSK2	P16519	6	17.6471
PCSK5	Q92824	6	17.6471
MMP8	P22894	6	17.6471
ADAM17	P78536	5	14.7059
MMP13	P45452	5	14.7059
ADAMTS4	O75173	3	8.82353
ELANE	P08246	3	8.82353
CTSG	P08311	3	8.82353
HPN	P05981	2	5.88235
TMPRSS6	Q8IU80	2	5.88235
PITRM1	Q5JRX3	2	5.88235
CMA1	P23946	2	5.88235
CTSD	P07339	2	5.88235
MMP2	P08253	2	5.88235
KLK3	P07288	1	2.94118
GZMA	P12544	1	2.94118
ST14	Q9Y5Y6	1	2.94118
PCSK1	P29120	1	2.94118
PCSK6	P29122	1	2.94118
CTSE	P14091	1	2.94118

## Sheet: Comparing predicted proteases
Peptide ID (Proteasix)	Peptide ID (MOS)	Glycopeptide sequence	Significance w/ parameter (direction)*	Proteases
				N'	C'	N'	C'	N'	C'	C'	N'	C'	N'	N'	C'	N'	C'	N'	C'	N'	N'	C'	N'	N'	N'	N'	N'	N'	N'
1	e14645	DVStPPTVLPDNFPRYPVG (IGF2)	Albuminuria (-), Age (+)		CTSL		CTSS		CTSK		PGA3		CAPN1	CAPN2	MMP9	MMP7	MMP7	MMP14		MEP1A	PLG		ADAM17	TMPRSS7	GZMM	KLK4	FURIN	PCSK2	PCSK5
2	e11802	tPPTVLPDNFPRYP (IGF2)	eGFR (-)	CTSL		CTSS		CTSK		MME			CAPN1	CAPN2			MMP7			MEP1A
3	e15442	DVStPPTVLPDNFPRYP (IGF2)	Age (+)							MME	PGA3		CAPN1	CAPN2		MMP7	MMP7	MMP14		MEP1A	PLG		ADAM17	TMPRSS7	GZMM	KLK4	FURIN	PCSK2	PCSK5
4	e17405	DVStPPTVLPDNFPRYPVGKF (IGF2)	Age (+)							MME	PGA3	PGA3	CAPN1	CAPN2		MMP7	MMP7	MMP14	MMP25	MEP1A	PLG		ADAM17	TMPRSS7	GZMM	KLK4	FURIN	PCSK2	PCSK5
5	e15414	DVStPPTVLPDNFPRYPVGK (IGF2)	frequency < 10%							MME	PGA3	PGA3	CAPN1	CAPN2		MMP7	MMP7	MMP14		MEP1A	PLG	PLG	ADAM17	TMPRSS7	GZMM	KLK4	FURIN	PCSK2	PCSK5
6	e16133	DVsTPPTVLPDNFPRYPVGKF (IGF2)	frequency < 10%							MME	PGA3	PGA3	CAPN1	CAPN2		MMP7	MMP7	MMP14	MMP25	MEP1A	PLG		ADAM17	TMPRSS7	GZMM	KLK4	FURIN	PCSK2	PCSK5
			*Results included only if significant in both Spearman's rank correlation + Multiple linear regression

## Sheet: Nephroseq output
Nakagawa CKD Kidney
Sample Number	Sample Name	GEO ID	Group	Group (Discovery Set)	Group (Validation Set)	Study Set	Tissue Type	Gene / Reporter	CTSS / A_24_P242646
1	Discovery_CKD_01	GSM1623299	Chronic Kidney Disease	Chronic Kidney Disease		Discovery Set	Kidney		-1.28346
2	Discovery_CKD_02	GSM1623300	Chronic Kidney Disease	Chronic Kidney Disease		Discovery Set	Kidney		-1.43121
3	Discovery_CKD_03	GSM1623301	Chronic Kidney Disease	Chronic Kidney Disease		Discovery Set	Kidney		-3.96111
4	Discovery_CKD_04	GSM1623302	Chronic Kidney Disease	Chronic Kidney Disease		Discovery Set	Kidney		-0.24377
5	Discovery_CKD_05	GSM1623303	Chronic Kidney Disease	Chronic Kidney Disease		Discovery Set	Kidney		-0.43735
6	Discovery_CKD_06	GSM1623304	Chronic Kidney Disease	Chronic Kidney Disease		Discovery Set	Kidney		-1.75727
7	Discovery_CKD_07	GSM1623305	Chronic Kidney Disease	Chronic Kidney Disease		Discovery Set	Kidney		-2.94138
8	Discovery_CKD_08	GSM1623306	Chronic Kidney Disease	Chronic Kidney Disease		Discovery Set	Kidney		-2.89978
9	Discovery_CKD_09	GSM1623307	Chronic Kidney Disease	Chronic Kidney Disease		Discovery Set	Kidney		-2.25159
10	Discovery_CKD_10	GSM1623308	Chronic Kidney Disease	Chronic Kidney Disease		Discovery Set	Kidney		-2.48952
11	Discovery_CKD_11	GSM1623309	Chronic Kidney Disease	Chronic Kidney Disease		Discovery Set	Kidney		-1.44342
12	Discovery_CKD_12	GSM1623310	Chronic Kidney Disease	Chronic Kidney Disease		Discovery Set	Kidney		0.12576
13	Discovery_CKD_13	GSM1623311	Chronic Kidney Disease	Chronic Kidney Disease		Discovery Set	Kidney		-2.41419
14	Discovery_CKD_14	GSM1623312	Chronic Kidney Disease	Chronic Kidney Disease		Discovery Set	Kidney		-1.28266
15	Discovery_CKD_15	GSM1623313	Chronic Kidney Disease	Chronic Kidney Disease		Discovery Set	Kidney		-1.83362
16	Discovery_CKD_16	GSM1623314	Chronic Kidney Disease	Chronic Kidney Disease		Discovery Set	Kidney		-2.75357
17	Discovery_CKD_17	GSM1623315	Chronic Kidney Disease	Chronic Kidney Disease		Discovery Set	Kidney		0.07912
18	Discovery_CKD_18	GSM1623316	Chronic Kidney Disease	Chronic Kidney Disease		Discovery Set	Kidney		-1.29638
19	Discovery_CKD_19	GSM1623317	Chronic Kidney Disease	Chronic Kidney Disease		Discovery Set	Kidney		-0.13267
20	Discovery_CKD_20	GSM1623318	Chronic Kidney Disease	Chronic Kidney Disease		Discovery Set	Kidney		-2.47754
21	Discovery_CKD_21	GSM1623319	Chronic Kidney Disease	Chronic Kidney Disease		Discovery Set	Kidney		-3.55744
22	Discovery_CKD_22	GSM1623320	Chronic Kidney Disease	Chronic Kidney Disease		Discovery Set	Kidney		-0.83015
23	Discovery_CKD_23	GSM1623321	Chronic Kidney Disease	Chronic Kidney Disease		Discovery Set	Kidney		-1.74094
24	Discovery_CKD_24	GSM1623322	Chronic Kidney Disease	Chronic Kidney Disease		Discovery Set	Kidney		-3.39156
25	Discovery_CKD_26	GSM1623323	Chronic Kidney Disease	Chronic Kidney Disease		Discovery Set	Kidney		-3.84403
26	Discovery_CKD_27	GSM1623324	Chronic Kidney Disease	Chronic Kidney Disease		Discovery Set	Kidney		-0.80831
27	Discovery_CKD_28	GSM1623325	Chronic Kidney Disease	Chronic Kidney Disease		Discovery Set	Kidney		-1.95857
28	Discovery_CKD_29	GSM1623326	Chronic Kidney Disease	Chronic Kidney Disease		Discovery Set	Kidney		-2.17136
29	Discovery_CKD_30	GSM1623327	Chronic Kidney Disease	Chronic Kidney Disease		Discovery Set	Kidney		-2.89432
30	Discovery_CKD_31	GSM1623328	Chronic Kidney Disease	Chronic Kidney Disease		Discovery Set	Kidney		-2.97564
31	Discovery_CKD_32	GSM1623329	Chronic Kidney Disease	Chronic Kidney Disease		Discovery Set	Kidney		-2.14804
32	Discovery_CKD_33	GSM1623330	Chronic Kidney Disease	Chronic Kidney Disease		Discovery Set	Kidney		-1.99191
33	Discovery_CKD_34	GSM1623331	Chronic Kidney Disease	Chronic Kidney Disease		Discovery Set	Kidney		-2.65767
34	Discovery_CKD_35	GSM1623332	Chronic Kidney Disease	Chronic Kidney Disease		Discovery Set	Kidney		-2.99426
35	Discovery_CKD_36	GSM1623333	Chronic Kidney Disease	Chronic Kidney Disease		Discovery Set	Kidney		-2.76516
36	Discovery_CKD_37	GSM1623334	Chronic Kidney Disease	Chronic Kidney Disease		Discovery Set	Kidney		-2.1956
37	Discovery_CKD_38	GSM1623335	Chronic Kidney Disease	Chronic Kidney Disease		Discovery Set	Kidney		-3.56603
38	Discovery_CKD_39	GSM1623336	Chronic Kidney Disease	Chronic Kidney Disease		Discovery Set	Kidney		-3.10881
39	Discovery_CKD_40	GSM1623337	Chronic Kidney Disease	Chronic Kidney Disease		Discovery Set	Kidney		-2.45242
40	Discovery_CKD_41	GSM1623338	Chronic Kidney Disease	Chronic Kidney Disease		Discovery Set	Kidney		-4.35365
41	Discovery_CKD_42	GSM1623339	Chronic Kidney Disease	Chronic Kidney Disease		Discovery Set	Kidney		-2.63545
42	Discovery_CKD_43	GSM1623340	Chronic Kidney Disease	Chronic Kidney Disease		Discovery Set	Kidney		-3.41173
43	Discovery_CKD_44	GSM1623341	Chronic Kidney Disease	Chronic Kidney Disease		Discovery Set	Kidney		-1.595
44	Discovery_CKD_45	GSM1623342	Chronic Kidney Disease	Chronic Kidney Disease		Discovery Set	Kidney		-3.03138
45	Discovery_CKD_46	GSM1623343	Chronic Kidney Disease	Chronic Kidney Disease		Discovery Set	Kidney		-2.299
46	Discovery_CKD_47	GSM1623344	Chronic Kidney Disease	Chronic Kidney Disease		Discovery Set	Kidney		-3.42031
47	Discovery_CKD_48	GSM1623345	Chronic Kidney Disease	Chronic Kidney Disease		Discovery Set	Kidney		-3.60461
48	Discovery_CKD_49	GSM1623346	Chronic Kidney Disease	Chronic Kidney Disease		Discovery Set	Kidney		-0.28422
49	Discovery_Control_01	GSM1623347	Normal Kidney	Normal Kidney		Discovery Set	Kidney		-3.02126
50	Discovery_Control_02	GSM1623348	Normal Kidney	Normal Kidney		Discovery Set	Kidney		-2.43787
51	Discovery_Control_03	GSM1623349	Normal Kidney	Normal Kidney		Discovery Set	Kidney		-2.73533
52	Discovery_Control_04	GSM1623350	Normal Kidney	Normal Kidney		Discovery Set	Kidney		-4.02258
53	Discovery_Control_05	GSM1623351	Normal Kidney	Normal Kidney		Discovery Set	Kidney		-4.66778
54	Validation_Control_01	GSM1623357	Normal Kidney		Normal Kidney	Validation Set	Kidney		-4.55771
55	Validation_Control_02	GSM1623358	Normal Kidney		Normal Kidney	Validation Set	Kidney		-4.28274
56	Validation_Control_03	GSM1623359	Normal Kidney		Normal Kidney	Validation Set	Kidney		-4.53573
57	Validation_CKD_01	GSM1623352	Chronic Kidney Disease		Chronic Kidney Disease	Validation Set	Kidney		-0.31477
58	Validation_CKD_02	GSM1623353	Chronic Kidney Disease		Chronic Kidney Disease	Validation Set	Kidney		-2.71357
59	Validation_CKD_03	GSM1623354	Chronic Kidney Disease		Chronic Kidney Disease	Validation Set	Kidney		-1.48975
60	Validation_CKD_04	GSM1623355	Chronic Kidney Disease		Chronic Kidney Disease	Validation Set	Kidney		-0.77755
61	Validation_CKD_05	GSM1623356	Chronic Kidney Disease		Chronic Kidney Disease	Validation Set	Kidney		0.98601
